# Supplementary material for: Meta-analysis of the Parkinson’s disease gut microbiome suggests alterations linked to intestinal inflammation
Source: NPJ Parkinsons Dis. 2021 Mar 10;7:27. doi: 10.1038/s41531-021-00156-z (PMC7946946; doi:10.1038/s41531-021-00156-z)
Supplement: Supplementary file 2 — Datset 1 [file 41531_2021_156_MOESM2_ESM.xlsx]

## Sheet: Sheet1
		TSS normalization		VST normalization		CLR normalization
Taxonomic rank	Variables included	R2 adj	Permutational ANOVA	R2 adj	Permutational ANOVA	R2 adj	Permutational ANOVA
Family	sequencing	0.1504	F = 131.4, df = 1; p-value 0.001	0.0878	F = 117.34, df = 1; p-value 0.001	0.0474	F = 61.27, df = 1; p-value 0.001
	extraction	0.3263	F = 54.6, df = 6; p-value 0.001	0.1999	F = 51.36, df = 6; p-value 0.001	0.2534	F = 69.47, df = 6; p-value 0.001
	extraction type	0.0357	F = 29.3, df = 1; p-value 0.001	0.0228	F = 29.22, df = 1; p-value 0.001	0.0267	F = 34.19, df = 1; p-value 0.001
	PE vs SE	0.0683	F = 56.74, df = 1; p-value 0.001	0.0376	F = 48.23, df = 1; p-value 0.001	0.083	F = 110.51, df = 1; p-value 0.001
	16S region	0.2645	F = 84.09, df = 3; p-value 0.001	0.147	F = 70.47, df = 3; p-value 0.001	0.1415	F = 67.48, df = 3; p-value 0.001
	country	0.2919	F = 57.04, df = 5; p-value 0.001	0.1708	F = 50.80, df = 5; p-value 0.001	0.2252	F = 71.36, df = 5; p-value 0.001
	disease status	0.0096	F = 8.25, df = 1; p-value 0.001	0.005	F = 6.99, df = 1; p-value 0.001	0.0034	F = 5.11, df = 1; p-value 0.001
	study	0.4516	F = 56.11, df = 9; p-value 0.001	0.2744	F = 51.79, df = 9; p-value 0.001	0.3021	F = 59.20., df = 9; p-value 0.001
	all (no study)	0.4611	NA	0.2783	NA	0.3052	NA
	status + study	0.4609	NA	0.2781	NA	0.3051	NA
Genus	sequencing	0.1091	F = 95.78, df = 1; p-value 0.001	0.0644	F = 84.38, df = 1; p-value 0.001	0.0375	F = 48.21, df = 1; p-value 0.001
	extraction	0.3092	F = 53.05, df = 6; p-value 0.001	0.2169	F = 56.87, df = 6; p-value 0.001	0.2665	F = 74.29, df = 6; p-value 0.001
	extraction type	0.0327	F = 27.67, df = 1; p-value 0.001	0.026	F = 33.33, df = 1; p-value 0.001	0.024	F = 30.63, df = 1; p-value 0.001
	PE vs SE	0.0655	F = 56.02, df = 1; p-value 0.001	0.0419	F = 53.93, df = 1; p-value 0.001	0.0857	F = 114.5, df = 1; p-value 0.001
	16S region	0.2063	F = 65.10, df = 3; p-value 0.001	0.1228	F = 57.47, df = 3; p-value 0.001	0.1288	F = 60.65, df = 3; p-value 0.001
	country	0.2846	F = 57.38, df = 5; p-value 0.001	0.1892	F = 57.48, df = 5; p-value 0.001	0.2449	F = 79.48, df = 5; p-value 0.001
	disease status	0.009	F = 7.99, df = 1; p-value 0.001	0.0056	F = 7.78, df = 1; p-value 0.001	0.0038	F = 5.68, df = 1; p-value 0.001
	study	0.4115	F = 51.47, df = 9; p-value 0.001	0.2766	F = 52.4, df = 9; p-value 0.001	0.3182	F = 63.74, df = 9; p-value 0.001
	all (no study)	0.4199	NA	0.281	NA	0.3211	NA
	status + study	0.4198	NA	0.2808	NA	0.321	NA
Species	sequencing	0.0883	F = 80.94, df = 1; p-value 0.001	0.0528	F = 68.43, df = 1; p-value 0.001	0.0403	F = 51.83, df = 1; p-value 0.001
	extraction	0.3135	F = 57.78, df = 6; p-value 0.001	0.2502	F = 68.31, df = 6; p-value 0.001	0.3021	F = 88.28, df = 6; p-value 0.001
	extraction type	0.0273	F = 24.41, df = 1; p-value 0.001	0.022	F = 28.27, df = 1; p-value 0.001	0.0191	F = 24.59, df = 1; p-value 0.001
	PE vs SE	0.0774	F = 70.45, df = 1; p-value 0.001	0.0595	F = 77.61, df = 1; p-value 0.001	0.107	F = 145.72, df = 1; p-value 0.001
	16S region	0.1903	F = 63.1, df = 3; p-value 0.001	0.1324	F = 62.53, df = 3; p-value 0.001	0.1494	F = 71.85, df = 3; p-value 0.001
	country	0.303	F = 66.33, df = 5; p-value 0.001	0.2426	F = 78.51, df = 5; p-value 0.001	0.2923	F = 100.97, df = 5; p-value 0.001
	disease status	0.0071	F = 6.76, df = 1; p-value 0.001	0.0041	F = 5.93, df = 1; p-value 0.001	0.0034	F = 5.14, df = 1; p-value 0.001
	study	0.4183	F = 56.74, df = 9; p-value 0.001	0.3309	F = 67.49, df = 9; p-value 0.001	0.3746	F = 81.53, df = 9; p-value 0.001
	all (no study)	0.4245	NA	0.3338	NA	0.3768	NA
	status + study	0.4244	NA	0.3336	NA	0.3767	NA
