# Supplementary material for: Meta-analysis of the Parkinson’s disease gut microbiome suggests alterations linked to intestinal inflammation
Source: NPJ Parkinsons Dis. 2021 Mar 10;7:27. doi: 10.1038/s41531-021-00156-z (PMC7946946; doi:10.1038/s41531-021-00156-z)
Supplement: Supplementary file 3 — Datset 2 [file 41531_2021_156_MOESM3_ESM.xlsx]

## Sheet: DA_family
		Wilcoxon-Mann-Whitney	DESeq2						ANCOM
Study	Taxa	q-values	baseMean	log2FoldChange	lfcSE	stat	pvalue	padj	W	detected_0.9	detected_0.8	detected_0.7	detected_0.6
Pietrucci.1	Bacteria;Cyanobacteria;Vampirivibrionia;Gastranaerophilales;?		97.4328	-2.35773	0.81322	-2.89925	0.00374055	0.0419773
Pietrucci.2	Bacteria;Firmicutes;Bacilli;Erysipelotrichales;Erysipelatoclostridiaceae		458.158	-1.33449	0.322823	-4.13382	3.56784e-05	0.00090088
Pietrucci.3	Bacteria;Firmicutes;Bacilli;Lactobacillales;Enterococcaceae		33.4665	3.36759	0.589856	5.70917	1.13527e-08	3.82207e-07
Pietrucci.4	Bacteria;Firmicutes;Bacilli;Lactobacillales;Lactobacillaceae	0.0131977	764.51	3.6904	0.513176	7.1913	6.41775e-13	6.48193e-11	104	TRUE	TRUE	TRUE	TRUE
Pietrucci.5	Bacteria;Firmicutes;Clostridia;?;?		58.5948	1.32146	0.42208	3.13084	0.00174307	0.0293418
Pietrucci.6	Bacteria;Firmicutes;Clostridia;Lachnospirales;Lachnospiraceae	0.0148586
Pietrucci.7	Bacteria;Fusobacteriota;Fusobacteriia;Fusobacteriales;Fusobacteriaceae		3.47018	1.90713	0.635033	3.0032	0.00267159	0.0385473
Pietrucci.8	Bacteria;Proteobacteria;Alphaproteobacteria;Rhodospirillales;?								74	FALSE	FALSE	FALSE	TRUE
Pietrucci.9	Bacteria;Proteobacteria;Gammaproteobacteria;Aeromonadales;Succinivibrionaceae		22.2357	3.89936	1.07861	3.61517	0.000300147	0.00606297
Pietrucci.10	Bacteria;Proteobacteria;Gammaproteobacteria;Enterobacterales;Enterobacteriaceae	0.00028678	3850.45	2.63777	0.399625	6.60062	4.09434e-11	2.06764e-09	104	TRUE	TRUE	TRUE	TRUE
Pietrucci.11	Bacteria;Verrucomicrobiota;Verrucomicrobiae;Verrucomicrobiales;Akkermansiaceae		2776.9	1.32243	0.447301	2.95647	0.00311179	0.0392863
Qian.1	Bacteria;Firmicutes;Clostridia;Oscillospirales;Oscillospiraceae								125	FALSE	FALSE	TRUE	TRUE
Qian.2	Bacteria;Firmicutes;Clostridia;Oscillospirales;UCG-010								100	FALSE	FALSE	FALSE	TRUE
Qian.3	Bacteria;Proteobacteria;Alphaproteobacteria;Rhodobacterales;Rhodobacteraceae								116	FALSE	FALSE	TRUE	TRUE
Hill-Burns.1	Archaea;Euryarchaeota;Methanobacteria;Methanobacteriales;Methanobacteriaceae		4.96347	1.5428	0.459526	3.35736	0.000786895	0.00540335
Hill-Burns.2	Bacteria;Actinobacteriota;Actinobacteria;Actinomycetales;Actinomycetaceae		4.65252	1.10779	0.320635	3.45499	0.000550311	0.00436016
Hill-Burns.3	Bacteria;Actinobacteriota;Actinobacteria;Bifidobacteriales;Bifidobacteriaceae	0.000607615	129.959	1.31757	0.237341	5.55137	2.83439e-08	7.82729e-07	80	FALSE	TRUE	TRUE	TRUE
Hill-Burns.4	Bacteria;Actinobacteriota;Actinobacteria;Corynebacteriales;Corynebacteriaceae	0.00779397	12.536	1.49441	0.394767	3.78556	0.00015336	0.00143601	65	FALSE	FALSE	FALSE	TRUE
Hill-Burns.5	Bacteria;Actinobacteriota;Coriobacteriia;Coriobacteriales;Atopobiaceae		0.816343	1.94944	0.720004	2.70754	0.00677831	0.0326617
Hill-Burns.6	Bacteria;Bacteroidota;Bacteroidia;Bacteroidales;Bacteroidaceae		3792.68	-0.344422	0.114008	-3.02102	0.00251922	0.0152635
Hill-Burns.7	Bacteria;Bacteroidota;Bacteroidia;Bacteroidales;Porphyromonadaceae	0.000607615	23.3097	2.24082	0.404544	5.53913	3.03973e-08	7.82729e-07	77	FALSE	FALSE	TRUE	TRUE
Hill-Burns.8	Bacteria;Bacteroidota;Bacteroidia;Flavobacteriales;Flavobacteriaceae		4.7399	2.41553	0.820351	2.94451	0.00323468	0.0176277
Hill-Burns.9	Bacteria;Desulfobacterota;Desulfovibrionia;Desulfovibrionales;Desulfovibrionaceae	0.00914586
Hill-Burns.10	Bacteria;Firmicutes;Bacilli;Erysipelotrichales;Erysipelatoclostridiaceae		46.2256	-0.732932	0.215247	-3.40507	0.000661463	0.00486648
Hill-Burns.11	Bacteria;Firmicutes;Bacilli;Erysipelotrichales;Erysipelotrichaceae	0.000523246	61.1877	0.754766	0.1822	4.14251	3.43531e-05	0.000505482	70	FALSE	FALSE	TRUE	TRUE
Hill-Burns.12	Bacteria;Firmicutes;Bacilli;Lactobacillales;Lactobacillaceae	0.000523246	16.9335	2.10896	0.41301	5.10631	3.28513e-07	6.76737e-06	74	FALSE	FALSE	TRUE	TRUE
Hill-Burns.13	Bacteria;Firmicutes;Bacilli;Staphylococcales;Staphylococcaceae	0.0376635	1.04923	1.64189	0.608564	2.69797	0.00697628	0.0326617
Hill-Burns.14	Bacteria;Firmicutes;Clostridia;?;?	0.0151965	52.6681	1.046	0.272244	3.84215	0.000121962	0.00130566
Hill-Burns.15	Bacteria;Firmicutes;Clostridia;Christensenellales;Christensenellaceae		104.064	0.711218	0.261999	2.71459	0.00663586	0.0326617
Hill-Burns.16	Bacteria;Firmicutes;Clostridia;Clostridia vadinBB60 group;gut metagenome		1.66074	-1.60638	0.545853	-2.94288	0.00325171	0.0176277
Hill-Burns.17	Bacteria;Firmicutes;Clostridia;Lachnospirales;Lachnospiraceae	0.00178983	1787.84	-0.656899	0.105051	-6.25314	4.02282e-10	4.14351e-08	80	FALSE	TRUE	TRUE	TRUE
Hill-Burns.18	Bacteria;Firmicutes;Clostridia;Monoglobales;Monoglobaceae	0.00967658	15.9525	-0.657654	0.252953	-2.59991	0.00932484	0.0417591	84	FALSE	TRUE	TRUE	TRUE
Hill-Burns.19	Bacteria;Firmicutes;Clostridia;Oscillospirales;Butyricicoccaceae		21.3751	-0.701931	0.181975	-3.8573	0.000114648	0.00130566	73	FALSE	FALSE	TRUE	TRUE
Hill-Burns.20	Bacteria;Firmicutes;Clostridia;Peptostreptococcales-Tissierellales;Anaerococcus	0.00779397
Hill-Burns.21	Bacteria;Firmicutes;Clostridia;Peptostreptococcales-Tissierellales;Anaerovoracaceae	0.00779397	21.2039	0.702976	0.203135	3.46064	0.000538902	0.00436016
Hill-Burns.22	Bacteria;Firmicutes;Clostridia;Peptostreptococcales-Tissierellales;Ezakiella		6.77071	1.5664	0.472204	3.3172	0.000909241	0.00585324
Hill-Burns.23	Bacteria;Firmicutes;Clostridia;Peptostreptococcales-Tissierellales;Fenollaria		23.9473	2.11487	0.429632	4.92252	8.54389e-07	1.4667e-05
Hill-Burns.24	Bacteria;Firmicutes;?;uncultured Peptococcaceae bacterium;?	0.00466461
Hill-Burns.25	Bacteria;Synergistota;Synergistia;Synergistales;Synergistaceae	0.0151965	4.78485	3.30935	0.552454	5.99028	2.09474e-09	1.07879e-07
Hill-Burns.26	Bacteria;Verrucomicrobiota;Verrucomicrobiae;Verrucomicrobiales;Akkermansiaceae	0.00779397	515.915	1.23419	0.322018	3.83266	0.000126763	0.00130566	79	FALSE	FALSE	TRUE	TRUE
Heintz-Buschart.1	Bacteria;Actinobacteriota;Actinobacteria;Actinomycetales;Actinomycetaceae		1.09637	2.32142	0.741001	3.13282	0.00173137	0.0377438
Heintz-Buschart.2	Bacteria;Bacteroidota;Bacteroidia;Bacteroidales;?		26.1177	-5.41885	1.49315	-3.62915	0.000284359	0.0103317
Heintz-Buschart.3	Bacteria;Firmicutes;Bacilli;Izemoplasmatales;uncultured organism		63.3958	-5.45166	1.10563	-4.93081	8.18891e-07	8.92591e-05
Heintz-Buschart.4	Bacteria;Proteobacteria;Alphaproteobacteria;Rhodospirillales;?		764.348	-3.43785	0.824487	-4.16968	3.05026e-05	0.00166239
Heintz-Buschart.5	Bacteria;Verrucomicrobiota;Verrucomicrobiae;Verrucomicrobiales;Akkermansiaceae		2247.17	2.01073	0.608795	3.30281	0.00095722	0.0260843
Petrov.1	Archaea;Euryarchaeota;Methanobacteria;Methanobacteriales;Methanobacteriaceae	0.0303916							70	FALSE	FALSE	FALSE	TRUE
Petrov.2	Bacteria;?;?;?;?		3.91792	1.75777	0.611875	2.87275	0.00406911	0.0152056
Petrov.3	Bacteria;Actinobacteriota;Actinobacteria;Bifidobacteriales;Bifidobacteriaceae	0.0027511	910.618	2.03765	0.436157	4.67183	2.9853e-06	3.02795e-05	83	FALSE	TRUE	TRUE	TRUE
Petrov.4	Bacteria;Actinobacteriota;Coriobacteriia;Coriobacteriales;Atopobiaceae	0.0027511	92.2155	2.50073	0.485956	5.14599	2.66112e-07	3.77879e-06	75	FALSE	FALSE	TRUE	TRUE
Petrov.5	Bacteria;Actinobacteriota;Coriobacteriia;Coriobacteriales;Eggerthellaceae		294.645	-1.10306	0.287718	-3.83384	0.000126158	0.000895722
Petrov.6	Bacteria;Bacteroidota;Bacteroidia;Bacteroidales;Bacteroidaceae		3671.66	-1.5734	0.315801	-4.98224	6.2854e-07	7.43772e-06
Petrov.7	Bacteria;Bacteroidota;Bacteroidia;Bacteroidales;Marinifilaceae	0.019092
Petrov.8	Bacteria;Bacteroidota;Bacteroidia;Bacteroidales;Prevotellaceae		1908.35	-1.50184	0.531622	-2.82501	0.00472785	0.0164123
Petrov.9	Bacteria;Desulfobacterota;Desulfovibrionia;Desulfovibrionales;Desulfovibrionaceae	0.0311644							65	FALSE	FALSE	FALSE	TRUE
Petrov.10	Bacteria;Firmicutes;Bacilli;Lactobacillales;Enterococcaceae		219.717	3.1568	0.577402	5.46725	4.57078e-08	1.08175e-06
Petrov.11	Bacteria;Firmicutes;Bacilli;Lactobacillales;Lactobacillaceae	0.019092	810.266	3.20938	0.503335	6.37624	1.81483e-10	1.28853e-08	74	FALSE	FALSE	TRUE	TRUE
Petrov.12	Bacteria;Firmicutes;Bacilli;RF39;gut metagenome	0.0480484
Petrov.13	Bacteria;Firmicutes;Clostridia;?;?		53.6185	1.13696	0.403672	2.81654	0.00485433	0.0164123
Petrov.14	Bacteria;Firmicutes;Clostridia;Christensenellales;Christensenellaceae	0.0122503	396.159	1.15502	0.364412	3.16955	0.00152677	0.00774289	80	FALSE	FALSE	TRUE	TRUE
Petrov.15	Bacteria;Firmicutes;Clostridia;Clostridia UCG-014;?	0.0496783							63	FALSE	FALSE	FALSE	TRUE
Petrov.16	Bacteria;Firmicutes;Clostridia;Clostridia UCG-014;gut metagenome	0.0488135							69	FALSE	FALSE	FALSE	TRUE
Petrov.17	Bacteria;Firmicutes;Clostridia;Clostridia vadinBB60 group;?	0.0224139	18.0959	2.88741	0.650728	4.4372	9.11373e-06	8.08844e-05
Petrov.18	Bacteria;Firmicutes;Clostridia;Hungateiclostridiaceae;Ruminiclostridium	0.0480484
Petrov.19	Bacteria;Firmicutes;Clostridia;Lachnospirales;Lachnospiraceae	0.00208844	13992.3	-1.13346	0.204695	-5.53731	3.07149e-08	1.08175e-06
Petrov.20	Bacteria;Firmicutes;Clostridia;Monoglobales;Monoglobaceae	0.035349	181.806	-1.06991	0.356707	-2.9994	0.0027051	0.0128042
Petrov.21	Bacteria;Firmicutes;Clostridia;Oscillospirales;[Clostridium] methylpentosum group		2.8952	-1.55146	0.534941	-2.90024	0.00372874	0.0147078
Petrov.22	Bacteria;Firmicutes;Clostridia;Oscillospirales;Oscillospiraceae	0.019092
Petrov.23	Bacteria;Firmicutes;Clostridia;Oscillospirales;Ruminococcaceae		4317.03	-0.606995	0.208117	-2.9166	0.00353874	0.0147078
Petrov.24	Bacteria;Firmicutes;Clostridia;Oscillospirales;UCG-010								61	FALSE	FALSE	FALSE	TRUE
Petrov.25	Bacteria;Firmicutes;Clostridia;Peptococcales;Peptococcaceae	0.0480484	43.6017	1.49395	0.470511	3.17516	0.00149754	0.00774289
Petrov.26	Bacteria;Firmicutes;Negativicutes;Acidaminococcales;Acidaminococcaceae		23.6063	2.74046	0.927261	2.95543	0.00312229	0.0138551
Petrov.27	Bacteria;Firmicutes;Negativicutes;Veillonellales-Selenomonadales;Selenomonadaceae		49.3238	3.17509	0.868161	3.65726	0.000254922	0.00150829
Petrov.28	Bacteria;Proteobacteria;Gammaproteobacteria;Aeromonadales;Succinivibrionaceae		20.2959	5.07408	0.938436	5.40695	6.41062e-08	1.13789e-06
Petrov.29	Bacteria;Proteobacteria;Gammaproteobacteria;Burkholderiales;Neisseriaceae	0.0480484
Petrov.30	Bacteria;Proteobacteria;Gammaproteobacteria;Enterobacterales;Enterobacteriaceae	0.0122503	2043.9	1.73323	0.467652	3.70623	0.000210367	0.00135782	80	FALSE	FALSE	TRUE	TRUE
Petrov.31	Bacteria;Synergistota;Synergistia;Synergistales;Synergistaceae		17.3757	3.32132	0.842647	3.94153	8.09633e-05	0.000638711
Petrov.32	Bacteria;Verrucomicrobiota;Lentisphaeria;Victivallales;Victivallaceae		4.99191	2.17444	0.781923	2.78089	0.00542105	0.0174952
Weis.1	Bacteria;Actinobacteriota;Coriobacteriia;Coriobacteriales;Coriobacteriales Incertae Sedis		39.173	-2.5778	0.919456	-2.80361	0.00505335	0.0341101
Weis.2	Bacteria;Firmicutes;Bacilli;Izemoplasmatales;uncultured organism		4.21149	-4.17408	1.33619	-3.12386	0.00178495	0.0180726
Weis.3	Bacteria;Firmicutes;Clostridia;Eubacteriales;Anaerofustaceae		6.06211	1.71372	0.583716	2.93589	0.00332597	0.0276712
Weis.4	Bacteria;Firmicutes;Clostridia;Oscillospirales;Butyricicoccaceae		29.444	-5.49555	0.854302	-6.43279	1.2528e-10	5.07386e-09
Weis.5	Bacteria;Firmicutes;Clostridia;Oscillospirales;UCG-011		51.1768	-2.62172	0.757491	-3.46105	0.000538066	0.00726388	71	FALSE	TRUE	TRUE	TRUE
Weis.6	Bacteria;Firmicutes;Clostridia;Peptostreptococcales-Tissierellales;Anaerococcus		15.9431	3.50351	0.710909	4.92821	8.29854e-07	1.68045e-05
Weis.7	Bacteria;Firmicutes;Clostridia;Peptostreptococcales-Tissierellales;Anaerovoracaceae		706.597	1.45652	0.528191	2.75756	0.00582349	0.0362848
Weis.8	Bacteria;Firmicutes;Clostridia;Peptostreptococcales-Tissierellales;Finegoldia	0.0487455	8.15889	3.31112	0.660268	5.01481	5.30853e-07	1.4333e-05
Weis.9	Bacteria;Firmicutes;Clostridia;Peptostreptococcales-Tissierellales;Parvimonas		26.0667	1.50307	0.513418	2.92757	0.0034162	0.0276712
Weis.10	Bacteria;Firmicutes;Clostridia;Peptostreptococcales-Tissierellales;Peptoniphilus	0.0194581	37.1935	4.53533	0.649977	6.97767	3.00113e-12	2.43091e-10	70	FALSE	TRUE	TRUE	TRUE
Weis.11	Bacteria;Proteobacteria;Gammaproteobacteria;Burkholderiales;Burkholderiaceae		4.944	1.37994	0.49053	2.81315	0.00490581	0.0341101
Weis.12	Bacteria;Proteobacteria;Gammaproteobacteria;Enterobacterales;Enterobacteriaceae		308.552	-2.59173	0.740775	-3.49867	0.000467578	0.00726388
Weis.13	Bacteria;Verrucomicrobiota;Lentisphaeria;Victivallales;Victivallaceae		9.42859	6.62864	2.0297	3.26583	0.00109145	0.0126296
Scheperjans.1	Bacteria;Bacteroidota;Bacteroidia;Bacteroidales;Prevotellaceae		825.369	-2.94188	0.550935	-5.3398	9.30513e-08	7.258e-06
Scheperjans.2	Bacteria;Bacteroidota;Bacteroidia;Bacteroidales;Rikenellaceae		2176.22	0.522478	0.179029	2.9184	0.00351828	0.0447509
Scheperjans.3	Bacteria;Firmicutes;Bacilli;Lactobacillales;Lactobacillaceae		35.74	2.53834	0.515493	4.9241	8.47501e-07	3.30525e-05
Scheperjans.4	Bacteria;Firmicutes;Clostridia;Lachnospirales;Lachnospiraceae		14061.6	-0.551139	0.17776	-3.10047	0.00193213	0.0301412
Scheperjans.5	Bacteria;Firmicutes;Clostridia;Oscillospirales;Butyricicoccaceae		112.961	-0.648478	0.225409	-2.87689	0.0040161	0.0447509
Scheperjans.6	Bacteria;Firmicutes;Negativicutes;Veillonellales-Selenomonadales;Selenomonadaceae		4.98026	4.45903	0.978943	4.55494	5.24002e-06	0.000136241
Scheperjans.7	Bacteria;Proteobacteria;Gammaproteobacteria;Pasteurellales;Pasteurellaceae		16.2786	-2.18041	0.563924	-3.86649	0.000110415	0.00215309
Aho.1	Bacteria;Actinobacteriota;Actinobacteria;Bifidobacteriales;Bifidobacteriaceae		739.275	1.60663	0.421486	3.81183	0.00013794	0.00560285
Aho.2	Bacteria;Bacteroidota;Bacteroidia;Bacteroidales;Prevotellaceae								72	FALSE	FALSE	TRUE	TRUE
Aho.3	Bacteria;Firmicutes;Bacilli;Lactobacillales;Lactobacillaceae		35.4319	1.74475	0.504758	3.45661	0.000547017	0.00814613	76	FALSE	FALSE	TRUE	TRUE
Aho.4	Bacteria;Firmicutes;Clostridia;Clostridiales;Clostridiaceae		436.841	-1.32145	0.418574	-3.15703	0.00159388	0.0151418
Aho.5	Bacteria;Firmicutes;Clostridia;Clostridia vadinBB60 group;uncultured organism		202.056	1.38116	0.413526	3.33997	0.000837884	0.00955188	79	FALSE	TRUE	TRUE	TRUE
Aho.6	Bacteria;Firmicutes;Clostridia;Lachnospirales;Lachnospiraceae		17046.8	-0.586625	0.170297	-3.44472	0.000571658	0.00814613
Aho.7	Bacteria;Firmicutes;Clostridia;Oscillospirales;Butyricicoccaceae		138.618	-0.940895	0.252701	-3.72336	0.000196591	0.00560285
Aho.8	Bacteria;Firmicutes;Clostridia;Oscillospirales;UCG-010		849.982	-0.812761	0.300102	-2.70828	0.00676332	0.0481887
Aho.9	Bacteria;Proteobacteria;Gammaproteobacteria;Pasteurellales;Pasteurellaceae		20.7238	-1.53899	0.505917	-3.04198	0.00235024	0.0191377
Aho.10	Bacteria;Verrucomicrobiota;Verrucomicrobiae;Opitutales;Puniceicoccaceae		14.576	-1.87585	0.704515	-2.66261	0.00775364	0.0491064	66	FALSE	FALSE	FALSE	TRUE
Hopfner.1	Bacteria;Bacteroidota;Bacteroidia;Flavobacteriales;Weeksellaceae		8.33822	-24.0373	2.41535	-9.95191	2.47399e-23	3.33989e-21
Hopfner.2	Bacteria;Proteobacteria;Gammaproteobacteria;Enterobacterales;Hafniaceae		180.458	7.5473	2.04646	3.68797	0.00022605	0.0152584
Keshavarzian.1	Bacteria;Firmicutes;Bacilli;Erysipelotrichales;Erysipelotrichaceae		833.064	-1.65643	0.545495	-3.03656	0.00239291	0.0422748
Keshavarzian.2	Bacteria;Firmicutes;Clostridia;Christensenellales;Christensenellaceae		632.597	1.43531	0.49127	2.92163	0.00348203	0.0443944
Keshavarzian.3	Bacteria;Firmicutes;Clostridia;Hungateiclostridiaceae;Ruminiclostridium								59	FALSE	FALSE	FALSE	TRUE
Keshavarzian.4	Bacteria;Firmicutes;Clostridia;Lachnospirales;Lachnospiraceae	0.0381272	18434.7	-1.19697	0.290023	-4.12715	3.67289e-05	0.00139771
Keshavarzian.5	Bacteria;Firmicutes;Negativicutes;Veillonellales-Selenomonadales;Veillonellaceae		14.5058	-2.89341	0.715636	-4.04312	5.27436e-05	0.00139771
Keshavarzian.6	Bacteria;Proteobacteria;Gammaproteobacteria;Pseudomonadales;Pseudomonadaceae		11.8978	-1.43142	0.499862	-2.86363	0.00418815	0.0443944

## Sheet: DA_genus
		Wilcoxon-Mann-Whitney	DESeq2						ANCOM
Study	Taxa	q-values	baseMean	log2FoldChange	lfcSE	stat	pvalue	padj	W	detected_0.9	detected_0.8	detected_0.7	detected_0.6
Pietrucci.1	Bacteria;Actinobacteriota;Actinobacteria;Bifidobacteriales;Bifidobacteriaceae;Scardovia		0.682305	1.72515	0.576211	2.99396	0.00275383	0.0272323
Pietrucci.2	Bacteria;Actinobacteriota;Actinobacteria;Micrococcales;Micrococcaceae;Rothia		4.81965	1.40323	0.457387	3.06793	0.00215548	0.0229132
Pietrucci.3	Bacteria;Actinobacteriota;Coriobacteriia;Coriobacteriales;Coriobacteriaceae;Enorma		4.63812	2.11297	0.724438	2.9167	0.00353753	0.0325697
Pietrucci.4	Bacteria;Actinobacteriota;Coriobacteriia;Coriobacteriales;Eggerthellaceae;Eggerthella		17.2833	1.55305	0.505356	3.07318	0.00211787	0.0229132
Pietrucci.5	Bacteria;Bacteroidota;Bacteroidia;Bacteroidales;Muribaculaceae;CAG-873		2.32431	-3.57171	1.16814	-3.05759	0.00223125	0.0229132
Pietrucci.6	Bacteria;Bacteroidota;Bacteroidia;Bacteroidales;Prevotellaceae;Alloprevotella		107.271	-1.9491	0.716125	-2.72173	0.00649418	0.0456302
Pietrucci.7	Bacteria;Desulfobacterota;Desulfovibrionia;Desulfovibrionales;Desulfovibrionaceae;Mailhella		2.89334	4.2892	1.56562	2.73961	0.00615116	0.0443881
Pietrucci.8	Bacteria;Firmicutes;?;?;?;?		8.82449	2.95027	1.04015	2.8364	0.00456249	0.0369147
Pietrucci.9	Bacteria;Firmicutes;Bacilli;Erysipelotrichales;Erysipelotrichaceae;Faecalitalea		5.23549	2.72967	0.816731	3.3422	0.00083118	0.013921
Pietrucci.10	Bacteria;Firmicutes;Bacilli;Lactobacillales;Enterococcaceae;Enterococcus		34.2618	3.09475	0.614907	5.03287	4.83188e-07	1.61264e-05
Pietrucci.11	Bacteria;Firmicutes;Bacilli;Lactobacillales;Lactobacillaceae;Lactobacillus		792.529	3.58754	0.519031	6.91199	4.77896e-12	6.37991e-10	263	TRUE	TRUE	TRUE	TRUE
Pietrucci.12	Bacteria;Firmicutes;Clostridia;?;?;?		57.5613	1.34409	0.420059	3.19977	0.00137537	0.0183611
Pietrucci.13	Bacteria;Firmicutes;Clostridia;Christensenellales;Christensenellaceae;Christensenella		6.3673	1.22526	0.429215	2.85466	0.00430827	0.0368412
Pietrucci.14	Bacteria;Firmicutes;Clostridia;Lachnospirales;Lachnospiraceae;?	0.0134204	3351.54	-0.645169	0.193096	-3.34118	0.000834216	0.013921	180	FALSE	FALSE	FALSE	TRUE
Pietrucci.15	Bacteria;Firmicutes;Clostridia;Lachnospirales;Lachnospiraceae;Anaerostignum		1.00812	2.40749	0.861449	2.7947	0.00519479	0.0396288
Pietrucci.16	Bacteria;Firmicutes;Clostridia;Lachnospirales;Lachnospiraceae;Butyrivibrio		12.7244	-4.99178	0.626836	-7.96345	1.67306e-15	4.46706e-13
Pietrucci.17	Bacteria;Firmicutes;Clostridia;Lachnospirales;Lachnospiraceae;Coprococcus								165	FALSE	FALSE	FALSE	TRUE
Pietrucci.18	Bacteria;Firmicutes;Clostridia;Lachnospirales;Lachnospiraceae;Eisenbergiella		28.8835	2.0222	0.389425	5.19278	2.07177e-07	9.2194e-06
Pietrucci.19	Bacteria;Firmicutes;Clostridia;Lachnospirales;Lachnospiraceae;Fusicatenibacter		634.688	-1.0863	0.302012	-3.59688	0.000322053	0.00661448	172	FALSE	FALSE	FALSE	TRUE
Pietrucci.20	Bacteria;Firmicutes;Clostridia;Lachnospirales;Lachnospiraceae;Hungatella		32.5487	2.10711	0.471502	4.46893	7.86109e-06	0.000212887
Pietrucci.21	Bacteria;Firmicutes;Clostridia;Lachnospirales;Lachnospiraceae;Incertae Sedis		1.10422	1.99051	0.694369	2.86664	0.00414849	0.0368412
Pietrucci.22	Bacteria;Firmicutes;Clostridia;Lachnospirales;Lachnospiraceae;Lachnospiraceae ND3007 group								215	FALSE	FALSE	TRUE	TRUE
Pietrucci.23	Bacteria;Firmicutes;Clostridia;Lachnospirales;Lachnospiraceae;Lachnospiraceae UCG-010		11.2971	-1.15181	0.365754	-3.14914	0.00163754	0.0208202
Pietrucci.24	Bacteria;Firmicutes;Clostridia;Lachnospirales;Lachnospiraceae;Marvinbryantia		8.38031	-1.76097	0.628336	-2.80259	0.00506944	0.0396288
Pietrucci.25	Bacteria;Firmicutes;Clostridia;Lachnospirales;Lachnospiraceae;Roseburia								180	FALSE	FALSE	FALSE	TRUE
Pietrucci.26	Bacteria;Firmicutes;Clostridia;Lachnospirales;Lachnospiraceae;Tyzzerella		192.226	1.85007	0.567186	3.26184	0.0011069	0.0173848	207	FALSE	FALSE	TRUE	TRUE
Pietrucci.27	Bacteria;Firmicutes;Clostridia;Oscillospirales;[Clostridium] methylpentosum group;?		10.6413	1.48294	0.477445	3.106	0.00189638	0.0229132
Pietrucci.28	Bacteria;Firmicutes;Clostridia;Oscillospirales;[Eubacterium] coprostanoligenes group;Clostridiales bacterium 42_27		3.55341	-4.58341	1.16121	-3.94709	7.91074e-05	0.00176014
Pietrucci.29	Bacteria;Firmicutes;Clostridia;Oscillospirales;Oscillospiraceae;Intestinimonas		48.1041	0.857813	0.266913	3.21383	0.00130977	0.0183611
Pietrucci.30	Bacteria;Firmicutes;Clostridia;Oscillospirales;Ruminococcaceae;Angelakisella		1.13236	-1.77462	0.623362	-2.84685	0.00441542	0.0368412
Pietrucci.31	Bacteria;Firmicutes;Negativicutes;Acidaminococcales;Acidaminococcaceae;Acidaminococcus		238.293	4.21983	0.7436	5.67486	1.38802e-08	7.41204e-07
Pietrucci.32	Bacteria;Firmicutes;Negativicutes;Veillonellales-Selenomonadales;Selenomonadaceae;Megamonas		49.6778	-3.18901	0.907487	-3.51411	0.000441222	0.00841474
Pietrucci.33	Bacteria;Firmicutes;Negativicutes;Veillonellales-Selenomonadales;Selenomonadaceae;Mitsuokella		11.8284	4.81951	1.14444	4.21123	2.53983e-05	0.000616487
Pietrucci.34	Bacteria;Firmicutes;Negativicutes;Veillonellales-Selenomonadales;Veillonellaceae;Veillonella		148.269	2.00428	0.448796	4.4659	7.97331e-06	0.000212887
Pietrucci.35	Bacteria;Fusobacteriota;Fusobacteriia;Fusobacteriales;Fusobacteriaceae;Fusobacterium		3.25099	1.72763	0.628236	2.74997	0.00596015	0.0442045
Pietrucci.36	Bacteria;Patescibacteria;Saccharimonadia;Saccharimonadales;Saccharimonadaceae;TM7x								170	FALSE	FALSE	FALSE	TRUE
Pietrucci.37	Bacteria;Proteobacteria;Gammaproteobacteria;Aeromonadales;Succinivibrionaceae;Succinivibrio		23.446	5.94128	1.15952	5.12393	2.99232e-07	1.14136e-05
Pietrucci.38	Bacteria;Proteobacteria;Gammaproteobacteria;Burkholderiales;Burkholderiaceae;Ralstonia		2.80275	1.51486	0.470724	3.21814	0.00129024	0.0183611
Pietrucci.39	Bacteria;Proteobacteria;Gammaproteobacteria;Enterobacterales;Enterobacteriaceae;?		5.0823	2.3987	0.777002	3.08712	0.00202108	0.0229132
Pietrucci.40	Bacteria;Proteobacteria;Gammaproteobacteria;Enterobacterales;Enterobacteriaceae;Escherichia-Shigella	0.0397229	3147.16	2.51002	0.429387	5.84558	5.04819e-09	3.36967e-07	251	TRUE	TRUE	TRUE	TRUE
Pietrucci.41	Bacteria;Proteobacteria;Gammaproteobacteria;Enterobacterales;Enterobacteriaceae;Klebsiella		328.904	3.12232	0.530865	5.88157	4.06397e-09	3.36967e-07	252	TRUE	TRUE	TRUE	TRUE
Pietrucci.42	Bacteria;Verrucomicrobiota;Verrucomicrobiae;Verrucomicrobiales;Akkermansiaceae;Akkermansia		2992.88	1.33713	0.453219	2.95029	0.00317476	0.0302736
Qian.1	Bacteria;Firmicutes;Clostridia;Oscillospirales;Oscillospiraceae;UCG-002								202	FALSE	FALSE	TRUE	TRUE
Qian.2	Bacteria;Firmicutes;Clostridia;Oscillospirales;Ruminococcaceae;[Eubacterium] siraeum group		48.0093	5.60622	1.41121	3.97264	7.10811e-05	0.00900361
Qian.3	Bacteria;Firmicutes;Clostridia;Oscillospirales;UCG-010;uncultured organism		9.62094	23.5113	2.24792	10.4592	1.33032e-25	5.0552e-23
Qian.4	Bacteria;Proteobacteria;Gammaproteobacteria;Burkholderiales;A21b;?		0.572139	19.5762	2.90699	6.73416	1.64882e-11	3.13275e-09
Hill-Burns.1	Archaea;Euryarchaeota;Methanobacteria;Methanobacteriales;Methanobacteriaceae;Methanobrevibacter		5.17663	1.65513	0.481561	3.43702	0.000588161	0.00402523
Hill-Burns.2	Bacteria;Actinobacteriota;Actinobacteria;Actinomycetales;Actinomycetaceae;Actinomyces		2.07161	0.962128	0.342146	2.81204	0.00492286	0.0250722
Hill-Burns.3	Bacteria;Actinobacteriota;Actinobacteria;Actinomycetales;Actinomycetaceae;Mobiluncus	0.0176427	1.00064	2.72834	0.688048	3.96533	7.32943e-05	0.000786682
Hill-Burns.4	Bacteria;Actinobacteriota;Actinobacteria;Actinomycetales;Actinomycetaceae;Varibaculum		2.47631	1.66343	0.542112	3.06842	0.00215191	0.0120838
Hill-Burns.5	Bacteria;Actinobacteriota;Actinobacteria;Bifidobacteriales;Bifidobacteriaceae;Bifidobacterium	0.000933729	136.372	1.62524	0.240257	6.7646	1.33674e-11	9.75821e-10	186	FALSE	TRUE	TRUE	TRUE
Hill-Burns.6	Bacteria;Actinobacteriota;Actinobacteria;Corynebacteriales;Corynebacteriaceae;Corynebacterium	0.0157904	12.4521	1.74491	0.409044	4.26582	1.99166e-05	0.000256572	156	FALSE	FALSE	TRUE	TRUE
Hill-Burns.7	Bacteria;Bacteroidota;Bacteroidia;Bacteroidales;Bacteroidaceae;Bacteroides	0.0478025
Hill-Burns.8	Bacteria;Bacteroidota;Bacteroidia;Bacteroidales;Porphyromonadaceae;Porphyromonas	0.000930627	19.8687	2.09152	0.397219	5.2654	1.39885e-07	3.35234e-06	186	FALSE	TRUE	TRUE	TRUE
Hill-Burns.9	Bacteria;Bacteroidota;Bacteroidia;Bacteroidales;Tannerellaceae;Parabacteroides	0.0494204
Hill-Burns.10	Bacteria;Bacteroidota;Bacteroidia;Flavobacteriales;Flavobacteriaceae;?		2.34849	2.57373	0.906989	2.83766	0.00454456	0.0236966
Hill-Burns.11	Bacteria;Campilobacterota;Campylobacteria;Campylobacterales;Campylobacteraceae;Campylobacter	0.0276877	4.58779	1.50694	0.481022	3.13278	0.00173157	0.010249
Hill-Burns.12	Bacteria;Desulfobacterota;Desulfovibrionia;Desulfovibrionales;Desulfovibrionaceae;Bilophila	0.049353
Hill-Burns.13	Bacteria;Desulfobacterota;Desulfovibrionia;Desulfovibrionales;Desulfovibrionaceae;Desulfovibrio	0.0360053
Hill-Burns.14	Bacteria;Firmicutes;Bacilli;Bacillales;Bacillaceae;Bacillus		5.78387	0.819057	0.212893	3.84728	0.000119438	0.00112393
Hill-Burns.15	Bacteria;Firmicutes;Bacilli;Erysipelotrichales;Erysipelotrichaceae;[Clostridium] innocuum group	0.00868502	6.50405	2.23272	0.362848	6.15333	7.58723e-10	4.15401e-08	143	FALSE	FALSE	FALSE	TRUE
Hill-Burns.16	Bacteria;Firmicutes;Bacilli;Erysipelotrichales;Erysipelotrichaceae;Dielma		3.37058	1.65376	0.434121	3.80945	0.000139277	0.00117418
Hill-Burns.17	Bacteria;Firmicutes;Bacilli;Erysipelotrichales;Erysipelotrichaceae;Faecalitalea	0.0291576	12.5095	1.53222	0.403228	3.79989	0.000144762	0.00117418
Hill-Burns.18	Bacteria;Firmicutes;Bacilli;Lactobacillales;Lactobacillaceae;Lactobacillus	0.00022992	16.6867	2.24065	0.415174	5.3969	6.78038e-08	1.85613e-06	185	FALSE	TRUE	TRUE	TRUE
Hill-Burns.19	Bacteria;Firmicutes;Bacilli;Lactobacillales;Streptococcaceae;Streptococcus		39.8103	0.686725	0.254188	2.70164	0.00689993	0.0328497
Hill-Burns.20	Bacteria;Firmicutes;Clostridia;?;?;?	0.0145974	58.4916	1.23844	0.278557	4.44589	8.7527e-06	0.000119803	151	FALSE	FALSE	FALSE	TRUE
Hill-Burns.21	Bacteria;Firmicutes;Clostridia;Christensenellales;Christensenellaceae;Christensenellaceae R-7 group		116.465	0.868081	0.287346	3.02104	0.00251911	0.0137922
Hill-Burns.22	Bacteria;Firmicutes;Clostridia;Clostridia vadinBB60 group;gut metagenome;?		1.67426	-1.51759	0.548882	-2.76487	0.00569447	0.0283429
Hill-Burns.23	Bacteria;Firmicutes;Clostridia;Hungateiclostridiaceae;Ruminiclostridium;?		4.6072	1.33463	0.492584	2.70945	0.00673939	0.0327984
Hill-Burns.24	Bacteria;Firmicutes;Clostridia;Lachnospirales;Lachnospiraceae;?	0.00563538	196.929	-0.700536	0.138593	-5.05464	4.31209e-07	8.58498e-06	176	FALSE	TRUE	TRUE	TRUE
Hill-Burns.25	Bacteria;Firmicutes;Clostridia;Lachnospirales;Lachnospiraceae;Anaerostipes	0.00234251	47.6961	-0.709507	0.221388	-3.20482	0.00135148	0.00845643	197	TRUE	TRUE	TRUE	TRUE
Hill-Burns.26	Bacteria;Firmicutes;Clostridia;Lachnospirales;Lachnospiraceae;Blautia	0.00234251	205.387	-0.685571	0.146063	-4.69368	2.68337e-06	4.19755e-05	189	FALSE	TRUE	TRUE	TRUE
Hill-Burns.27	Bacteria;Firmicutes;Clostridia;Lachnospirales;Lachnospiraceae;Eisenbergiella		16.5689	1.25467	0.324326	3.86855	0.000109483	0.00108985
Hill-Burns.28	Bacteria;Firmicutes;Clostridia;Lachnospirales;Lachnospiraceae;[Eubacterium] hallii group	2.04603e-05	36.4412	-1.1533	0.19716	-5.84958	4.9283e-09	1.79883e-07	197	TRUE	TRUE	TRUE	TRUE
Hill-Burns.29	Bacteria;Firmicutes;Clostridia;Lachnospirales;Lachnospiraceae;[Eubacterium] xylanophilum group	0.00234251							177	FALSE	TRUE	TRUE	TRUE
Hill-Burns.30	Bacteria;Firmicutes;Clostridia;Lachnospirales;Lachnospiraceae;Fusicatenibacter	0.00262463	30.67	-0.671052	0.249315	-2.69159	0.00711125	0.0331354	197	TRUE	TRUE	TRUE	TRUE
Hill-Burns.31	Bacteria;Firmicutes;Clostridia;Lachnospirales;Lachnospiraceae;Hungatella	0.0254882	26.3136	2.64835	0.340864	7.76952	7.87856e-15	8.62702e-13	134	FALSE	FALSE	FALSE	TRUE
Hill-Burns.32	Bacteria;Firmicutes;Clostridia;Lachnospirales;Lachnospiraceae;Lachnoclostridium		114.005	-0.689283	0.18335	-3.75938	0.000170335	0.00133226
Hill-Burns.33	Bacteria;Firmicutes;Clostridia;Lachnospirales;Lachnospiraceae;Lachnospira	0.00234251							198	TRUE	TRUE	TRUE	TRUE
Hill-Burns.34	Bacteria;Firmicutes;Clostridia;Lachnospirales;Lachnospiraceae;Lachnospiraceae ND3007 group	8.87922e-06	10.4488	-1.26861	0.318131	-3.98768	6.67234e-05	0.000769075	205	TRUE	TRUE	TRUE	TRUE
Hill-Burns.35	Bacteria;Firmicutes;Clostridia;Lachnospirales;Lachnospiraceae;Lachnospiraceae NK4A136 group	0.0322799							175	FALSE	TRUE	TRUE	TRUE
Hill-Burns.36	Bacteria;Firmicutes;Clostridia;Lachnospirales;Lachnospiraceae;Lachnospiraceae UCG-001								139	FALSE	FALSE	FALSE	TRUE
Hill-Burns.37	Bacteria;Firmicutes;Clostridia;Lachnospirales;Lachnospiraceae;Lachnospiraceae UCG-003		2.23478	-2.44636	0.735645	-3.32547	0.0008827	0.00585792
Hill-Burns.38	Bacteria;Firmicutes;Clostridia;Lachnospirales;Lachnospiraceae;Lachnospiraceae UCG-010	0.0148331	4.80913	-0.958417	0.31178	-3.07402	0.00211196	0.0120838	185	FALSE	TRUE	TRUE	TRUE
Hill-Burns.39	Bacteria;Firmicutes;Clostridia;Lachnospirales;Lachnospiraceae;Roseburia	1.51035e-05	433.709	-0.926243	0.228019	-4.06213	4.8627e-05	0.000591629	211	TRUE	TRUE	TRUE	TRUE
Hill-Burns.40	Bacteria;Firmicutes;Clostridia;Lachnospirales;Lachnospiraceae;Sellimonas	0.0127496	1.6906	2.36496	0.680466	3.4755	0.000509894	0.00372223
Hill-Burns.41	Bacteria;Firmicutes;Clostridia;Lachnospirales;Lachnospiraceae;Tyzzerella		72.5323	1.79704	0.377802	4.75658	1.96903e-06	3.31707e-05
Hill-Burns.42	Bacteria;Firmicutes;Clostridia;Monoglobales;Monoglobaceae;Monoglobus	0.00563538							186	FALSE	TRUE	TRUE	TRUE
Hill-Burns.43	Bacteria;Firmicutes;Clostridia;Oscillospirales;?;?	0.0170126
Hill-Burns.44	Bacteria;Firmicutes;Clostridia;Oscillospirales;Butyricicoccaceae;Butyricicoccus	0.014741	18.6174	-0.557091	0.194732	-2.86081	0.00422558	0.0225708	162	FALSE	FALSE	TRUE	TRUE
Hill-Burns.45	Bacteria;Firmicutes;Clostridia;Oscillospirales;[Eubacterium] coprostanoligenes group;uncultured organism	0.00744601	33.6399	0.991166	0.287219	3.4509	0.000558713	0.00394703	139	FALSE	FALSE	FALSE	TRUE
Hill-Burns.46	Bacteria;Firmicutes;Clostridia;Oscillospirales;Ruminococcaceae;?	0.0240615	91.5577	0.894512	0.186683	4.7916	1.65458e-06	3.0196e-05
Hill-Burns.47	Bacteria;Firmicutes;Clostridia;Oscillospirales;Ruminococcaceae;Faecalibacterium	0.00334639							195	TRUE	TRUE	TRUE	TRUE
Hill-Burns.48	Bacteria;Firmicutes;Clostridia;Oscillospirales;Ruminococcaceae;Incertae Sedis		47.5447	0.61373	0.159837	3.83973	0.00012317	0.00112393
Hill-Burns.49	Bacteria;Firmicutes;Clostridia;Peptostreptococcales-Tissierellales;Anaerococcus;?	0.00868502	5.26987	1.07018	0.415751	2.57408	0.0100506	0.0449199
Hill-Burns.50	Bacteria;Firmicutes;Clostridia;Peptostreptococcales-Tissierellales;Anaerovoracaceae;Family XIII AD3011 group	0.0276877	9.41085	0.762231	0.231537	3.29205	0.0009946	0.00640639
Hill-Burns.51	Bacteria;Firmicutes;Clostridia;Peptostreptococcales-Tissierellales;Anaerovoracaceae;Mogibacterium	0.00868502	1.78526	2.13611	0.590459	3.61771	0.000297222	0.00224454
Hill-Burns.52	Bacteria;Firmicutes;Clostridia;Peptostreptococcales-Tissierellales;Anaerovoracaceae;S5-A14a	0.000166145	1.89882	2.0276	0.53311	3.80335	0.00014275	0.00117418
Hill-Burns.53	Bacteria;Firmicutes;Clostridia;Peptostreptococcales-Tissierellales;Ezakiella;?		7.177	1.88537	0.47629	3.95846	7.54352e-05	0.000786682
Hill-Burns.54	Bacteria;Firmicutes;Clostridia;Peptostreptococcales-Tissierellales;Fenollaria;?	0.014741	22.838	2.23536	0.425879	5.24882	1.53075e-07	3.35234e-06
Hill-Burns.55	Bacteria;Firmicutes;Clostridia;Peptostreptococcales-Tissierellales;Peptoniphilus;?	0.049353
Hill-Burns.56	Bacteria;Firmicutes;Negativicutes;Veillonellales-Selenomonadales;Veillonellaceae;Megasphaera	0.00868502	12.4527	7.06577	0.882607	8.00557	1.18914e-15	2.60422e-13
Hill-Burns.57	Bacteria;Firmicutes;Negativicutes;Veillonellales-Selenomonadales;Veillonellaceae;Negativicoccus		1.21849	1.93402	0.739413	2.61561	0.00890683	0.0406374
Hill-Burns.58	Bacteria;Firmicutes;?;uncultured Peptococcaceae bacterium;?;?	0.0102963
Hill-Burns.59	Bacteria;Proteobacteria;Gammaproteobacteria;Burkholderiales;Comamonadaceae;Comamonas		1.9628	-4.1876	1.32972	-3.14924	0.00163694	0.00995802
Hill-Burns.60	Bacteria;Proteobacteria;Gammaproteobacteria;Enterobacterales;Enterobacteriaceae;Raoultella		8.36903	2.49083	0.436202	5.71026	1.12804e-08	3.52917e-07
Hill-Burns.61	Bacteria;Synergistota;Synergistia;Synergistales;Synergistaceae;Cloacibacillus	0.00868502	4.44376	3.79391	0.634466	5.97969	2.23567e-09	9.79223e-08
Hill-Burns.62	Bacteria;Verrucomicrobiota;Verrucomicrobiae;Verrucomicrobiales;Akkermansiaceae;Akkermansia	0.00767166	528.994	1.45365	0.321878	4.51613	6.29797e-06	9.19504e-05	190	FALSE	TRUE	TRUE	TRUE
Heintz-Buschart.1	Bacteria;Bacteroidota;Bacteroidia;Bacteroidales;?;?		19.2369	-4.77701	1.54427	-3.09338	0.00197888	0.0455143
Heintz-Buschart.2	Bacteria;Bacteroidota;Bacteroidia;Bacteroidales;Muribaculaceae;CAG-873		165.113	4.64368	1.04748	4.4332	9.2845e-06	0.00064063
Heintz-Buschart.3	Bacteria;Firmicutes;Bacilli;Izemoplasmatales;uncultured organism;?		66.4416	-5.64146	1.10808	-5.09121	3.5578e-07	3.27318e-05
Heintz-Buschart.4	Bacteria;Firmicutes;Clostridia;Lachnospirales;Lachnospiraceae;[Eubacterium] fissicatena group		4.23673	2.10007	0.509481	4.12197	3.75644e-05	0.00202033
Heintz-Buschart.5	Bacteria;Firmicutes;Clostridia;Lachnospirales;Lachnospiraceae;GCA-900066575		93.6198	-1.57477	0.385423	-4.08583	4.39201e-05	0.00202033	186	FALSE	FALSE	FALSE	TRUE
Heintz-Buschart.6	Bacteria;Firmicutes;Clostridia;Lachnospirales;Lachnospiraceae;Lachnospiraceae NK4A136 group		1515.28	-1.47557	0.428002	-3.44758	0.000565639	0.0223024
Heintz-Buschart.7	Bacteria;Firmicutes;Clostridia;Lachnospirales;Lachnospiraceae;Lachnospiraceae UCG-003		3.20695	-3.2902	0.974658	-3.37575	0.000736159	0.0253975
Heintz-Buschart.8	Bacteria;Firmicutes;Clostridia;Lachnospirales;Lachnospiraceae;[Ruminococcus] gnavus group		38.5999	2.32152	0.697561	3.32806	0.000874531	0.026819
Heintz-Buschart.9	Bacteria;Firmicutes;Clostridia;Lachnospirales;Lachnospiraceae;Tyzzerella		162.832	2.2799	0.715843	3.18491	0.00144797	0.0363309
Heintz-Buschart.10	Bacteria;Firmicutes;Clostridia;Oscillospirales;Ruminococcaceae;UBA1819		55.5776	2.40247	0.402279	5.97215	2.34152e-09	6.46261e-07
Heintz-Buschart.11	Bacteria;Proteobacteria;Alphaproteobacteria;Rhodospirillales;?;gut metagenome		11.555	-8.51208	1.65643	-5.1388	2.76504e-07	3.27318e-05
Heintz-Buschart.12	Bacteria;Verrucomicrobiota;Verrucomicrobiae;Verrucomicrobiales;Akkermansiaceae;Akkermansia		2203.06	1.97094	0.607058	3.2467	0.0011675	0.0322231
Petrov.1	Archaea;Euryarchaeota;Methanobacteria;Methanobacteriales;Methanobacteriaceae;Methanobrevibacter	0.0356387							176	FALSE	FALSE	TRUE	TRUE
Petrov.2	Bacteria;?;?;?;?;?		4.68624	2.03325	0.630198	3.22637	0.00125369	0.0071903
Petrov.3	Bacteria;Actinobacteriota;Actinobacteria;Bifidobacteriales;Bifidobacteriaceae;Bifidobacterium	0.00807308	1006	2.33847	0.453121	5.16081	2.45878e-07	7.99104e-06	207	FALSE	TRUE	TRUE	TRUE
Petrov.4	Bacteria;Actinobacteriota;Coriobacteriia;Coriobacteriales;Atopobiaceae;?		2.41907	3.50365	1.2069	2.90301	0.00369595	0.0167607
Petrov.5	Bacteria;Actinobacteriota;Coriobacteriia;Coriobacteriales;Atopobiaceae;Coriobacteriaceae UCG-003		5.33132	4.54307	1.37344	3.30779	0.000940347	0.00574218
Petrov.6	Bacteria;Actinobacteriota;Coriobacteriia;Coriobacteriales;Atopobiaceae;Libanicoccus		8.63419	2.82464	1.03207	2.73687	0.00620268	0.026294
Petrov.7	Bacteria;Actinobacteriota;Coriobacteriia;Coriobacteriales;Atopobiaceae;Olsenella		48.7154	3.35266	0.668843	5.01263	5.36907e-07	1.49567e-05	150	FALSE	FALSE	FALSE	TRUE
Petrov.8	Bacteria;Actinobacteriota;Coriobacteriia;Coriobacteriales;Eggerthellaceae;?		153.661	-1.46207	0.41969	-3.48369	0.000494558	0.00370919
Petrov.9	Bacteria;Bacteroidota;Bacteroidia;Bacteroidales;Bacteroidaceae;Bacteroides		3173.53	-1.06238	0.300328	-3.53738	0.000404117	0.00328345
Petrov.10	Bacteria;Bacteroidota;Bacteroidia;Bacteroidales;Marinifilaceae;Butyricimonas	0.0209987	36.7497	1.34462	0.387196	3.4727	0.000515246	0.00372122	151	FALSE	FALSE	FALSE	TRUE
Petrov.11	Bacteria;Bacteroidota;Bacteroidia;Bacteroidales;Prevotellaceae;Alloprevotella		78.3695	2.63589	0.808325	3.26094	0.00111045	0.00656175
Petrov.12	Bacteria;Bacteroidota;Bacteroidia;Bacteroidales;Rikenellaceae;Rikenellaceae RC9 gut group		117.846	2.21069	0.839194	2.6343	0.00843104	0.032881
Petrov.13	Bacteria;Desulfobacterota;Desulfovibrionia;Desulfovibrionales;Desulfovibrionaceae;?		2.65401	3.44791	0.930419	3.70577	0.000210753	0.00225374
Petrov.14	Bacteria;Desulfobacterota;Desulfovibrionia;Desulfovibrionales;Desulfovibrionaceae;Desulfovibrio								187	FALSE	TRUE	TRUE	TRUE
Petrov.15	Bacteria;Firmicutes;?;?;?;?		3.39873	2.61861	1.01782	2.57276	0.010089	0.0378336
Petrov.16	Bacteria;Firmicutes;Bacilli;Erysipelotrichales;Erysipelatoclostridiaceae;Erysipelatoclostridium		14.3296	-1.84842	0.633462	-2.91797	0.00352321	0.0163578
Petrov.17	Bacteria;Firmicutes;Bacilli;Erysipelotrichales;Erysipelotrichaceae;?	0.0357159	58.351	3.01747	0.632606	4.7699	1.84316e-06	3.99352e-05
Petrov.18	Bacteria;Firmicutes;Bacilli;Lactobacillales;Enterococcaceae;Enterococcus		169.595	2.73643	0.564534	4.84724	1.25192e-06	3.05155e-05
Petrov.19	Bacteria;Firmicutes;Bacilli;Lactobacillales;Lactobacillaceae;Lactobacillus	0.0311952	987.844	3.79578	0.512603	7.40491	1.31241e-13	1.2796e-11	192	FALSE	TRUE	TRUE	TRUE
Petrov.20	Bacteria;Firmicutes;Bacilli;Lactobacillales;Leuconostocaceae;Leuconostoc		9.14925	1.66954	0.622165	2.68343	0.00728718	0.029
Petrov.21	Bacteria;Firmicutes;Bacilli;Lactobacillales;Streptococcaceae;Lactococcus		66.5652	1.77381	0.520382	3.40867	0.000652815	0.00454639
Petrov.22	Bacteria;Firmicutes;Bacilli;RF39;?;?		131.231	1.41571	0.47761	2.96415	0.00303522	0.0147967
Petrov.23	Bacteria;Firmicutes;Clostridia;?;?;?		61.5481	1.52997	0.41918	3.6499	0.00026234	0.00228995
Petrov.24	Bacteria;Firmicutes;Clostridia;Christensenellales;Christensenellaceae;Christensenellaceae R-7 group	0.0148696	446.029	1.43185	0.393104	3.64241	0.000270096	0.00228995	196	FALSE	TRUE	TRUE	TRUE
Petrov.25	Bacteria;Firmicutes;Clostridia;Clostridiales;Clostridiaceae;Clostridium sensu stricto 1		562.704	1.33944	0.454194	2.94904	0.00318759	0.0151605
Petrov.26	Bacteria;Firmicutes;Clostridia;Clostridia UCG-014;?;?								153	FALSE	FALSE	FALSE	TRUE
Petrov.27	Bacteria;Firmicutes;Clostridia;Clostridia UCG-014;gut metagenome;?		327.883	1.64932	0.581774	2.83499	0.00458274	0.0203099	170	FALSE	FALSE	TRUE	TRUE
Petrov.28	Bacteria;Firmicutes;Clostridia;Clostridia vadinBB60 group;?;?	0.0311952	17.2502	2.88408	0.647107	4.45689	8.31585e-06	0.000135133	150	FALSE	FALSE	FALSE	TRUE
Petrov.29	Bacteria;Firmicutes;Clostridia;Lachnospirales;Lachnospiraceae;?	0.0311952	4071.32	-0.516382	0.15477	-3.33644	0.00084858	0.00551577
Petrov.30	Bacteria;Firmicutes;Clostridia;Lachnospirales;Lachnospiraceae;Anaerostipes	0.0311952
Petrov.31	Bacteria;Firmicutes;Clostridia;Lachnospirales;Lachnospiraceae;Blautia	0.00807308	2743.95	-1.21893	0.26834	-4.54248	5.5596e-06	9.85565e-05
Petrov.32	Bacteria;Firmicutes;Clostridia;Lachnospirales;Lachnospiraceae;Butyrivibrio	0.0331663	23.3105	2.38792	0.76157	3.13553	0.00171545	0.00929203
Petrov.33	Bacteria;Firmicutes;Clostridia;Lachnospirales;Lachnospiraceae;[Eubacterium] hallii group	0.0487771
Petrov.34	Bacteria;Firmicutes;Clostridia;Lachnospirales;Lachnospiraceae;Fusicatenibacter	0.0357159
Petrov.35	Bacteria;Firmicutes;Clostridia;Lachnospirales;Lachnospiraceae;Hungatella		44.0565	2.0971	0.567721	3.69389	0.000220847	0.00225374
Petrov.36	Bacteria;Firmicutes;Clostridia;Lachnospirales;Lachnospiraceae;Lachnospiraceae NK3A20 group		9.46227	22.6114	1.65949	13.6255	2.8257e-42	5.51011e-40
Petrov.37	Bacteria;Firmicutes;Clostridia;Lachnospirales;Lachnospiraceae;[Ruminococcus] torques group	0.0439692	818.361	-0.69455	0.210011	-3.30721	0.000942307	0.00574218
Petrov.38	Bacteria;Firmicutes;Clostridia;Lachnospirales;Lachnospiraceae;Tyzzerella		12.8281	2.51647	0.685718	3.66983	0.00024271	0.00225374
Petrov.39	Bacteria;Firmicutes;Clostridia;Monoglobales;Monoglobaceae;Monoglobus	0.0418561
Petrov.40	Bacteria;Firmicutes;Clostridia;Oscillospirales;Butyricicoccaceae;UCG-009		15.4492	1.56737	0.582496	2.69078	0.0071285	0.0289595
Petrov.41	Bacteria;Firmicutes;Clostridia;Oscillospirales;[Eubacterium] coprostanoligenes group;?	0.0487771							145	FALSE	FALSE	FALSE	TRUE
Petrov.42	Bacteria;Firmicutes;Clostridia;Oscillospirales;Oscillospiraceae;Colidextribacter		48.798	-0.862038	0.287171	-3.00183	0.00268359	0.0134179
Petrov.43	Bacteria;Firmicutes;Clostridia;Oscillospirales;Oscillospiraceae;Flavonifractor	0.0418561
Petrov.44	Bacteria;Firmicutes;Clostridia;Oscillospirales;Oscillospiraceae;Intestinimonas		10.12	1.16024	0.46344	2.50353	0.0122962	0.0435955
Petrov.45	Bacteria;Firmicutes;Clostridia;Oscillospirales;Oscillospiraceae;UCG-002	0.0166029	1265.22	0.901047	0.281485	3.20105	0.00136929	0.0076289	169	FALSE	FALSE	TRUE	TRUE
Petrov.46	Bacteria;Firmicutes;Clostridia;Oscillospirales;Oscillospiraceae;UCG-005	0.0311952	156.343	1.39135	0.36609	3.80057	0.000144363	0.0017102	164	FALSE	FALSE	TRUE	TRUE
Petrov.47	Bacteria;Firmicutes;Clostridia;Oscillospirales;Ruminococcaceae;?	0.0166029	240.656	0.853114	0.242787	3.51383	0.000441691	0.00344519	152	FALSE	FALSE	FALSE	TRUE
Petrov.48	Bacteria;Firmicutes;Clostridia;Oscillospirales;Ruminococcaceae;CAG-352		13.7664	4.29876	0.92724	4.63608	3.55082e-06	6.9241e-05
Petrov.49	Bacteria;Firmicutes;Clostridia;Oscillospirales;Ruminococcaceae;Candidatus Soleaferrea		12.8546	2.07862	0.548076	3.79257	0.000149095	0.0017102
Petrov.50	Bacteria;Firmicutes;Clostridia;Oscillospirales;UCG-010;?		30.3199	2.01783	0.524134	3.84983	0.000118198	0.00153658
Petrov.51	Bacteria;Firmicutes;Clostridia;Oscillospirales;UCG-010;metagenome		8.59802	2.24991	0.869669	2.58709	0.00967912	0.0370084
Petrov.52	Bacteria;Firmicutes;Negativicutes;Acidaminococcales;Acidaminococcaceae;Acidaminococcus		22.3836	7.12144	1.06854	6.66464	2.65309e-11	1.29338e-09
Petrov.53	Bacteria;Firmicutes;Negativicutes;Veillonellales-Selenomonadales;Selenomonadaceae;Mitsuokella		14.129	2.91014	1.14739	2.53631	0.0112026	0.0412173
Petrov.54	Bacteria;Firmicutes;Negativicutes;Veillonellales-Selenomonadales;Veillonellaceae;Megasphaera		183.145	2.89063	0.723194	3.99703	6.41414e-05	0.000962121
Petrov.55	Bacteria;Firmicutes;Negativicutes;Veillonellales-Selenomonadales;Veillonellaceae;Veillonella		36.7732	1.55391	0.507766	3.0603	0.00221117	0.0116535
Petrov.56	Bacteria;Proteobacteria;Gammaproteobacteria;Aeromonadales;Succinivibrionaceae;Succinivibrio		31.8984	6.55946	1.00405	6.53297	6.44768e-11	2.51459e-09
Petrov.57	Bacteria;Proteobacteria;Gammaproteobacteria;Burkholderiales;Oxalobacteraceae;Oxalobacter		1.70097	2.92373	1.04648	2.79387	0.00520807	0.0225683
Petrov.58	Bacteria;Proteobacteria;Gammaproteobacteria;Enterobacterales;Enterobacteriaceae;?		26.8908	1.73046	0.636673	2.71797	0.00656831	0.0272515
Petrov.59	Bacteria;Proteobacteria;Gammaproteobacteria;Enterobacterales;Enterobacteriaceae;Enterobacter		5.67363	2.61657	0.770766	3.39477	0.000686859	0.00461853
Petrov.60	Bacteria;Proteobacteria;Gammaproteobacteria;Enterobacterales;Enterobacteriaceae;Escherichia-Shigella	0.0311952	2053.33	1.91923	0.492371	3.89794	9.70128e-05	0.00135125	197	FALSE	TRUE	TRUE	TRUE
Petrov.61	Bacteria;Proteobacteria;Gammaproteobacteria;Enterobacterales;Enterobacteriaceae;Klebsiella	0.0331663	42.577	5.97868	0.871698	6.85865	6.95132e-12	4.51836e-10
Petrov.62	Bacteria;Synergistota;Synergistia;Synergistales;Synergistaceae;Cloacibacillus		12.0785	3.66718	0.996989	3.67826	0.000234832	0.00225374
Petrov.63	Bacteria;Verrucomicrobiota;Lentisphaeria;Victivallales;Victivallaceae;Victivallis		2.43581	2.474	0.810878	3.05102	0.00228068	0.0117035
Petrov.64	Bacteria;Verrucomicrobiota;Verrucomicrobiae;Verrucomicrobiales;Akkermansiaceae;Akkermansia		693.975	1.35819	0.541234	2.50944	0.0120924	0.0435955
Weis.1	Bacteria;Actinobacteriota;Actinobacteria;Actinomycetales;Actinomycetaceae;F0332		26.3312	1.70255	0.510204	3.33699	0.000846906	0.00895417
Weis.2	Bacteria;Actinobacteriota;Actinobacteria;Actinomycetales;Actinomycetaceae;Varibaculum		8.98663	2.8518	0.846331	3.36961	0.000752759	0.00895417
Weis.3	Bacteria;Actinobacteriota;Coriobacteriia;Coriobacteriales;Coriobacteriales Incertae Sedis;?		39.923	-2.76285	0.916587	-3.01428	0.00257586	0.021911
Weis.4	Bacteria;Bacteroidota;Bacteroidia;Bacteroidales;Prevotellaceae;Prevotella		6.86628	-3.57299	1.122	-3.18449	0.00145008	0.0140658	121	FALSE	FALSE	FALSE	TRUE
Weis.5	Bacteria;Firmicutes;Bacilli;Erysipelotrichales;Erysipelotrichaceae;[Clostridium] innocuum group		1651.82	3.39338	0.853218	3.97716	6.97445e-05	0.00150338
Weis.6	Bacteria;Firmicutes;Bacilli;Erysipelotrichales;Erysipelotrichaceae;Faecalicoccus		38.2292	22.798	2.91557	7.81942	5.30681e-15	1.02952e-12
Weis.7	Bacteria;Firmicutes;Bacilli;Erysipelotrichales;Erysipelotrichaceae;Solobacterium		54.3839	6.42252	0.979106	6.55958	5.39606e-11	5.23418e-09
Weis.8	Bacteria;Firmicutes;Clostridia;Christensenellales;Christensenellaceae;Christensenella sp. Marseille-P2437		2.6099	3.54423	0.960235	3.691	0.00022337	0.00361115
Weis.9	Bacteria;Firmicutes;Clostridia;Eubacteriales;Anaerofustaceae;Anaerofustis		6.18554	1.97702	0.578169	3.41945	0.000627489	0.00811553
Weis.10	Bacteria;Firmicutes;Clostridia;Lachnospirales;Lachnospiraceae;Fusicatenibacter								133	FALSE	FALSE	FALSE	TRUE
Weis.11	Bacteria;Firmicutes;Clostridia;Lachnospirales;Lachnospiraceae;Lactonifactor		3.67681	3.14408	0.849421	3.70144	0.000214376	0.00361115
Weis.12	Bacteria;Firmicutes;Clostridia;Oscillospirales;Butyricicoccaceae;UCG-008		18.6815	-6.24243	1.70093	-3.67001	0.000242545	0.00361952
Weis.13	Bacteria;Firmicutes;Clostridia;Oscillospirales;Ruminococcaceae;Faecalibacterium		88.0752	-1.83087	0.547482	-3.34417	0.000825285	0.00895417	125	FALSE	FALSE	FALSE	TRUE
Weis.14	Bacteria;Firmicutes;Clostridia;Oscillospirales;UCG-011;?		45.0021	-3.55148	0.696597	-5.09832	3.42672e-07	1.10797e-05	159	FALSE	TRUE	TRUE	TRUE
Weis.15	Bacteria;Firmicutes;Clostridia;Peptostreptococcales-Tissierellales;Anaerococcus;?		16.3578	3.59412	0.711231	5.05338	4.34059e-07	1.20296e-05
Weis.16	Bacteria;Firmicutes;Clostridia;Peptostreptococcales-Tissierellales;Anaerovoracaceae;?		11.2814	3.33313	1.10672	3.01172	0.0025977	0.021911
Weis.17	Bacteria;Firmicutes;Clostridia;Peptostreptococcales-Tissierellales;Finegoldia;?		8.20914	3.43545	0.653896	5.25382	1.48973e-07	5.78016e-06	115	FALSE	FALSE	FALSE	TRUE
Weis.18	Bacteria;Firmicutes;Clostridia;Peptostreptococcales-Tissierellales;Parvimonas;?		26.7717	1.92596	0.505414	3.81065	0.000138601	0.00268886
Weis.19	Bacteria;Firmicutes;Clostridia;Peptostreptococcales-Tissierellales;Peptoniphilus;?		6.66701	4.00236	0.723815	5.52954	3.21073e-08	1.55721e-06	135	FALSE	FALSE	TRUE	TRUE
Weis.20	Bacteria;Firmicutes;Clostridia;Peptostreptococcales-Tissierellales;Peptoniphilus;Peptoniphilus asaccharolyticus		12.2936	3.99668	0.665977	6.00123	1.95824e-09	1.26633e-07	162	FALSE	TRUE	TRUE	TRUE
Weis.21	Bacteria;Firmicutes;Clostridia;Peptostreptococcales-Tissierellales;Peptoniphilus;Peptoniphilus coxii		4.81305	3.7718	0.933018	4.04258	5.28673e-05	0.00128203	135	FALSE	FALSE	TRUE	TRUE
Weis.22	Bacteria;Firmicutes;Clostridia;Peptostreptococcales-Tissierellales;Peptostreptococcaceae;Peptostreptococcus		45.6919	2.77063	0.782236	3.54193	0.000397208	0.00550417
Weis.23	Bacteria;Proteobacteria;Gammaproteobacteria;Burkholderiales;Burkholderiaceae;Ralstonia		5.04047	1.48973	0.48957	3.04294	0.0023428	0.021643
Weis.24	Bacteria;Verrucomicrobiota;Lentisphaeria;Victivallales;Victivallaceae;Victivallis		8.74573	6.69072	2.01086	3.32729	0.000876955	0.00895417
Scheperjans.1	Bacteria;Bacteroidota;Bacteroidia;Bacteroidales;?;?		5.61267	-2.43689	0.70455	-3.45879	0.000542604	0.0123714
Scheperjans.2	Bacteria;Bacteroidota;Bacteroidia;Bacteroidales;Muribaculaceae;?		59.1848	1.91291	0.601987	3.17766	0.00148469	0.0270624
Scheperjans.3	Bacteria;Bacteroidota;Bacteroidia;Bacteroidales;Prevotellaceae;Prevotella		544.424	-2.29407	0.576784	-3.97735	6.96878e-05	0.00264814
Scheperjans.4	Bacteria;Bacteroidota;Bacteroidia;Bacteroidales;Rikenellaceae;Alistipes		2079.32	0.753293	0.199703	3.77207	0.000161896	0.00461403
Scheperjans.5	Bacteria;Firmicutes;Bacilli;Erysipelotrichales;Erysipelatoclostridiaceae;Asteroleplasma		34.5591	4.90821	0.575936	8.52214	1.56632e-17	3.57121e-15
Scheperjans.6	Bacteria;Firmicutes;Bacilli;Erysipelotrichales;Erysipelatoclostridiaceae;Erysipelatoclostridium		12.7246	1.17399	0.34582	3.3948	0.000686782	0.0142351
Scheperjans.7	Bacteria;Firmicutes;Bacilli;Erysipelotrichales;Erysipelatoclostridiaceae;Erysipelotrichaceae UCG-003	0.0441145							160	FALSE	FALSE	TRUE	TRUE
Scheperjans.8	Bacteria;Firmicutes;Bacilli;Lactobacillales;Lactobacillaceae;Lactobacillus		35.1696	4.03492	0.487832	8.27112	1.32706e-16	1.51285e-14
Scheperjans.9	Bacteria;Firmicutes;Clostridia;Lachnospirales;Lachnospiraceae;?		2955.43	-1.39839	0.329093	-4.24922	2.14516e-05	0.00122274	161	FALSE	FALSE	TRUE	TRUE
Scheperjans.10	Bacteria;Firmicutes;Clostridia;Lachnospirales;Lachnospiraceae;Fusicatenibacter		1235.62	-0.915605	0.239622	-3.82104	0.000132891	0.00432845
Scheperjans.11	Bacteria;Firmicutes;Clostridia;Oscillospirales;Ruminococcaceae;Paludicola		11.1623	-1.18668	0.318778	-3.7226	0.000197183	0.00499531
Scheperjans.12	Bacteria;Firmicutes;Clostridia;Oscillospirales;Ruminococcaceae;UBA1819	0.0441145	162.916	2.20467	0.324487	6.79432	1.08826e-11	8.27074e-10	190	FALSE	TRUE	TRUE	TRUE
Scheperjans.13	Bacteria;Firmicutes;Clostridia;Peptostreptococcales-Tissierellales;Anaerovoracaceae;S5-A14a		1.29799	2.52984	0.798947	3.16647	0.00154303	0.0270624
Scheperjans.14	Bacteria;Proteobacteria;Gammaproteobacteria;Pasteurellales;Pasteurellaceae;Haemophilus		16.1926	-2.26791	0.561406	-4.03969	5.35215e-05	0.00244058
Aho.1	Bacteria;Actinobacteriota;Actinobacteria;Bifidobacteriales;Bifidobacteriaceae;Bifidobacterium		784.201	1.68076	0.435283	3.8613	0.000112784	0.00323852
Aho.2	Bacteria;Bacteroidota;Bacteroidia;Bacteroidales;?;?		3.30434	-2.69893	0.684716	-3.94167	8.0915e-05	0.00271065
Aho.3	Bacteria;Bacteroidota;Bacteroidia;Bacteroidales;Prevotellaceae;?		2.50854	-3.771	1.15834	-3.25552	0.00113186	0.0204414
Aho.4	Bacteria;Bacteroidota;Bacteroidia;Bacteroidales;Prevotellaceae;Prevotella								151	FALSE	FALSE	FALSE	TRUE
Aho.5	Bacteria;Bacteroidota;Bacteroidia;Bacteroidales;Rikenellaceae;Rikenellaceae RC9 gut group		53.8287	-3.59155	0.746369	-4.81203	1.49401e-06	0.000150148
Aho.6	Bacteria;Firmicutes;Bacilli;Erysipelotrichales;Erysipelatoclostridiaceae;Asteroleplasma		14.7196	1.94168	0.611491	3.17533	0.00149668	0.0204414
Aho.7	Bacteria;Firmicutes;Bacilli;Erysipelotrichales;Erysipelatoclostridiaceae;Coprobacillus		2.1066	2.9208	0.918565	3.17974	0.00147408	0.0204414
Aho.8	Bacteria;Firmicutes;Bacilli;Erysipelotrichales;Erysipelotrichaceae;[Clostridium] innocuum group		8.65849	1.85224	0.548214	3.37868	0.000728336	0.0146395
Aho.9	Bacteria;Firmicutes;Bacilli;Lactobacillales;Lactobacillaceae;Lactobacillus		38.6456	2.06818	0.511405	4.04412	5.25196e-05	0.00211129	185	FALSE	TRUE	TRUE	TRUE
Aho.10	Bacteria;Firmicutes;Clostridia;Clostridia vadinBB60 group;uncultured organism;?		225.602	1.3727	0.425657	3.22489	0.00126021	0.0204414	183	FALSE	TRUE	TRUE	TRUE
Aho.11	Bacteria;Firmicutes;Clostridia;Hungateiclostridiaceae;Ruminiclostridium;?								157	FALSE	FALSE	FALSE	TRUE
Aho.12	Bacteria;Firmicutes;Clostridia;Lachnospirales;Lachnospiraceae;Anaerostipes		123.03	-0.961663	0.331374	-2.90204	0.00370739	0.0392203
Aho.13	Bacteria;Firmicutes;Clostridia;Lachnospirales;Lachnospiraceae;Dorea		190.45	-0.796543	0.267918	-2.97308	0.00294825	0.0370374
Aho.14	Bacteria;Firmicutes;Clostridia;Lachnospirales;Lachnospiraceae;[Eubacterium] eligens group		836.881	-0.86314	0.296775	-2.9084	0.00363284	0.0392203	153	FALSE	FALSE	FALSE	TRUE
Aho.15	Bacteria;Firmicutes;Clostridia;Lachnospirales;Lachnospiraceae;Lachnospiraceae ND3007 group		292.048	-0.915496	0.31488	-2.90744	0.00364397	0.0392203
Aho.16	Bacteria;Firmicutes;Clostridia;Lachnospirales;Lachnospiraceae;Moryella		9.97003	-1.40989	0.375366	-3.75605	0.000172618	0.00433703
Aho.17	Bacteria;Firmicutes;Clostridia;Lachnospirales;Lachnospiraceae;Roseburia		2591.07	-0.947061	0.231081	-4.0984	4.16017e-05	0.00209048
Aho.18	Bacteria;Firmicutes;Clostridia;Oscillospirales;Butyricicoccaceae;Butyricicoccus		122.668	-0.926701	0.292354	-3.16979	0.00152548	0.0204414
Aho.19	Bacteria;Firmicutes;Clostridia;Oscillospirales;Oscillospiraceae;UCG-003		206.93	-1.00018	0.347807	-2.87567	0.00403172	0.0405188	159	FALSE	FALSE	TRUE	TRUE
Aho.20	Bacteria;Firmicutes;Clostridia;Oscillospirales;Ruminococcaceae;UBA1819		141.915	1.33951	0.305426	4.38571	1.15609e-05	0.000774577	169	FALSE	FALSE	TRUE	TRUE
Aho.21	Bacteria;Firmicutes;Clostridia;Peptostreptococcales-Tissierellales;Anaerovoracaceae;[Eubacterium] brachy group		1.37333	2.00985	0.58667	3.42586	0.000612851	0.013687
Aho.22	Bacteria;Firmicutes;Negativicutes;Acidaminococcales;Acidaminococcaceae;Acidaminococcus		10.3649	4.65005	0.685361	6.78482	1.16234e-11	2.33631e-09
Aho.23	Bacteria;Verrucomicrobiota;Verrucomicrobiae;Verrucomicrobiales;Akkermansiaceae;Akkermansia		826.379	1.19705	0.425149	2.81561	0.00486847	0.0465982
Hopfner.1	Bacteria;Bacteroidota;Bacteroidia;Bacteroidales;Muribaculaceae;CAG-873		16.4172	-10.0982	2.87933	-3.50713	0.000452971	0.0360112
Hopfner.2	Bacteria;Firmicutes;Bacilli;Erysipelotrichales;Erysipelotrichaceae;Faecalitalea		24.3505	-5.07426	1.40527	-3.61088	0.000305165	0.0360112
Hopfner.3	Bacteria;Firmicutes;Clostridia;Lachnospirales;Lachnospiraceae;[Eubacterium] ventriosum group								197	FALSE	FALSE	FALSE	TRUE
Hopfner.4	Bacteria;Proteobacteria;Gammaproteobacteria;Enterobacterales;Enterobacteriaceae;Citrobacter		2691.27	5.50215	1.1337	4.85326	1.21449e-06	0.000386209
Hopfner.5	Bacteria;Proteobacteria;Gammaproteobacteria;Enterobacterales;Hafniaceae;Hafnia-Obesumbacterium		127.829	7.51204	2.13666	3.51579	0.000438443	0.0360112
Keshavarzian.1	Bacteria;Bacteroidota;Bacteroidia;Bacteroidales;Prevotellaceae;Alloprevotella		13.6311	-6.92081	1.32736	-5.21396	1.84851e-07	1.9779e-05
Keshavarzian.2	Bacteria;Bacteroidota;Bacteroidia;Bacteroidales;Rikenellaceae;Rikenellaceae RC9 gut group		11.7934	-7.44794	1.51043	-4.931	8.18091e-07	5.83572e-05
Keshavarzian.3	Bacteria;Desulfobacterota;Desulfovibrionia;Desulfovibrionales;Desulfovibrionaceae;?		8.80078	3.22981	1.01576	3.17969	0.00147434	0.0265297
Keshavarzian.4	Bacteria;Firmicutes;Bacilli;Erysipelotrichales;Erysipelotrichaceae;Dielma		4.69599	2.59639	0.866818	2.99531	0.00274162	0.0366691
Keshavarzian.5	Bacteria;Firmicutes;Bacilli;Erysipelotrichales;Erysipelotrichaceae;Solobacterium		19.3196	-8.93406	1.9992	-4.46882	7.86533e-06	0.000420795
Keshavarzian.6	Bacteria;Firmicutes;Bacilli;Lactobacillales;Leuconostocaceae;Leuconostoc		3.33232	-2.68972	0.942679	-2.85328	0.00432709	0.0484954
Keshavarzian.7	Bacteria;Firmicutes;Clostridia;Christensenellales;Christensenellaceae;Christensenellaceae R-7 group		715.961	1.71979	0.545308	3.1538	0.00161162	0.0265297
Keshavarzian.8	Bacteria;Firmicutes;Clostridia;Lachnospirales;Lachnospiraceae;?		2728.48	-0.91902	0.289962	-3.16945	0.00152729	0.0265297
Keshavarzian.9	Bacteria;Firmicutes;Clostridia;Lachnospirales;Lachnospiraceae;Anaerostipes		1363.21	-1.75872	0.416672	-4.22088	2.43353e-05	0.00104155
Keshavarzian.10	Bacteria;Firmicutes;Clostridia;Lachnospirales;Lachnospiraceae;Blautia		4809.93	-1.53922	0.375112	-4.10336	4.07193e-05	0.00145232	141	FALSE	FALSE	FALSE	TRUE
Keshavarzian.11	Bacteria;Firmicutes;Clostridia;Lachnospirales;Lachnospiraceae;Butyrivibrio		17.2827	4.36809	1.42579	3.06362	0.00218678	0.0311981
Keshavarzian.12	Bacteria;Firmicutes;Clostridia;Lachnospirales;Lachnospiraceae;Dorea		307.111	-1.68993	0.49932	-3.38447	0.000713159	0.0153125	155	FALSE	FALSE	TRUE	TRUE
Keshavarzian.13	Bacteria;Firmicutes;Clostridia;Lachnospirales;Lachnospiraceae;[Eubacterium] eligens group								150	FALSE	FALSE	TRUE	TRUE
Keshavarzian.14	Bacteria;Firmicutes;Clostridia;Lachnospirales;Lachnospiraceae;Lachnospiraceae UCG-003		1.5967	3.55864	1.24604	2.85596	0.00429068	0.0484954
Keshavarzian.15	Bacteria;Firmicutes;Clostridia;Lachnospirales;Lachnospiraceae;Moryella		13.5884	-2.34798	0.693939	-3.38356	0.000715536	0.0153125
Keshavarzian.16	Bacteria;Firmicutes;Clostridia;Oscillospirales;Oscillospiraceae;UCG-005		484.953	1.7086	0.593769	2.87755	0.00400782	0.0484954
Keshavarzian.17	Bacteria;Firmicutes;Clostridia;Oscillospirales;Ruminococcaceae;Anaerotruncus		23.8983	3.30416	0.586623	5.63251	1.77603e-08	3.80071e-06	156	FALSE	FALSE	TRUE	TRUE
Keshavarzian.18	Bacteria;Firmicutes;Clostridia;Oscillospirales;Ruminococcaceae;Harryflintia		2.09787	2.36755	0.756591	3.12924	0.00175262	0.0267901
Keshavarzian.19	Bacteria;Firmicutes;Clostridia;Oscillospirales;Ruminococcaceae;UBA1819		132.192	1.51908	0.439726	3.4546	0.00055111	0.0147422
Keshavarzian.20	Bacteria;Proteobacteria;Gammaproteobacteria;Pasteurellales;Pasteurellaceae;Haemophilus		19.5267	-3.39161	0.942487	-3.59857	0.000319968	0.00978187
Keshavarzian.21	Bacteria;Proteobacteria;Gammaproteobacteria;Pseudomonadales;Pseudomonadaceae;Pseudomonas		13.4183	-1.48557	0.523359	-2.83852	0.00453228	0.0484954

## Sheet: DA_species
		Wilcoxon-Mann-Whitney	DESeq2						ANCOM
Study	Taxa	q-values	baseMean	log2FoldChange	lfcSE	stat	pvalue	padj	W	detected_0.9	detected_0.8	detected_0.7	detected_0.6
Pietrucci.1	Bacteria;Actinobacteriota;Actinobacteria;Bifidobacteriales;Bifidobacteriaceae;Bifidobacterium;Bifidobacterium breve		4.69947	5.01037	1.33127	3.76359	0.000167489	0.00519214
Pietrucci.2	Bacteria;Actinobacteriota;Coriobacteriia;Coriobacteriales;Coriobacteriaceae;Enorma;?		4.96058	2.18845	0.753164	2.90567	0.00366462	0.0432774
Pietrucci.3	Bacteria;Actinobacteriota;Coriobacteriia;Coriobacteriales;Eggerthellaceae;Eggerthella;?		17.3024	1.57386	0.50553	3.11329	0.00185016	0.0269906
Pietrucci.4	Bacteria;Bacteroidota;Bacteroidia;Bacteroidales;Muribaculaceae;CAG-873;Bacteroidales bacterium H4		2.28744	-3.56625	1.16081	-3.07221	0.00212479	0.0301113
Pietrucci.5	Bacteria;Bacteroidota;Bacteroidia;Bacteroidales;Prevotellaceae;Alloprevotella;?		86.5032	-2.31135	0.735937	-3.14069	0.0016855	0.0253336
Pietrucci.6	Bacteria;Bacteroidota;Bacteroidia;Bacteroidales;Prevotellaceae;Paraprevotella;Paraprevotella xylaniphila		6.36321	-4.71988	1.42153	-3.32028	0.000899286	0.0165202
Pietrucci.7	Bacteria;Bacteroidota;Bacteroidia;Bacteroidales;Prevotellaceae;Prevotella;gut metagenome		3.9508	3.78598	1.05293	3.59565	0.00032358	0.00844713
Pietrucci.8	Bacteria;Bacteroidota;Bacteroidia;Bacteroidales;Prevotellaceae;Prevotella;Trichuris trichiura (human whipworm)		13.8191	-3.00714	0.754835	-3.98384	6.78106e-05	0.00280284
Pietrucci.9	Bacteria;Firmicutes;?;?;?;?;?		9.91611	3.03853	1.05574	2.87811	0.00400064	0.0450981
Pietrucci.10	Bacteria;Firmicutes;Bacilli;Erysipelotrichales;Erysipelotrichaceae;Merdibacter;Clostridiales bacterium 10-3b		3.57385	1.57624	0.445041	3.54178	0.00039744	0.00909419
Pietrucci.11	Bacteria;Firmicutes;Bacilli;Lactobacillales;Enterococcaceae;Enterococcus;?		23.7166	2.46793	0.625414	3.94608	7.9441e-05	0.00303098	331	FALSE	FALSE	FALSE	TRUE
Pietrucci.12	Bacteria;Firmicutes;Bacilli;Lactobacillales;Lactobacillaceae;Lactobacillus;?	0.0143293	798.754	3.56401	0.553818	6.43535	1.23189e-10	3.05509e-08	479	TRUE	TRUE	TRUE	TRUE
Pietrucci.13	Bacteria;Firmicutes;Clostridia;?;?;?;?		57.8591	1.39851	0.420235	3.32792	0.000874985	0.0165202
Pietrucci.14	Bacteria;Firmicutes;Clostridia;Christensenellales;Christensenellaceae;Christensenellaceae R-7 group;uncultured Clostridium sp.		2.23987	1.20499	0.418612	2.87854	0.00399521	0.0450981
Pietrucci.15	Bacteria;Firmicutes;Clostridia;Christensenellales;Christensenellaceae;Christensenellaceae R-7 group;uncultured organism		16.9519	1.88731	0.619111	3.04842	0.00230048	0.0308389
Pietrucci.16	Bacteria;Firmicutes;Clostridia;Clostridiales;Clostridiaceae;Clostridium sensu stricto 1;uncultured Firmicutes bacterium		18.71	-2.07042	0.506223	-4.08993	4.31501e-05	0.00214025
Pietrucci.17	Bacteria;Firmicutes;Clostridia;Lachnospirales;Lachnospiraceae;?;?	0.0143293	3358.05	-0.621818	0.194659	-3.19439	0.00140124	0.0224199	350	FALSE	FALSE	TRUE	TRUE
Pietrucci.18	Bacteria;Firmicutes;Clostridia;Lachnospirales;Lachnospiraceae;Blautia;?								298	FALSE	FALSE	FALSE	TRUE
Pietrucci.19	Bacteria;Firmicutes;Clostridia;Lachnospirales;Lachnospiraceae;Butyrivibrio;?		4.56813	-3.85755	0.751115	-5.13577	2.80998e-07	2.32292e-05
Pietrucci.20	Bacteria;Firmicutes;Clostridia;Lachnospirales;Lachnospiraceae;Butyrivibrio;uncultured organism		1.87882	-3.47439	1.13787	-3.05341	0.00226253	0.0308389
Pietrucci.21	Bacteria;Firmicutes;Clostridia;Lachnospirales;Lachnospiraceae;Eisenbergiella;?		19.0424	1.64594	0.404661	4.06745	4.75298e-05	0.00214316
Pietrucci.22	Bacteria;Firmicutes;Clostridia;Lachnospirales;Lachnospiraceae;Fusicatenibacter;uncultured organism		642.229	-1.08481	0.306627	-3.53787	0.000403371	0.00909419	358	FALSE	FALSE	TRUE	TRUE
Pietrucci.23	Bacteria;Firmicutes;Clostridia;Lachnospirales;Lachnospiraceae;Hungatella;?		35.0491	1.76604	0.483471	3.65283	0.000259365	0.00756737
Pietrucci.24	Bacteria;Firmicutes;Clostridia;Lachnospirales;Lachnospiraceae;Incertae Sedis;Hungatella hathewayi WAL-18680		1.08427	2.00601	0.68851	2.91355	0.00357339	0.0432293
Pietrucci.25	Bacteria;Firmicutes;Clostridia;Lachnospirales;Lachnospiraceae;Lachnoclostridium;?		117.494	1.5573	0.332819	4.6791	2.8813e-06	0.000204161
Pietrucci.26	Bacteria;Firmicutes;Clostridia;Lachnospirales;Lachnospiraceae;Lachnospiraceae ND3007 group;metagenome								406	FALSE	TRUE	TRUE	TRUE
Pietrucci.27	Bacteria;Firmicutes;Clostridia;Lachnospirales;Lachnospiraceae;Lachnospiraceae UCG-010;?		11.0047	-1.22016	0.362931	-3.36197	0.000773893	0.015354	338	FALSE	FALSE	FALSE	TRUE
Pietrucci.28	Bacteria;Firmicutes;Clostridia;Lachnospirales;Lachnospiraceae;Marvinbryantia;uncultured Clostridium sp.		7.63928	-2.33047	0.691731	-3.36905	0.000754284	0.015354
Pietrucci.29	Bacteria;Firmicutes;Clostridia;Lachnospirales;Lachnospiraceae;Roseburia;uncultured organism								387	FALSE	FALSE	TRUE	TRUE
Pietrucci.30	Bacteria;Firmicutes;Clostridia;Lachnospirales;Lachnospiraceae;Tyzzerella;uncultured organism	0.0362366	29.3898	5.18566	0.641397	8.08494	6.21944e-16	3.08484e-13
Pietrucci.31	Bacteria;Firmicutes;Clostridia;Monoglobales;Monoglobaceae;Monoglobus;?								299	FALSE	FALSE	FALSE	TRUE
Pietrucci.32	Bacteria;Firmicutes;Clostridia;Oscillospirales;Butyricicoccaceae;Butyricicoccus;Butyricicoccus pullicaecorum 1.2		2.60594	4.62727	1.62834	2.8417	0.00448732	0.048385
Pietrucci.33	Bacteria;Firmicutes;Clostridia;Oscillospirales;[Clostridium] methylpentosum group;?;?		11.1991	1.53311	0.482938	3.17454	0.00150075	0.0232617
Pietrucci.34	Bacteria;Firmicutes;Clostridia;Oscillospirales;[Eubacterium] coprostanoligenes group;Clostridiales bacterium 42_27;?		3.37786	-4.49117	1.1555	-3.88676	0.000101592	0.00359926
Pietrucci.35	Bacteria;Firmicutes;Clostridia;Oscillospirales;Oscillospiraceae;Intestinimonas;Intestinimonas butyriciproducens		8.10596	1.15432	0.394527	2.92583	0.00343543	0.0425993
Pietrucci.36	Bacteria;Firmicutes;Clostridia;Oscillospirales;Oscillospiraceae;NK4A214 group;uncultured rumen bacterium		38.6548	1.87694	0.636665	2.94808	0.00319758	0.0406666
Pietrucci.37	Bacteria;Firmicutes;Clostridia;Oscillospirales;Ruminococcaceae;[Eubacterium] siraeum group;gut metagenome	0.0362366							349	FALSE	FALSE	TRUE	TRUE
Pietrucci.38	Bacteria;Firmicutes;Clostridia;Oscillospirales;Ruminococcaceae;Incertae Sedis;Clostridium sp. SN17		1.86552	2.55569	0.702697	3.63697	0.000275862	0.00760154
Pietrucci.39	Bacteria;Firmicutes;Clostridia;Oscillospirales;Ruminococcaceae;Ruminococcus;metagenome		620.394	-1.66266	0.555658	-2.99223	0.00276949	0.0361491
Pietrucci.40	Bacteria;Firmicutes;Clostridia;Peptostreptococcales-Tissierellales;Anaerovoracaceae;[Eubacterium] nodatum group;Ihubacter massiliensis		1.70802	2.23603	0.630491	3.5465	0.00039039	0.00909419
Pietrucci.41	Bacteria;Firmicutes;Negativicutes;Acidaminococcales;Acidaminococcaceae;Acidaminococcus;?		233.547	4.72027	0.779769	6.05342	1.41799e-09	2.34441e-07
Pietrucci.42	Bacteria;Firmicutes;Negativicutes;Veillonellales-Selenomonadales;Selenomonadaceae;Megamonas;uncultured organism		46.0603	-3.16911	0.933502	-3.39486	0.000686633	0.0148074
Pietrucci.43	Bacteria;Firmicutes;Negativicutes;Veillonellales-Selenomonadales;Selenomonadaceae;Mitsuokella;?		6.84568	4.50348	1.19566	3.76651	0.000165547	0.00519214
Pietrucci.44	Bacteria;Firmicutes;Negativicutes;Veillonellales-Selenomonadales;Veillonellaceae;Veillonella;?		129.903	2.08516	0.450394	4.62963	3.66317e-06	0.000227117
Pietrucci.45	Bacteria;Fusobacteriota;Fusobacteriia;Fusobacteriales;Fusobacteriaceae;Fusobacterium;?		5.65781	5.01014	1.10275	4.54331	5.53776e-06	0.000305192
Pietrucci.46	Bacteria;Patescibacteria;Saccharimonadia;Saccharimonadales;Saccharimonadaceae;TM7x;?								333	FALSE	FALSE	FALSE	TRUE
Pietrucci.47	Bacteria;Proteobacteria;Gammaproteobacteria;Burkholderiales;Burkholderiaceae;Ralstonia;?		2.91323	1.52644	0.474784	3.21503	0.00130433	0.0215649
Pietrucci.48	Bacteria;Proteobacteria;Gammaproteobacteria;Burkholderiales;Sutterellaceae;Parasutterella;uncultured organism		124.17	-1.59146	0.48721	-3.26648	0.00108894	0.0192898
Pietrucci.49	Bacteria;Proteobacteria;Gammaproteobacteria;Enterobacterales;Enterobacteriaceae;?;?		4.80514	2.47411	0.766453	3.22799	0.00124662	0.0213215
Pietrucci.50	Bacteria;Proteobacteria;Gammaproteobacteria;Enterobacterales;Enterobacteriaceae;Escherichia-Shigella;?	0.0362366	3216.1	2.48641	0.432019	5.75532	8.64761e-09	1.0723e-06	451	TRUE	TRUE	TRUE	TRUE
Pietrucci.51	Bacteria;Proteobacteria;Gammaproteobacteria;Enterobacterales;Enterobacteriaceae;Klebsiella;Klebsiella aerogenes		12.6518	2.00116	0.702748	2.84762	0.00440473	0.048385
Pietrucci.52	Bacteria;Proteobacteria;Gammaproteobacteria;Enterobacterales;Enterobacteriaceae;Klebsiella;Klebsiella pneumoniae		185.912	2.80297	0.52726	5.31612	1.06006e-07	1.05158e-05	453	TRUE	TRUE	TRUE	TRUE
Qian.1	Archaea;Euryarchaeota;Methanobacteria;Methanobacteriales;Methanobacteriaceae;Methanobacterium;uncultured Methanobacteriaceae archaeon		8.55008	-25.274	2.90228	-8.70832	3.08422e-18	8.04982e-16
Qian.2	Archaea;Halobacterota;Methanosarcinia;Methanosarciniales;Methanosarcinaceae;Methanosarcina;uncultured archaeon		39.0659	-11.814	2.50816	-4.71022	2.47445e-06	0.000215277
Qian.3	Bacteria;Firmicutes;Clostridia;Oscillospirales;Ruminococcaceae;[Eubacterium] siraeum group;gut metagenome		3.04829	21.9422	2.90271	7.55919	4.05587e-14	7.05721e-12
Qian.4	Bacteria;Firmicutes;Clostridia;Oscillospirales;UCG-010;uncultured organism;?		10.4658	23.6539	2.23902	10.5644	4.35804e-26	2.2749e-23
Qian.5	Bacteria;Fusobacteriota;Fusobacteriia;Fusobacteriales;Fusobacteriaceae;Cetobacterium;?		41.8366	-12.6778	2.24601	-5.64459	1.65576e-08	1.72861e-06
Qian.6	Bacteria;Proteobacteria;Gammaproteobacteria;Burkholderiales;A21b;?;?		0.555606	19.5437	2.90709	6.72278	1.78292e-11	2.3267e-09
Hill-Burns.1	Archaea;Euryarchaeota;Methanobacteria;Methanobacteriales;Methanobacteriaceae;Methanobrevibacter;?		5.48602	1.66896	0.487527	3.42332	0.000618619	0.00493268
Hill-Burns.2	Bacteria;Actinobacteriota;Actinobacteria;Actinomycetales;Actinomycetaceae;Actinomyces;?		1.76485	1.00586	0.38116	2.63894	0.00831666	0.0413106
Hill-Burns.3	Bacteria;Actinobacteriota;Actinobacteria;Actinomycetales;Actinomycetaceae;Mobiluncus;?	0.0193096	1.01589	2.77346	0.68892	4.02581	5.67792e-05	0.000692296
Hill-Burns.4	Bacteria;Actinobacteriota;Actinobacteria;Actinomycetales;Actinomycetaceae;Varibaculum;?		2.43754	1.63036	0.541334	3.01175	0.00259742	0.0165568
Hill-Burns.5	Bacteria;Actinobacteriota;Actinobacteria;Bifidobacteriales;Bifidobacteriaceae;Bifidobacterium;?	0.00141318	136.12	1.60148	0.240409	6.6615	2.71051e-11	2.73762e-09	291	TRUE	TRUE	TRUE	TRUE
Hill-Burns.6	Bacteria;Actinobacteriota;Actinobacteria;Corynebacteriales;Corynebacteriaceae;Corynebacterium;?	0.0153057	11.7438	1.659	0.413184	4.01516	5.94049e-05	0.000692296	239	FALSE	FALSE	TRUE	TRUE
Hill-Burns.7	Bacteria;Actinobacteriota;Actinobacteria;Corynebacteriales;Corynebacteriaceae;Lawsonella;?	0.0375423
Hill-Burns.8	Bacteria;Bacteroidota;Bacteroidia;Bacteroidales;Porphyromonadaceae;Porphyromonas;?	0.00248533	11.9003	1.74225	0.433208	4.02174	5.77689e-05	0.000692296	287	TRUE	TRUE	TRUE	TRUE
Hill-Burns.9	Bacteria;Bacteroidota;Bacteroidia;Bacteroidales;Porphyromonadaceae;Porphyromonas;Porphyromonas somerae		1.74889	2.37024	0.658472	3.59961	0.000318692	0.00275896
Hill-Burns.10	Bacteria;Bacteroidota;Bacteroidia;Bacteroidales;Porphyromonadaceae;Porphyromonas;uncultured Porphyromonas sp.	0.0477912	3.56941	2.14419	0.548738	3.90748	9.32625e-05	0.000974432
Hill-Burns.11	Bacteria;Bacteroidota;Bacteroidia;Bacteroidales;Prevotellaceae;Prevotella;Prevotella buccalis	0.0153057	10.3487	2.18655	0.45441	4.81183	1.49553e-06	4.11951e-05	253	FALSE	TRUE	TRUE	TRUE
Hill-Burns.12	Bacteria;Bacteroidota;Bacteroidia;Bacteroidales;Prevotellaceae;Prevotella;Prevotella corporis		4.55595	1.81448	0.635523	2.8551	0.00430232	0.0260721
Hill-Burns.13	Bacteria;Bacteroidota;Bacteroidia;Bacteroidales;Prevotellaceae;Prevotella;Prevotella timonensis	0.021085	2.43399	1.9292	0.634792	3.0391	0.00237287	0.01563
Hill-Burns.14	Bacteria;Bacteroidota;Bacteroidia;Bacteroidales;Rikenellaceae;Alistipes;Alistipes sp. cv1	0.0393536	4.15861	1.91335	0.717118	2.66811	0.00762802	0.0398498
Hill-Burns.15	Bacteria;Bacteroidota;Bacteroidia;Flavobacteriales;Flavobacteriaceae;?;gut metagenome		2.11232	2.75136	0.97361	2.82594	0.00471422	0.028008
Hill-Burns.16	Bacteria;Campilobacterota;Campylobacteria;Campylobacterales;Campylobacteraceae;Campylobacter;?	0.0281431	3.94723	1.32841	0.490347	2.70913	0.00674602	0.0358604
Hill-Burns.17	Bacteria;Desulfobacterota;Desulfovibrionia;Desulfovibrionales;Desulfovibrionaceae;Bilophila;?	0.0457866
Hill-Burns.18	Bacteria;Desulfobacterota;Desulfovibrionia;Desulfovibrionales;Desulfovibrionaceae;Desulfovibrio;?		5.16724	1.486	0.547024	2.71651	0.00659739	0.0358604
Hill-Burns.19	Bacteria;Firmicutes;Bacilli;Bacillales;Bacillaceae;Bacillus;?		5.76692	0.821345	0.212496	3.86522	0.000110988	0.00108481
Hill-Burns.20	Bacteria;Firmicutes;Bacilli;Erysipelotrichales;Erysipelotrichaceae;[Clostridium] innocuum group;?	0.00167623	5.67532	2.23593	0.371896	6.01224	1.82973e-09	1.38602e-07	243	FALSE	FALSE	TRUE	TRUE
Hill-Burns.21	Bacteria;Firmicutes;Bacilli;Erysipelotrichales;Erysipelotrichaceae;Dielma;?		2.69024	1.42677	0.474199	3.00879	0.00262287	0.0165568
Hill-Burns.22	Bacteria;Firmicutes;Bacilli;Erysipelotrichales;Erysipelotrichaceae;Faecalitalea;?	0.0193317	9.11214	1.95186	0.44876	4.34947	1.36469e-05	0.000217632
Hill-Burns.23	Bacteria;Firmicutes;Bacilli;Lactobacillales;Lactobacillaceae;Lactobacillus;?	4.03219e-05	18.9022	2.48075	0.420622	5.89781	3.68352e-09	2.23221e-07	288	TRUE	TRUE	TRUE	TRUE
Hill-Burns.24	Bacteria;Firmicutes;Bacilli;Lactobacillales;Streptococcaceae;Streptococcus;?		43.5117	0.941415	0.258879	3.6365	0.000276365	0.0024629
Hill-Burns.25	Bacteria;Firmicutes;Clostridia;?;?;?;?	0.0278032	61.9362	1.25819	0.282668	4.45112	8.54248e-06	0.000161454	238	FALSE	FALSE	TRUE	TRUE
Hill-Burns.26	Bacteria;Firmicutes;Clostridia;Christensenellales;Christensenellaceae;Christensenellaceae R-7 group;?		23.6144	0.831012	0.253379	3.27972	0.00103911	0.00749645
Hill-Burns.27	Bacteria;Firmicutes;Clostridia;Clostridia vadinBB60 group;gut metagenome;?;?		1.71342	-1.51898	0.551766	-2.75294	0.00590627	0.033766
Hill-Burns.28	Bacteria;Firmicutes;Clostridia;Eubacteriales;Eubacteriaceae;Eubacterium;?	0.0285856
Hill-Burns.29	Bacteria;Firmicutes;Clostridia;Lachnospirales;Lachnospiraceae;?;?	0.0070869	195.692	-0.625398	0.138828	-4.50484	6.64234e-06	0.000134175	253	FALSE	TRUE	TRUE	TRUE
Hill-Burns.30	Bacteria;Firmicutes;Clostridia;Lachnospirales;Lachnospiraceae;Anaerostipes;?	0.00381525	45.9083	-0.723842	0.218192	-3.31746	0.000908408	0.00671335	292	TRUE	TRUE	TRUE	TRUE
Hill-Burns.31	Bacteria;Firmicutes;Clostridia;Lachnospirales;Lachnospiraceae;Blautia;?	0.000155962	149.329	-0.75522	0.155186	-4.86656	1.13558e-06	3.4408e-05	296	TRUE	TRUE	TRUE	TRUE
Hill-Burns.32	Bacteria;Firmicutes;Clostridia;Lachnospirales;Lachnospiraceae;Eisenbergiella;?		12.5757	1.75514	0.412823	4.25156	2.12289e-05	0.00029238
Hill-Burns.33	Bacteria;Firmicutes;Clostridia;Lachnospirales;Lachnospiraceae;[Eubacterium] hallii group;?	8.58787e-05	35.8684	-1.07897	0.196715	-5.48494	4.13616e-08	2.08876e-06	294	TRUE	TRUE	TRUE	TRUE
Hill-Burns.34	Bacteria;Firmicutes;Clostridia;Lachnospirales;Lachnospiraceae;[Eubacterium] xylanophilum group;?	0.0193317	1.75558	-2.4075	0.563117	-4.2753	1.9088e-05	0.000275412	201	FALSE	FALSE	FALSE	TRUE
Hill-Burns.35	Bacteria;Firmicutes;Clostridia;Lachnospirales;Lachnospiraceae;[Eubacterium] xylanophilum group;uncultured organism								200	FALSE	FALSE	FALSE	TRUE
Hill-Burns.36	Bacteria;Firmicutes;Clostridia;Lachnospirales;Lachnospiraceae;Fusicatenibacter;uncultured organism	0.0070869	34.0508	-0.980057	0.261974	-3.74105	0.000183255	0.00173519	292	TRUE	TRUE	TRUE	TRUE
Hill-Burns.37	Bacteria;Firmicutes;Clostridia;Lachnospirales;Lachnospiraceae;Hungatella;?	0.0153057	26.6847	2.64811	0.341831	7.74683	9.42126e-15	2.85464e-12	214	FALSE	FALSE	FALSE	TRUE
Hill-Burns.38	Bacteria;Firmicutes;Clostridia;Lachnospirales;Lachnospiraceae;Lachnoclostridium;?		33.3588	-0.969776	0.197183	-4.91816	8.73632e-07	3.17933e-05	204	FALSE	FALSE	FALSE	TRUE
Hill-Burns.39	Bacteria;Firmicutes;Clostridia;Lachnospirales;Lachnospiraceae;Lachnoclostridium;Mordavella sp. Marseille-P3756	0.0153057	1.78045	2.70449	0.642311	4.21056	2.54738e-05	0.000335589
Hill-Burns.40	Bacteria;Firmicutes;Clostridia;Lachnospirales;Lachnospiraceae;Lachnospira;?	0.0177611							275	FALSE	TRUE	TRUE	TRUE
Hill-Burns.41	Bacteria;Firmicutes;Clostridia;Lachnospirales;Lachnospiraceae;Lachnospiraceae ND3007 group;uncultured Clostridiales bacterium	4.38426e-05	10.4699	-1.24694	0.322167	-3.87047	0.000108624	0.00108481	303	TRUE	TRUE	TRUE	TRUE
Hill-Burns.42	Bacteria;Firmicutes;Clostridia;Lachnospirales;Lachnospiraceae;Lachnospiraceae NK4A136 group;uncultured organism	0.0276942							260	FALSE	TRUE	TRUE	TRUE
Hill-Burns.43	Bacteria;Firmicutes;Clostridia;Lachnospirales;Lachnospiraceae;Lachnospiraceae UCG-001;?								197	FALSE	FALSE	FALSE	TRUE
Hill-Burns.44	Bacteria;Firmicutes;Clostridia;Lachnospirales;Lachnospiraceae;Lachnospiraceae UCG-001;Lachnospiraceae bacterium TF01-11	0.0193317							196	FALSE	FALSE	FALSE	TRUE
Hill-Burns.45	Bacteria;Firmicutes;Clostridia;Lachnospirales;Lachnospiraceae;Lachnospiraceae UCG-003;gut metagenome		2.2745	-2.46552	0.768032	-3.21018	0.00132652	0.0091349
Hill-Burns.46	Bacteria;Firmicutes;Clostridia;Lachnospirales;Lachnospiraceae;Lachnospiraceae UCG-010;?	0.00274504	1.44633	-0.91141	0.264918	-3.44035	0.000580957	0.00475756	236	FALSE	FALSE	TRUE	TRUE
Hill-Burns.47	Bacteria;Firmicutes;Clostridia;Lachnospirales;Lachnospiraceae;Roseburia;?	0.00141318							299	TRUE	TRUE	TRUE	TRUE
Hill-Burns.48	Bacteria;Firmicutes;Clostridia;Lachnospirales;Lachnospiraceae;Roseburia;uncultured organism	4.03219e-05	403.134	-0.895392	0.228039	-3.92649	8.61945e-05	0.000932748	312	TRUE	TRUE	TRUE	TRUE
Hill-Burns.49	Bacteria;Firmicutes;Clostridia;Lachnospirales;Lachnospiraceae;Sellimonas;uncultured Firmicutes bacterium	0.0141768
Hill-Burns.50	Bacteria;Firmicutes;Clostridia;Lachnospirales;Lachnospiraceae;Tyzzerella;uncultured organism		69.9298	1.97262	0.402338	4.90289	9.44355e-07	3.17933e-05
Hill-Burns.51	Bacteria;Firmicutes;Clostridia;Monoglobales;Monoglobaceae;Monoglobus;?	0.00477195							268	FALSE	TRUE	TRUE	TRUE
Hill-Burns.52	Bacteria;Firmicutes;Clostridia;Oscillospirales;Butyricicoccaceae;Butyricicoccus;?		16.7785	-0.597888	0.220486	-2.71168	0.00669436	0.0358604	237	FALSE	FALSE	TRUE	TRUE
Hill-Burns.53	Bacteria;Firmicutes;Clostridia;Oscillospirales;[Eubacterium] coprostanoligenes group;uncultured organism;?	0.0106199	34.612	1.02132	0.28961	3.52652	0.000421054	0.00354387	217	FALSE	FALSE	FALSE	TRUE
Hill-Burns.54	Bacteria;Firmicutes;Clostridia;Oscillospirales;Oscillospiraceae;Colidextribacter;Clostridium sp. GD3	0.0061782	6.86028	-0.791269	0.182914	-4.32591	1.51905e-05	0.000230136	278	FALSE	TRUE	TRUE	TRUE
Hill-Burns.55	Bacteria;Firmicutes;Clostridia;Oscillospirales;Oscillospiraceae;NK4A214 group;uncultured organism	0.0193317	5.29383	2.40473	0.503243	4.77847	1.76636e-06	4.46005e-05
Hill-Burns.56	Bacteria;Firmicutes;Clostridia;Oscillospirales;Oscillospiraceae;UCG-002;uncultured Firmicutes bacterium		22.9665	1.67175	0.544711	3.06905	0.00214739	0.0144591
Hill-Burns.57	Bacteria;Firmicutes;Clostridia;Oscillospirales;Oscillospiraceae;UCG-005;gut metagenome		8.80503	1.07666	0.38621	2.78775	0.00530758	0.0309269
Hill-Burns.58	Bacteria;Firmicutes;Clostridia;Oscillospirales;Ruminococcaceae;?;?	0.0281431	89.8581	0.882859	0.191521	4.60972	4.03208e-06	9.39785e-05
Hill-Burns.59	Bacteria;Firmicutes;Clostridia;Oscillospirales;Ruminococcaceae;Anaerotruncus;Anaerotruncus sp. AT3	0.0457866	2.21527	1.31665	0.497555	2.64625	0.00813903	0.0412207
Hill-Burns.60	Bacteria;Firmicutes;Clostridia;Oscillospirales;Ruminococcaceae;[Eubacterium] siraeum group;gut metagenome	0.0367422	2.05184	-2.22943	0.860467	-2.59095	0.0095712	0.0453487
Hill-Burns.61	Bacteria;Firmicutes;Clostridia;Oscillospirales;Ruminococcaceae;Faecalibacterium;?	0.00634022							288	TRUE	TRUE	TRUE	TRUE
Hill-Burns.62	Bacteria;Firmicutes;Clostridia;Oscillospirales;Ruminococcaceae;Incertae Sedis;?		27.2925	0.631522	0.186002	3.39524	0.000685696	0.00532733
Hill-Burns.63	Bacteria;Firmicutes;Clostridia;Oscillospirales;Ruminococcaceae;Incertae Sedis;Clostridium sp. SN17		3.29601	1.0424	0.394061	2.64527	0.00816252	0.0412207
Hill-Burns.64	Bacteria;Firmicutes;Clostridia;Oscillospirales;Ruminococcaceae;Negativibacillus;?		2.01746	1.7103	0.658225	2.59836	0.00936704	0.0453487
Hill-Burns.65	Bacteria;Firmicutes;Clostridia;Oscillospirales;Ruminococcaceae;Negativibacillus;uncultured organism								196	FALSE	FALSE	FALSE	TRUE
Hill-Burns.66	Bacteria;Firmicutes;Clostridia;Oscillospirales;Ruminococcaceae;Ruminococcus;Ruminococcus bicirculans	0.0160626							247	FALSE	FALSE	TRUE	TRUE
Hill-Burns.67	Bacteria;Firmicutes;Clostridia;Peptostreptococcales-Tissierellales;Anaerococcus;?;?	0.0153057	5.20142	1.06332	0.410439	2.59068	0.0095786	0.0453487
Hill-Burns.68	Bacteria;Firmicutes;Clostridia;Peptostreptococcales-Tissierellales;Anaerovoracaceae;Family XIII AD3011 group;?	0.00167623	2.85191	1.24667	0.283495	4.39751	1.09497e-05	0.000184321	242	FALSE	FALSE	TRUE	TRUE
Hill-Burns.69	Bacteria;Firmicutes;Clostridia;Peptostreptococcales-Tissierellales;Anaerovoracaceae;Mogibacterium;?	0.0214691
Hill-Burns.70	Bacteria;Firmicutes;Clostridia;Peptostreptococcales-Tissierellales;Anaerovoracaceae;S5-A14a;?	0.0140393	1.87142	1.9809	0.531769	3.72512	0.00019522	0.00179247	204	FALSE	FALSE	FALSE	TRUE
Hill-Burns.71	Bacteria;Firmicutes;Clostridia;Peptostreptococcales-Tissierellales;Ezakiella;?;?		7.25425	1.89453	0.477254	3.96964	7.198e-05	0.000807776
Hill-Burns.72	Bacteria;Firmicutes;Clostridia;Peptostreptococcales-Tissierellales;Fenollaria;?;?	0.0180282	23.5849	2.29691	0.427537	5.37243	7.7684e-08	3.36261e-06	190	FALSE	FALSE	FALSE	TRUE
Hill-Burns.73	Bacteria;Firmicutes;Negativicutes;Veillonellales-Selenomonadales;Veillonellaceae;Megasphaera;uncultured organism	0.0265913	8.9551	7.89497	1.14749	6.88018	5.97777e-12	9.05632e-10
Hill-Burns.74	Bacteria;Firmicutes;?;uncultured Peptococcaceae bacterium;?;?;?	0.0160626
Hill-Burns.75	Bacteria;Fusobacteriota;Fusobacteriia;Fusobacteriales;Fusobacteriaceae;Fusobacterium;?		1.74061	2.57977	0.889044	2.90174	0.00371102	0.0229477
Hill-Burns.76	Bacteria;Proteobacteria;Gammaproteobacteria;Burkholderiales;Comamonadaceae;Comamonas;?		1.82763	-4.28598	1.58082	-2.71124	0.00670314	0.0358604
Hill-Burns.77	Bacteria;Proteobacteria;Gammaproteobacteria;Burkholderiales;Sutterellaceae;Sutterella;uncultured organism		3.48	2.97154	0.87955	3.37847	0.000728894	0.00552137
Hill-Burns.78	Bacteria;Proteobacteria;Gammaproteobacteria;Enterobacterales;Enterobacteriaceae;Raoultella;Raoultella planticola		5.57758	1.8647	0.413621	4.50823	6.53703e-06	0.000134175
Hill-Burns.79	Bacteria;Synergistota;Synergistia;Synergistales;Synergistaceae;Cloacibacillus;?	0.0156448
Hill-Burns.80	Bacteria;Synergistota;Synergistia;Synergistales;Synergistaceae;Cloacibacillus;Cloacibacillus evryensis		3.04673	3.36928	0.759103	4.43851	9.05849e-06	0.000161454
Hill-Burns.81	Bacteria;Synergistota;Synergistia;Synergistales;Synergistaceae;Cloacibacillus;Cloacibacillus porcorum	0.0153057
Hill-Burns.82	Bacteria;Verrucomicrobiota;Verrucomicrobiae;Verrucomicrobiales;Akkermansiaceae;Akkermansia;Akkermansia muciniphila		296.691	1.56783	0.479211	3.27169	0.00106905	0.00753308
Hill-Burns.83	Bacteria;Verrucomicrobiota;Verrucomicrobiae;Verrucomicrobiales;Akkermansiaceae;Akkermansia;Akkermansia sp. KLE1798		38.2357	1.81257	0.710225	2.5521	0.0107076	0.0499139
Heintz-Buschart.1	Bacteria;Bacteroidota;Bacteroidia;Bacteroidales;?;?;?		19.8856	-4.69737	1.55998	-3.01117	0.0026024	0.04637
Heintz-Buschart.2	Bacteria;Bacteroidota;Bacteroidia;Bacteroidales;Muribaculaceae;CAG-873;Bacteroidales bacterium H4		166.924	4.66443	1.05042	4.44056	8.97246e-06	0.000482815
Heintz-Buschart.3	Bacteria;Bacteroidota;Bacteroidia;Bacteroidales;Prevotellaceae;Prevotella;Prevotella sp. RS2		16.9352	4.17121	0.84377	4.94354	7.67159e-07	6.01453e-05
Heintz-Buschart.4	Bacteria;Bacteroidota;Bacteroidia;Bacteroidales;Prevotellaceae;Prevotella;uncultured Prevotellaceae bacterium		190.682	-3.58301	0.971651	-3.68755	0.000226424	0.00682755
Heintz-Buschart.5	Bacteria;Firmicutes;Bacilli;Erysipelotrichales;Erysipelotrichaceae;Holdemanella;?		7.3877	5.78393	1.06749	5.41824	6.01887e-08	1.1797e-05	289	FALSE	FALSE	FALSE	TRUE
Heintz-Buschart.6	Bacteria;Firmicutes;Bacilli;Izemoplasmatales;uncultured organism;?;?		64.4163	-5.58923	1.10934	-5.03835	4.69569e-07	4.60177e-05
Heintz-Buschart.7	Bacteria;Firmicutes;Clostridia;Clostridiales;Clostridiaceae;Clostridium sensu stricto 1;?		202.044	-1.59112	0.514541	-3.09231	0.00198608	0.0370735
Heintz-Buschart.8	Bacteria;Firmicutes;Clostridia;Lachnospirales;Lachnospiraceae;Eisenbergiella;?		18.231	2.31666	0.598897	3.86821	0.000109638	0.00390709
Heintz-Buschart.9	Bacteria;Firmicutes;Clostridia;Lachnospirales;Lachnospiraceae;[Eubacterium] fissicatena group;Faecalicatena contorta		3.87101	2.14641	0.554403	3.87157	0.000108138	0.00390709
Heintz-Buschart.10	Bacteria;Firmicutes;Clostridia;Lachnospirales;Lachnospiraceae;GCA-900066575;?		78.873	-1.71393	0.472883	-3.62443	0.000289603	0.00810887	271	FALSE	FALSE	FALSE	TRUE
Heintz-Buschart.11	Bacteria;Firmicutes;Clostridia;Lachnospirales;Lachnospiraceae;Lachnoclostridium;?		72.1284	1.44963	0.407063	3.5612	0.00036916	0.00964739
Heintz-Buschart.12	Bacteria;Firmicutes;Clostridia;Lachnospirales;Lachnospiraceae;Lachnospiraceae NK4A136 group;?		1425.76	-1.39369	0.437271	-3.18724	0.00143637	0.0296346
Heintz-Buschart.13	Bacteria;Firmicutes;Clostridia;Lachnospirales;Lachnospiraceae;Lachnospiraceae UCG-003;gut metagenome		3.13701	-3.25376	0.999518	-3.25533	0.0011326	0.0246655
Heintz-Buschart.14	Bacteria;Firmicutes;Clostridia;Lachnospirales;Lachnospiraceae;[Ruminococcus] gnavus group;uncultured organism		36.6976	2.18965	0.695062	3.1503	0.00163102	0.0319681
Heintz-Buschart.15	Bacteria;Firmicutes;Clostridia;Lachnospirales;Lachnospiraceae;Tyzzerella;uncultured organism		114.124	3.74632	0.847513	4.42037	9.85337e-06	0.000482815
Heintz-Buschart.16	Bacteria;Firmicutes;Clostridia;Oscillospirales;Ruminococcaceae;Ruminococcus;gut metagenome		17.9814	-5.84934	1.30931	-4.46749	7.91427e-06	0.000482815
Heintz-Buschart.17	Bacteria;Firmicutes;Clostridia;Oscillospirales;Ruminococcaceae;UBA1819;uncultured organism		55.6919	2.41818	0.402522	6.00759	1.88304e-09	7.38151e-07
Heintz-Buschart.18	Bacteria;Firmicutes;Clostridia;Peptostreptococcales-Tissierellales;Peptostreptococcaceae;Romboutsia;Romboutsia ilealis		147.467	-2.11197	0.626395	-3.37162	0.000747264	0.018308
Heintz-Buschart.19	Bacteria;Proteobacteria;Alphaproteobacteria;Rhodospirillales;?;gut metagenome;?		11.2849	-8.42753	1.66131	-5.07281	3.91985e-07	4.60177e-05
Heintz-Buschart.20	Bacteria;Proteobacteria;Gammaproteobacteria;Burkholderiales;Sutterellaceae;Sutterella;gut metagenome		9.61293	-7.16284	1.74166	-4.11265	3.91151e-05	0.00170368
Heintz-Buschart.21	Bacteria;Proteobacteria;Gammaproteobacteria;Burkholderiales;Sutterellaceae;Sutterella;uncultured organism		259.987	3.62221	0.959914	3.77347	0.00016099	0.00525901
Heintz-Buschart.22	Bacteria;Verrucomicrobiota;Verrucomicrobiae;Verrucomicrobiales;Akkermansiaceae;Akkermansia;Akkermansia muciniphila		2108.53	2.14324	0.643818	3.32894	0.000871759	0.0201017
Petrov.1	Archaea;Euryarchaeota;Methanobacteria;Methanobacteriales;Methanobacteriaceae;Methanobrevibacter;uncultured Methanobacteriales archaeon								307	FALSE	TRUE	TRUE	TRUE
Petrov.2	Bacteria;?;?;?;?;?;?		4.76581	2.08921	0.632412	3.30356	0.000954639	0.00758096
Petrov.3	Bacteria;Actinobacteriota;Actinobacteria;Bifidobacteriales;Bifidobacteriaceae;Bifidobacterium;?	0.015735	993.635	2.31131	0.453245	5.09947	3.40612e-07	1.31379e-05	338	TRUE	TRUE	TRUE	TRUE
Petrov.4	Bacteria;Actinobacteriota;Coriobacteriia;Coriobacteriales;Atopobiaceae;?;?		2.51254	3.61785	1.21031	2.98919	0.00279721	0.0167833
Petrov.5	Bacteria;Actinobacteriota;Coriobacteriia;Coriobacteriales;Atopobiaceae;Coriobacteriaceae UCG-003;Olsenella sp. D6		5.52437	4.65496	1.38413	3.3631	0.000770734	0.00630601
Petrov.6	Bacteria;Actinobacteriota;Coriobacteriia;Coriobacteriales;Atopobiaceae;Libanicoccus;metagenome		8.7485	2.91495	1.0373	2.81014	0.00495201	0.0243099
Petrov.7	Bacteria;Actinobacteriota;Coriobacteriia;Coriobacteriales;Atopobiaceae;Olsenella;?		2.55306	1.863	0.717291	2.59727	0.00939686	0.0384417
Petrov.8	Bacteria;Actinobacteriota;Coriobacteriia;Coriobacteriales;Atopobiaceae;Olsenella;Olsenella scatoligenes		21.0413	2.12564	0.854092	2.48877	0.0128185	0.0487465
Petrov.9	Bacteria;Actinobacteriota;Coriobacteriia;Coriobacteriales;Eggerthellaceae;?;?		154.287	-1.45719	0.421715	-3.45538	0.000549523	0.00478617
Petrov.10	Bacteria;Actinobacteriota;Coriobacteriia;Coriobacteriales;Eggerthellaceae;Slackia;?		30.8651	1.30033	0.525086	2.47642	0.0132709	0.0490841
Petrov.11	Bacteria;Bacteroidota;Bacteroidia;Bacteroidales;Bacteroidaceae;Bacteroides;bacterium NLAE-zl-H13		29.0666	2.30256	0.85197	2.70263	0.00687925	0.0325859
Petrov.12	Bacteria;Bacteroidota;Bacteroidia;Bacteroidales;Bacteroidaceae;Bacteroides;human gut metagenome		11.1966	2.79242	0.698107	3.99999	6.33461e-05	0.00114023
Petrov.13	Bacteria;Bacteroidota;Bacteroidia;Bacteroidales;Bacteroidaceae;Bacteroides;uncultured organism		1726.44	-1.36282	0.333938	-4.08105	4.48329e-05	0.000864634
Petrov.14	Bacteria;Bacteroidota;Bacteroidia;Bacteroidales;Barnesiellaceae;Barnesiella;uncultured organism		10.4006	3.02383	0.975005	3.10135	0.00192642	0.0130074
Petrov.15	Bacteria;Bacteroidota;Bacteroidia;Bacteroidales;Barnesiellaceae;Coprobacter;Coprobacter secundus		2.2802	2.83058	0.881429	3.21136	0.00132109	0.00990817
Petrov.16	Bacteria;Bacteroidota;Bacteroidia;Bacteroidales;Marinifilaceae;Butyricimonas;?		19.106	1.51469	0.48487	3.12391	0.00178466	0.0126805	224	FALSE	FALSE	FALSE	TRUE
Petrov.17	Bacteria;Bacteroidota;Bacteroidia;Bacteroidales;Marinifilaceae;Butyricimonas;Butyricimonas sp. AT11		6.69761	3.30329	0.647403	5.10237	3.35435e-07	1.31379e-05	227	FALSE	FALSE	FALSE	TRUE
Petrov.18	Bacteria;Bacteroidota;Bacteroidia;Bacteroidales;Marinifilaceae;Butyricimonas;Butyricimonas virosa		1.46463	2.73761	1.05267	2.60063	0.00930522	0.0384417
Petrov.19	Bacteria;Bacteroidota;Bacteroidia;Bacteroidales;Marinifilaceae;Butyricimonas;uncultured Bacteroidetes bacterium		3.02228	2.21749	0.777168	2.8533	0.00432683	0.0224162
Petrov.20	Bacteria;Bacteroidota;Bacteroidia;Bacteroidales;Muribaculaceae;CAG-873;Bacteroidales bacterium H4		34.5229	3.36	1.31687	2.5515	0.0107259	0.0432238
Petrov.21	Bacteria;Bacteroidota;Bacteroidia;Bacteroidales;Prevotellaceae;Alloprevotella;?		88.9962	3.16377	0.922559	3.42934	0.000605054	0.00510514
Petrov.22	Bacteria;Bacteroidota;Bacteroidia;Bacteroidales;Prevotellaceae;Prevotella;metagenome		5.71768	2.90893	1.15602	2.51633	0.0118583	0.0464019
Petrov.23	Bacteria;Bacteroidota;Bacteroidia;Bacteroidales;Rikenellaceae;Rikenellaceae RC9 gut group;?		56.8529	6.92927	0.938539	7.38304	1.54715e-13	3.44001e-11
Petrov.24	Bacteria;Bacteroidota;Bacteroidia;Bacteroidales;Tannerellaceae;Parabacteroides;uncultured organism		3.07961	2.28712	0.772076	2.9623	0.0030535	0.0175414
Petrov.25	Bacteria;Desulfobacterota;Desulfovibrionia;Desulfovibrionales;Desulfovibrionaceae;?;?		2.74441	3.55531	0.934222	3.80564	0.000141439	0.0018185
Petrov.26	Bacteria;Firmicutes;?;?;?;?;?		3.36724	2.71266	1.01515	2.67219	0.00753589	0.0344863
Petrov.27	Bacteria;Firmicutes;Bacilli;Erysipelotrichales;Erysipelotrichaceae;?;?		58.6284	3.08089	0.647048	4.76146	1.92201e-06	5.76603e-05	234	FALSE	FALSE	FALSE	TRUE
Petrov.28	Bacteria;Firmicutes;Bacilli;Lactobacillales;Enterococcaceae;Enterococcus;?		168.489	2.72941	0.567395	4.81043	1.50606e-06	5.08296e-05
Petrov.29	Bacteria;Firmicutes;Bacilli;Lactobacillales;Lactobacillaceae;Lactobacillus;?		960.289	3.79579	0.518809	7.31635	2.54815e-13	3.44001e-11	321	FALSE	TRUE	TRUE	TRUE
Petrov.30	Bacteria;Firmicutes;Bacilli;Lactobacillales;Lactobacillaceae;Lactobacillus;Lactobacillus mucosae LM1		3.66608	3.57744	1.20683	2.96434	0.00303337	0.0175414
Petrov.31	Bacteria;Firmicutes;Bacilli;Lactobacillales;Leuconostocaceae;Leuconostoc;?		8.25103	1.68346	0.620469	2.71321	0.00666345	0.0321273
Petrov.32	Bacteria;Firmicutes;Bacilli;Lactobacillales;Streptococcaceae;Lactococcus;?		68.0538	1.81675	0.523681	3.4692	0.000522007	0.00474533
Petrov.33	Bacteria;Firmicutes;Bacilli;RF39;?;?;?		134.304	1.49186	0.481357	3.09927	0.00193996	0.0130074
Petrov.34	Bacteria;Firmicutes;Clostridia;?;?;?;?		63.4413	1.5865	0.424088	3.74097	0.000183309	0.0022497
Petrov.35	Bacteria;Firmicutes;Clostridia;Christensenellales;Christensenellaceae;Christensenellaceae R-7 group;?	0.015735	390.03	1.67288	0.433782	3.8565	0.000115023	0.00158609	327	TRUE	TRUE	TRUE	TRUE
Petrov.36	Bacteria;Firmicutes;Clostridia;Christensenellales;Christensenellaceae;Christensenellaceae R-7 group;uncultured organism								246	FALSE	FALSE	FALSE	TRUE
Petrov.37	Bacteria;Firmicutes;Clostridia;Clostridiales;Clostridiaceae;Clostridium sensu stricto 1;?		22.0854	3.13227	0.886549	3.53311	0.000410707	0.00426503
Petrov.38	Bacteria;Firmicutes;Clostridia;Clostridia UCG-014;?;?;?								272	FALSE	FALSE	TRUE	TRUE
Petrov.39	Bacteria;Firmicutes;Clostridia;Clostridia UCG-014;gut metagenome;?;?		342.35	1.73122	0.587478	2.94687	0.00321006	0.0180566	292	FALSE	TRUE	TRUE	TRUE
Petrov.40	Bacteria;Firmicutes;Clostridia;Clostridia vadinBB60 group;?;?;?		17.8594	2.96645	0.653016	4.54269	5.55396e-06	0.000149957	266	FALSE	FALSE	TRUE	TRUE
Petrov.41	Bacteria;Firmicutes;Clostridia;Lachnospirales;Lachnospiraceae;?;?		4052.1	-0.446922	0.154611	-2.89062	0.00384482	0.0203549
Petrov.42	Bacteria;Firmicutes;Clostridia;Lachnospirales;Lachnospiraceae;Anaerostipes;?	0.0389474	499.715	-0.911889	0.34979	-2.60696	0.0091349	0.0384417
Petrov.43	Bacteria;Firmicutes;Clostridia;Lachnospirales;Lachnospiraceae;Blautia;?	0.0157284	2684.22	-1.17359	0.268739	-4.36702	1.25955e-05	0.000283399
Petrov.44	Bacteria;Firmicutes;Clostridia;Lachnospirales;Lachnospiraceae;Butyrivibrio;uncultured organism		23.6315	2.40235	0.76507	3.14004	0.00168922	0.0123268
Petrov.45	Bacteria;Firmicutes;Clostridia;Lachnospirales;Lachnospiraceae;Hungatella;?		44.5122	2.19281	0.568835	3.85492	0.000115768	0.00158609
Petrov.46	Bacteria;Firmicutes;Clostridia;Lachnospirales;Lachnospiraceae;Lachnospiraceae NK3A20 group;Lachnospiraceae bacterium DJF_VP52		9.00104	5.45615	1.66668	3.27367	0.00106161	0.00818956
Petrov.47	Bacteria;Firmicutes;Clostridia;Lachnospirales;Lachnospiraceae;[Ruminococcus] torques group;?		16.2085	-1.3049	0.421759	-3.09394	0.0019752	0.0130074
Petrov.48	Bacteria;Firmicutes;Clostridia;Lachnospirales;Lachnospiraceae;[Ruminococcus] torques group;uncultured organism		790.783	-0.631753	0.209791	-3.01135	0.0026009	0.0163312
Petrov.49	Bacteria;Firmicutes;Clostridia;Lachnospirales;Lachnospiraceae;Tyzzerella;uncultured organism		13.2291	2.56608	0.690551	3.71599	0.000202411	0.00227712
Petrov.50	Bacteria;Firmicutes;Clostridia;Oscillospirales;Butyricicoccaceae;UCG-009;?		15.5575	1.58023	0.606615	2.605	0.00918746	0.0384417
Petrov.51	Bacteria;Firmicutes;Clostridia;Oscillospirales;[Eubacterium] coprostanoligenes group;?;?								259	FALSE	FALSE	TRUE	TRUE
Petrov.52	Bacteria;Firmicutes;Clostridia;Oscillospirales;Oscillospiraceae;Colidextribacter;gut metagenome								259	FALSE	FALSE	TRUE	TRUE
Petrov.53	Bacteria;Firmicutes;Clostridia;Oscillospirales;Oscillospiraceae;NK4A214 group;?		234.706	1.09464	0.376525	2.90722	0.00364662	0.0196918	230	FALSE	FALSE	FALSE	TRUE
Petrov.54	Bacteria;Firmicutes;Clostridia;Oscillospirales;Oscillospiraceae;Oscillibacter;metagenome		5.17489	2.14404	0.594098	3.6089	0.000307502	0.00332102
Petrov.55	Bacteria;Firmicutes;Clostridia;Oscillospirales;Oscillospiraceae;UCG-002;?	0.0238324	1190.46	0.989771	0.285524	3.46651	0.000527259	0.00474533	296	FALSE	TRUE	TRUE	TRUE
Petrov.56	Bacteria;Firmicutes;Clostridia;Oscillospirales;Oscillospiraceae;UCG-005;?		159.431	1.42876	0.370124	3.86022	0.000113286	0.00158609	291	FALSE	TRUE	TRUE	TRUE
Petrov.57	Bacteria;Firmicutes;Clostridia;Oscillospirales;Ruminococcaceae;?;?	0.0249186	241.139	0.872918	0.250499	3.48472	0.000492652	0.00474533	269	FALSE	FALSE	TRUE	TRUE
Petrov.58	Bacteria;Firmicutes;Clostridia;Oscillospirales;Ruminococcaceae;CAG-352;uncultured organism		13.5461	4.78761	1.08521	4.41169	1.02565e-05	0.000251752
Petrov.59	Bacteria;Firmicutes;Clostridia;Oscillospirales;Ruminococcaceae;[Eubacterium] siraeum group;[Eubacterium] siraeum V10Sc8a		46.8888	1.46468	0.562792	2.60253	0.00925386	0.0384417
Petrov.60	Bacteria;Firmicutes;Clostridia;Oscillospirales;Ruminococcaceae;[Eubacterium] siraeum group;gut metagenome								221	FALSE	FALSE	FALSE	TRUE
Petrov.61	Bacteria;Firmicutes;Clostridia;Oscillospirales;UCG-010;?;?		31.5098	2.08617	0.52962	3.939	8.18207e-05	0.00138073	239	FALSE	FALSE	FALSE	TRUE
Petrov.62	Bacteria;Firmicutes;Clostridia;Oscillospirales;UCG-010;metagenome;?		8.94642	2.3527	0.877121	2.6823	0.00731189	0.0340381
Petrov.63	Bacteria;Firmicutes;Negativicutes;Acidaminococcales;Acidaminococcaceae;Acidaminococcus;Acidaminococcus sp. Marseille-P2828		8.02696	4.78669	1.11871	4.27876	1.87939e-05	0.000390336
Petrov.64	Bacteria;Firmicutes;Negativicutes;Veillonellales-Selenomonadales;Selenomonadaceae;Mitsuokella;uncultured Mitsuokella sp.		7.72855	3.94239	1.2833	3.07207	0.00212582	0.013666
Petrov.65	Bacteria;Firmicutes;Negativicutes;Veillonellales-Selenomonadales;Veillonellaceae;Dialister;Bacteroides xylanisolvens		265.684	2.05258	0.82127	2.49927	0.0124449	0.0480016
Petrov.66	Bacteria;Firmicutes;Negativicutes;Veillonellales-Selenomonadales;Veillonellaceae;Megasphaera;?		180.757	3.02568	0.813082	3.72124	0.000198244	0.00227712
Petrov.67	Bacteria;Firmicutes;Negativicutes;Veillonellales-Selenomonadales;Veillonellaceae;Veillonella;?		10.2282	1.62413	0.614547	2.64281	0.00822203	0.0363926
Petrov.68	Bacteria;Firmicutes;Negativicutes;Veillonellales-Selenomonadales;Veillonellaceae;Veillonella;uncultured organism		21.4952	1.2619	0.496864	2.53973	0.0110937	0.0440483
Petrov.69	Bacteria;Proteobacteria;Gammaproteobacteria;Aeromonadales;Succinivibrionaceae;Succinivibrio;uncultured rumen bacterium		29.6314	6.48932	1.00226	6.47472	9.4987e-11	8.54883e-09
Petrov.70	Bacteria;Proteobacteria;Gammaproteobacteria;Burkholderiales;Sutterellaceae;Sutterella;gut metagenome		7.03299	2.83803	1.00832	2.81463	0.00488338	0.0243099
Petrov.71	Bacteria;Proteobacteria;Gammaproteobacteria;Enterobacterales;Enterobacteriaceae;?;?		26.7225	1.69754	0.637097	2.66449	0.0077105	0.0346973
Petrov.72	Bacteria;Proteobacteria;Gammaproteobacteria;Enterobacterales;Enterobacteriaceae;Enterobacter;?		5.75378	2.67403	0.764083	3.49967	0.000465842	0.00465842
Petrov.73	Bacteria;Proteobacteria;Gammaproteobacteria;Enterobacterales;Enterobacteriaceae;Escherichia-Shigella;?		2088.86	1.90974	0.495867	3.85131	0.000117488	0.00158609	326	TRUE	TRUE	TRUE	TRUE
Petrov.74	Bacteria;Proteobacteria;Gammaproteobacteria;Enterobacterales;Enterobacteriaceae;Klebsiella;?		16.1191	5.65	0.999225	5.65438	1.56406e-08	8.44593e-07
Petrov.75	Bacteria;Proteobacteria;Gammaproteobacteria;Enterobacterales;Enterobacteriaceae;Klebsiella;Klebsiella pneumoniae		30.1338	5.67108	0.917562	6.1806	6.38599e-10	4.31054e-08
Petrov.76	Bacteria;Synergistota;Synergistia;Synergistales;Synergistaceae;Cloacibacillus;Cloacibacillus evryensis		6.59511	2.86573	1.00624	2.84795	0.00440021	0.0224162
Petrov.77	Bacteria;Verrucomicrobiota;Verrucomicrobiae;Verrucomicrobiales;Akkermansiaceae;Akkermansia;?		7.64514	2.64953	0.886244	2.98962	0.00279327	0.0167833
Petrov.78	Bacteria;Verrucomicrobiota;Verrucomicrobiae;Verrucomicrobiales;Akkermansiaceae;Akkermansia;Akkermansia muciniphila		582.707	1.42913	0.576927	2.47713	0.0132442	0.0490841
Petrov.79	Bacteria;Verrucomicrobiota;Verrucomicrobiae;Verrucomicrobiales;Akkermansiaceae;Akkermansia;Akkermansia sp. KLE1798		4.41713	2.29076	0.787851	2.90761	0.00364206	0.0196918
Weis.1	Bacteria;Actinobacteriota;Actinobacteria;Actinomycetales;Actinomycetaceae;F0332;?		24.3311	1.57933	0.497378	3.17531	0.00149677	0.0186771
Weis.2	Bacteria;Actinobacteriota;Actinobacteria;Bifidobacteriales;Bifidobacteriaceae;Bifidobacterium;?		2799.61	1.76339	0.629592	2.80084	0.00509699	0.0471883
Weis.3	Bacteria;Bacteroidota;Bacteroidia;Bacteroidales;Bacteroidaceae;Bacteroides;Bacteroides caecimuris		4.17946	3.07631	1.0067	3.05584	0.00224433	0.024774
Weis.4	Bacteria;Bacteroidota;Bacteroidia;Bacteroidales;Prevotellaceae;Prevotella;?		7.1366	-3.89074	1.1068	-3.51529	0.000439268	0.00793402	209	FALSE	FALSE	FALSE	TRUE
Weis.5	Bacteria;Firmicutes;Bacilli;Erysipelotrichales;Erysipelotrichaceae;Catenisphaera;?		37.9961	8.61051	2.98516	2.88443	0.00392118	0.0388062
Weis.6	Bacteria;Firmicutes;Bacilli;Erysipelotrichales;Erysipelotrichaceae;[Clostridium] innocuum group;?		1686.28	3.34472	0.858612	3.89549	9.79991e-05	0.00312508
Weis.7	Bacteria;Firmicutes;Bacilli;Erysipelotrichales;Erysipelotrichaceae;Faecalicoccus;?		34.8199	23.3157	2.84684	8.19002	2.61192e-16	7.4962e-14
Weis.8	Bacteria;Firmicutes;Bacilli;Erysipelotrichales;Erysipelotrichaceae;Solobacterium;metagenome		50.6626	9.86351	2.45363	4.01996	5.82078e-05	0.0020882
Weis.9	Bacteria;Firmicutes;Bacilli;Erysipelotrichales;Erysipelotrichaceae;Turicibacter;Turicibacter sp. H121		50.0965	2.79315	0.854834	3.26747	0.00108513	0.0144794
Weis.10	Bacteria;Firmicutes;Bacilli;Lactobacillales;Streptococcaceae;Streptococcus;Streptococcus sobrinus		89.5157	5.49307	1.89137	2.90428	0.00368101	0.0377303
Weis.11	Bacteria;Firmicutes;Bacilli;Staphylococcales;Gemellaceae;Gemella;?		11.6612	-2.16582	0.73523	-2.94577	0.00322154	0.0342437
Weis.12	Bacteria;Firmicutes;Clostridia;Christensenellales;Christensenellaceae;?;?		100.054	2.42963	0.659699	3.68293	0.000230569	0.00576012
Weis.13	Bacteria;Firmicutes;Clostridia;Christensenellales;Christensenellaceae;Christensenella;Christensenella minuta		23.3716	2.9575	1.06819	2.76871	0.00562788	0.0489455
Weis.14	Bacteria;Firmicutes;Clostridia;Christensenellales;Christensenellaceae;Christensenella sp. Marseille-P2437;?		2.82132	3.59697	0.985945	3.64825	0.000264036	0.00576245
Weis.15	Bacteria;Firmicutes;Clostridia;Eubacteriales;Anaerofustaceae;Anaerofustis;?		6.04112	1.91994	0.578302	3.31997	0.00090028	0.012919
Weis.16	Bacteria;Firmicutes;Clostridia;Lachnospirales;Lachnospiraceae;Blautia;Blautia hydrogenotrophica DSM 10507		40.0428	4.8466	0.942099	5.14447	2.68277e-07	1.53991e-05
Weis.17	Bacteria;Firmicutes;Clostridia;Lachnospirales;Lachnospiraceae;Dorea;?								201	FALSE	FALSE	FALSE	TRUE
Weis.18	Bacteria;Firmicutes;Clostridia;Lachnospirales;Lachnospiraceae;Fusicatenibacter;uncultured organism								236	FALSE	FALSE	TRUE	TRUE
Weis.19	Bacteria;Firmicutes;Clostridia;Lachnospirales;Lachnospiraceae;Lactonifactor;?		3.61488	3.00782	0.856086	3.51346	0.000442315	0.00793402
Weis.20	Bacteria;Firmicutes;Clostridia;Lachnospirales;Lachnospiraceae;Marvinbryantia;metagenome								238	FALSE	FALSE	TRUE	TRUE
Weis.21	Bacteria;Firmicutes;Clostridia;Lachnospirales;Lachnospiraceae;Sellimonas;?		3.35721	3.83622	1.17637	3.26107	0.00110992	0.0144794
Weis.22	Bacteria;Firmicutes;Clostridia;Lachnospirales;Lachnospiraceae;Sellimonas;Lachnoclostridium phocaeense		5.43345	4.62818	1.38582	3.33966	0.000838801	0.0126703
Weis.23	Bacteria;Firmicutes;Clostridia;Oscillospirales;Butyricicoccaceae;UCG-008;?		18.9888	-6.1809	1.70173	-3.63213	0.000281095	0.00576245
Weis.24	Bacteria;Firmicutes;Clostridia;Oscillospirales;Oscillospiraceae;UCG-002;uncultured Firmicutes bacterium		53.1263	2.43923	0.780107	3.12678	0.00176731	0.021134
Weis.25	Bacteria;Firmicutes;Clostridia;Oscillospirales;Ruminococcaceae;Faecalibacterium;?		93.017	-2.02812	0.552349	-3.67181	0.000240841	0.00576012	215	FALSE	FALSE	FALSE	TRUE
Weis.26	Bacteria;Firmicutes;Clostridia;Oscillospirales;Ruminococcaceae;Incertae Sedis;?								192	FALSE	FALSE	FALSE	TRUE
Weis.27	Bacteria;Firmicutes;Clostridia;Oscillospirales;Ruminococcaceae;Ruminococcus;?		1212.63	-2.31231	0.754677	-3.06398	0.00218417	0.024774
Weis.28	Bacteria;Firmicutes;Clostridia;Oscillospirales;UCG-011;?;?		48.6204	-3.66245	0.706585	-5.18331	2.17988e-07	1.53991e-05	273	FALSE	TRUE	TRUE	TRUE
Weis.29	Bacteria;Firmicutes;Clostridia;Peptostreptococcales-Tissierellales;Anaerococcus;?;?		16.3295	3.50426	0.717826	4.88177	1.05139e-06	4.31071e-05
Weis.30	Bacteria;Firmicutes;Clostridia;Peptostreptococcales-Tissierellales;Anaerovoracaceae;?;?		11.0733	3.09675	1.11415	2.77947	0.0054447	0.0488321
Weis.31	Bacteria;Firmicutes;Clostridia;Peptostreptococcales-Tissierellales;Finegoldia;?;?		8.07816	3.3075	0.658852	5.02009	5.16463e-07	2.47042e-05
Weis.32	Bacteria;Firmicutes;Clostridia;Peptostreptococcales-Tissierellales;Parvimonas;?;?		25.9334	1.75667	0.507462	3.46168	0.000536824	0.00906285
Weis.33	Bacteria;Firmicutes;Clostridia;Peptostreptococcales-Tissierellales;Peptoniphilus;?;?		6.6789	3.92685	0.732333	5.36211	8.22567e-08	7.86923e-06	240	FALSE	FALSE	TRUE	TRUE
Weis.34	Bacteria;Firmicutes;Clostridia;Peptostreptococcales-Tissierellales;Peptoniphilus;Peptoniphilus asaccharolyticus;?		11.8736	3.85639	0.6677	5.77563	7.66652e-09	1.10015e-06	274	FALSE	TRUE	TRUE	TRUE
Weis.35	Bacteria;Firmicutes;Clostridia;Peptostreptococcales-Tissierellales;Peptoniphilus;Peptoniphilus coxii;?		4.62358	3.57985	0.936294	3.82342	0.000131613	0.00377728	235	FALSE	FALSE	TRUE	TRUE
Weis.36	Bacteria;Proteobacteria;Gammaproteobacteria;Burkholderiales;Burkholderiaceae;Ralstonia;?		4.70855	1.37213	0.477627	2.87282	0.00406832	0.0389202
Weis.37	Bacteria;Verrucomicrobiota;Lentisphaeria;Victivallales;Victivallaceae;Victivallis;Victivallales bacterium CCUG 44730		10.6324	6.93246	2.03316	3.4097	0.000650338	0.0103693
Scheperjans.1	Bacteria;Bacteroidota;Bacteroidia;Bacteroidales;?;?;?		5.72395	-2.47283	0.705546	-3.50484	0.000456876	0.00802388
Scheperjans.2	Bacteria;Bacteroidota;Bacteroidia;Bacteroidales;Muribaculaceae;?;?		59.999	1.88516	0.60458	3.11814	0.00181999	0.0204566
Scheperjans.3	Bacteria;Bacteroidota;Bacteroidia;Bacteroidales;Prevotellaceae;Prevotella;?		519.699	-2.51288	0.632055	-3.97574	7.01607e-05	0.00164293
Scheperjans.4	Bacteria;Bacteroidota;Bacteroidia;Bacteroidales;Rikenellaceae;Alistipes;?		2017.36	0.769908	0.205003	3.75559	0.00017293	0.00323956
Scheperjans.5	Bacteria;Firmicutes;Bacilli;Erysipelotrichales;Erysipelatoclostridiaceae;Asteroleplasma;?		34.2078	4.90427	0.575669	8.51925	1.60592e-17	4.51263e-15
Scheperjans.6	Bacteria;Firmicutes;Bacilli;Erysipelotrichales;Erysipelatoclostridiaceae;Erysipelatoclostridium;Massiliomicrobiota timonensis		5.98816	2.10094	0.558069	3.76466	0.000166779	0.00323956
Scheperjans.7	Bacteria;Firmicutes;Bacilli;Erysipelotrichales;Erysipelatoclostridiaceae;Erysipelotrichaceae UCG-003;?								283	FALSE	FALSE	TRUE	TRUE
Scheperjans.8	Bacteria;Firmicutes;Bacilli;Lactobacillales;Lactobacillaceae;Lactobacillus;?		26.0976	3.16215	0.51509	6.13902	8.30337e-10	7.77749e-08
Scheperjans.9	Bacteria;Firmicutes;Bacilli;Lactobacillales;Lactobacillaceae;Lactobacillus;Lactobacillus vaginalis DSM 5837 = ATCC 49540		1.66655	3.49666	1.02454	3.41292	0.000642705	0.0106235
Scheperjans.10	Bacteria;Firmicutes;Clostridia;Christensenellales;Christensenellaceae;Christensenellaceae R-7 group;?		2124.34	0.899958	0.292989	3.07165	0.00212879	0.0230073
Scheperjans.11	Bacteria;Firmicutes;Clostridia;Clostridiales;Clostridiaceae;Clostridium sensu stricto 1;?		201.412	-1.23438	0.4186	-2.94883	0.0031898	0.0320119
Scheperjans.12	Bacteria;Firmicutes;Clostridia;Lachnospirales;Lachnospiraceae;?;?		2975.73	-1.42102	0.330127	-4.30445	1.67402e-05	0.000470401	274	FALSE	FALSE	TRUE	TRUE
Scheperjans.13	Bacteria;Firmicutes;Clostridia;Lachnospirales;Lachnospiraceae;Blautia;?		248.94	-0.696091	0.245717	-2.8329	0.00461278	0.0432064
Scheperjans.14	Bacteria;Firmicutes;Clostridia;Lachnospirales;Lachnospiraceae;Coprococcus;?		2.66853	3.8357	1.16026	3.30591	0.000946675	0.0133008
Scheperjans.15	Bacteria;Firmicutes;Clostridia;Lachnospirales;Lachnospiraceae;Fusicatenibacter;uncultured organism		1241.15	-0.929116	0.240747	-3.8593	0.000113713	0.00245796
Scheperjans.16	Bacteria;Firmicutes;Clostridia;Lachnospirales;Lachnospiraceae;Hungatella;?		11.7025	2.10085	0.42644	4.92649	8.37203e-07	4.27622e-05
Scheperjans.17	Bacteria;Firmicutes;Clostridia;Lachnospirales;Lachnospiraceae;Roseburia;?		1999.48	-0.672414	0.239406	-2.80867	0.00497465	0.0450928
Scheperjans.18	Bacteria;Firmicutes;Clostridia;Oscillospirales;[Clostridium] methylpentosum group;uncultured organism;?		32.7078	0.885542	0.317602	2.78821	0.00530001	0.0465407
Scheperjans.19	Bacteria;Firmicutes;Clostridia;Oscillospirales;[Eubacterium] coprostanoligenes group;?;?		44.3677	-1.20559	0.375684	-3.20907	0.00133166	0.0176009
Scheperjans.20	Bacteria;Firmicutes;Clostridia;Oscillospirales;Oscillospiraceae;Intestinimonas;Intestinimonas sp. GD2		35.5621	1.1913	0.399524	2.9818	0.00286563	0.0298238
Scheperjans.21	Bacteria;Firmicutes;Clostridia;Oscillospirales;Oscillospiraceae;NK4A214 group;metagenome		5.05007	-4.00263	0.815282	-4.9095	9.13071e-07	4.27622e-05
Scheperjans.22	Bacteria;Firmicutes;Clostridia;Oscillospirales;Oscillospiraceae;UCG-005;gut metagenome		203.384	1.18616	0.267697	4.43098	9.38062e-06	0.000329494	219	FALSE	FALSE	FALSE	TRUE
Scheperjans.23	Bacteria;Firmicutes;Clostridia;Oscillospirales;Ruminococcaceae;Anaerotruncus;Anaerotruncus sp. MT15		7.48598	0.63292	0.202471	3.12598	0.00177213	0.0204566
Scheperjans.24	Bacteria;Firmicutes;Clostridia;Oscillospirales;Ruminococcaceae;[Eubacterium] siraeum group;gut metagenome		102.606	-1.97337	0.585406	-3.37094	0.000749132	0.0110793	316	FALSE	TRUE	TRUE	TRUE
Scheperjans.25	Bacteria;Firmicutes;Clostridia;Oscillospirales;Ruminococcaceae;Negativibacillus;Ruminococcus sp. Marseille-P3213		7.48988	-3.79611	0.781407	-4.85805	1.1855e-06	4.75893e-05
Scheperjans.26	Bacteria;Firmicutes;Clostridia;Oscillospirales;Ruminococcaceae;Ruminococcus;gut metagenome		11.1208	-2.82096	0.528539	-5.33728	9.43538e-08	6.62835e-06
Scheperjans.27	Bacteria;Firmicutes;Clostridia;Oscillospirales;Ruminococcaceae;Ruminococcus;Ruminococcus bicirculans								319	FALSE	TRUE	TRUE	TRUE
Scheperjans.28	Bacteria;Firmicutes;Clostridia;Oscillospirales;Ruminococcaceae;Subdoligranulum;bacterium ic1395		3.19857	-3.24362	0.793044	-4.09009	4.3121e-05	0.00110155
Scheperjans.29	Bacteria;Firmicutes;Clostridia;Oscillospirales;Ruminococcaceae;Subdoligranulum;uncultured Subdoligranulum sp.		6.11316	2.06728	0.610005	3.38895	0.000701612	0.0109529
Scheperjans.30	Bacteria;Firmicutes;Clostridia;Oscillospirales;Ruminococcaceae;UBA1819;uncultured organism		166.847	2.26127	0.326659	6.92242	4.43998e-12	6.23817e-10	314	FALSE	TRUE	TRUE	TRUE
Scheperjans.31	Bacteria;Firmicutes;Clostridia;Oscillospirales;UCG-010;?;?		452.442	-0.913718	0.320665	-2.84945	0.00437954	0.0424363
Scheperjans.32	Bacteria;Firmicutes;Clostridia;Peptococcales;Peptococcaceae;Peptococcus;?		2.73697	3.90889	1.22183	3.19922	0.001378	0.0176009
Scheperjans.33	Bacteria;Proteobacteria;Gammaproteobacteria;Pasteurellales;Pasteurellaceae;Haemophilus;?		10.7607	-1.98746	0.628122	-3.16413	0.00155545	0.0190036
Scheperjans.34	Bacteria;Proteobacteria;Gammaproteobacteria;Pasteurellales;Pasteurellaceae;Haemophilus;uncultured organism		5.21555	-2.83155	0.654698	-4.32498	1.52548e-05	0.000470401
Aho.1	Bacteria;Actinobacteriota;Actinobacteria;Bifidobacteriales;Bifidobacteriaceae;Bifidobacterium;?		764.816	1.54432	0.436628	3.53691	0.000404832	0.00805184
Aho.2	Bacteria;Bacteroidota;Bacteroidia;Bacteroidales;?;?;?		3.27252	-2.66625	0.681698	-3.91118	9.18448e-05	0.00241858
Aho.3	Bacteria;Bacteroidota;Bacteroidia;Bacteroidales;Bacteroidaceae;Bacteroides;bacterium NLAE-zl-H496		8.61252	-4.09733	0.915009	-4.47792	7.53743e-06	0.000340261
Aho.4	Bacteria;Bacteroidota;Bacteroidia;Bacteroidales;Bacteroidaceae;Bacteroides;Bacteroides clarus		43.2178	2.62823	0.815405	3.22323	0.00126756	0.0148351
Aho.5	Bacteria;Bacteroidota;Bacteroidia;Bacteroidales;Prevotellaceae;?;?		2.55651	-3.80774	1.15329	-3.30163	0.000961244	0.0121501
Aho.6	Bacteria;Bacteroidota;Bacteroidia;Bacteroidales;Prevotellaceae;Prevotella;?		556.243	-1.70144	0.588645	-2.89044	0.00384707	0.0331467
Aho.7	Bacteria;Bacteroidota;Bacteroidia;Bacteroidales;Prevotellaceae;Prevotellaceae NK3B31 group;?		2.7528	-3.79597	1.01117	-3.75404	0.000174009	0.00422976
Aho.8	Bacteria;Bacteroidota;Bacteroidia;Bacteroidales;Rikenellaceae;Rikenellaceae RC9 gut group;?		13.613	-3.0798	0.918291	-3.35383	0.000797008	0.011896
Aho.9	Bacteria;Desulfobacterota;Desulfovibrionia;Desulfovibrionales;Desulfovibrionaceae;Desulfovibrio;Desulfovibrio simplex		2.04926	4.22076	1.47861	2.85454	0.00430985	0.0332174
Aho.10	Bacteria;Firmicutes;Bacilli;Erysipelotrichales;Erysipelatoclostridiaceae;Asteroleplasma;?		15.5266	2.00544	0.615228	3.25966	0.00111545	0.013557
Aho.11	Bacteria;Firmicutes;Bacilli;Erysipelotrichales;Erysipelatoclostridiaceae;Coprobacillus;Coprobacillus cateniformis		2.10698	2.93199	0.912621	3.21271	0.00131487	0.0148392
Aho.12	Bacteria;Firmicutes;Bacilli;Erysipelotrichales;Erysipelatoclostridiaceae;Erysipelatoclostridium;Massiliomicrobiota timonensis	0.0187292
Aho.13	Bacteria;Firmicutes;Bacilli;Erysipelotrichales;Erysipelotrichaceae;[Clostridium] innocuum group;?		8.82392	1.89516	0.548903	3.45264	0.000555138	0.00923282
Aho.14	Bacteria;Firmicutes;Bacilli;Erysipelotrichales;Erysipelotrichaceae;Turicibacter;?		3.67669	-1.95052	0.667054	-2.92408	0.0034547	0.0321084
Aho.15	Bacteria;Firmicutes;Bacilli;Lactobacillales;Lactobacillaceae;Lactobacillus;?								272	FALSE	FALSE	TRUE	TRUE
Aho.16	Bacteria;Firmicutes;Bacilli;Lactobacillales;Lactobacillaceae;Lactobacillus;Lactobacillus vaginalis DSM 5837 = ATCC 49540		3.04597	2.62383	0.905035	2.89915	0.00374179	0.0331467
Aho.17	Bacteria;Firmicutes;Clostridia;Christensenellales;Christensenellaceae;Christensenellaceae R-7 group;uncultured Clostridium sp.		2.51854	1.28673	0.36399	3.53506	0.000407688	0.00805184
Aho.18	Bacteria;Firmicutes;Clostridia;Clostridiales;Clostridiaceae;Clostridium sensu stricto 1;?	0.0378964	292.238	-2.45023	0.398094	-6.15492	7.5116e-10	7.91221e-08	305	FALSE	TRUE	TRUE	TRUE
Aho.19	Bacteria;Firmicutes;Clostridia;Clostridiales;Clostridiaceae;Clostridium sensu stricto 1;uncultured organism		3.45779	2.3314	0.849539	2.74432	0.0060637	0.041655
Aho.20	Bacteria;Firmicutes;Clostridia;Clostridia UCG-014;gut metagenome;?;?		502.403	1.22985	0.456333	2.69507	0.00703732	0.0473147
Aho.21	Bacteria;Firmicutes;Clostridia;Clostridia vadinBB60 group;uncultured organism;?;?		230.856	1.42399	0.427517	3.33084	0.000865851	0.011896	302	FALSE	TRUE	TRUE	TRUE
Aho.22	Bacteria;Firmicutes;Clostridia;Hungateiclostridiaceae;Ruminiclostridium;?;?								264	FALSE	FALSE	TRUE	TRUE
Aho.23	Bacteria;Firmicutes;Clostridia;Lachnospirales;Lachnospiraceae;Anaerostipes;?		125.054	-0.963662	0.333716	-2.88767	0.0038811	0.0331467
Aho.24	Bacteria;Firmicutes;Clostridia;Lachnospirales;Lachnospiraceae;Butyrivibrio;?		55.4097	-1.72838	0.505278	-3.42065	0.000624709	0.00987041
Aho.25	Bacteria;Firmicutes;Clostridia;Lachnospirales;Lachnospiraceae;Dorea;?		191.056	-0.796607	0.268537	-2.96647	0.00301244	0.0288464
Aho.26	Bacteria;Firmicutes;Clostridia;Lachnospirales;Lachnospiraceae;[Eubacterium] eligens group;?		839.069	-0.843016	0.297666	-2.83209	0.00462453	0.0339849	263	FALSE	FALSE	TRUE	TRUE
Aho.27	Bacteria;Firmicutes;Clostridia;Lachnospirales;Lachnospiraceae;Lachnoclostridium;?		1576.34	-0.432336	0.161746	-2.67293	0.00751929	0.049502
Aho.28	Bacteria;Firmicutes;Clostridia;Lachnospirales;Lachnospiraceae;Lachnoclostridium;uncultured Clostridium sp.		122.239	0.569755	0.203157	2.80451	0.00503925	0.0353867
Aho.29	Bacteria;Firmicutes;Clostridia;Lachnospirales;Lachnospiraceae;Lachnospiraceae ND3007 group;uncultured Clostridiales bacterium		289.66	-0.900153	0.314381	-2.86325	0.00419316	0.0332174
Aho.30	Bacteria;Firmicutes;Clostridia;Lachnospirales;Lachnospiraceae;Lachnospiraceae NK4A136 group;?		47.7865	-2.43596	0.578535	-4.21056	2.54739e-05	0.000804975
Aho.31	Bacteria;Firmicutes;Clostridia;Lachnospirales;Lachnospiraceae;Moryella;human gut metagenome	0.0416318	9.77746	-1.34457	0.372704	-3.60762	0.000309022	0.00697508
Aho.32	Bacteria;Firmicutes;Clostridia;Lachnospirales;Lachnospiraceae;Roseburia;?		2617.1	-0.960883	0.232981	-4.1243	3.71858e-05	0.00106825
Aho.33	Bacteria;Firmicutes;Clostridia;Oscillospirales;Butyricicoccaceae;Butyricicoccus;?		124.238	-0.999825	0.299941	-3.33341	0.000857882	0.011896
Aho.34	Bacteria;Firmicutes;Clostridia;Oscillospirales;Oscillospiraceae;Intestinimonas;Intestinimonas sp. GD2		46.6028	1.11939	0.396945	2.82001	0.00480221	0.0344886
Aho.35	Bacteria;Firmicutes;Clostridia;Oscillospirales;Oscillospiraceae;NK4A214 group;metagenome		11.6517	-3.93036	0.933287	-4.2113	2.539e-05	0.000804975
Aho.36	Bacteria;Firmicutes;Clostridia;Oscillospirales;Oscillospiraceae;Oscillibacter;uncultured organism		24.7449	1.15836	0.377351	3.06971	0.00214264	0.0211586
Aho.37	Bacteria;Firmicutes;Clostridia;Oscillospirales;Oscillospiraceae;UCG-003;?		205.189	-0.993177	0.34713	-2.86111	0.00422157	0.0332174	268	FALSE	FALSE	TRUE	TRUE
Aho.38	Bacteria;Firmicutes;Clostridia;Oscillospirales;Oscillospiraceae;UCG-005;gut metagenome		302.459	0.912896	0.276011	3.30746	0.000941459	0.0121501	228	FALSE	FALSE	FALSE	TRUE
Aho.39	Bacteria;Firmicutes;Clostridia;Oscillospirales;Ruminococcaceae;Anaerotruncus;Anaerotruncus sp. MT15		9.28213	0.782393	0.226473	3.45469	0.000550931	0.00923282
Aho.40	Bacteria;Firmicutes;Clostridia;Oscillospirales;Ruminococcaceae;[Eubacterium] siraeum group;gut metagenome	0.00111526	186.922	-2.71075	0.601624	-4.50572	6.61483e-06	0.000340261	356	TRUE	TRUE	TRUE	TRUE
Aho.41	Bacteria;Firmicutes;Clostridia;Oscillospirales;Ruminococcaceae;Incertae Sedis;Clostridium sp. SN17		3.64594	2.07091	0.729581	2.83849	0.00453273	0.0339849
Aho.42	Bacteria;Firmicutes;Clostridia;Oscillospirales;Ruminococcaceae;Negativibacillus;Ruminococcus sp. Marseille-P3213		2.70486	-2.26567	0.736536	-3.07612	0.00209715	0.0211586
Aho.43	Bacteria;Firmicutes;Clostridia;Oscillospirales;Ruminococcaceae;Ruminococcus;gut metagenome		151.578	-6.62962	0.59078	-11.2218	3.1872e-29	1.00715e-26
Aho.44	Bacteria;Firmicutes;Clostridia;Oscillospirales;Ruminococcaceae;Subdoligranulum;uncultured organism		53.8096	2.23674	0.376929	5.93411	2.95444e-09	2.33401e-07
Aho.45	Bacteria;Firmicutes;Clostridia;Oscillospirales;Ruminococcaceae;UBA1819;uncultured organism	0.0385531	142.784	1.36016	0.30605	4.44424	8.82034e-06	0.000348403	284	FALSE	FALSE	TRUE	TRUE
Aho.46	Bacteria;Firmicutes;Clostridia;Oscillospirales;UCG-010;uncultured organism;?								222	FALSE	FALSE	FALSE	TRUE
Aho.47	Bacteria;Firmicutes;Clostridia;Peptostreptococcales-Tissierellales;Anaerovoracaceae;[Eubacterium] brachy group;?		1.32724	2.13306	0.608074	3.50789	0.000451674	0.00839583
Aho.48	Bacteria;Firmicutes;Clostridia;Peptostreptococcales-Tissierellales;Anaerovoracaceae;[Eubacterium] nodatum group;Ihubacter massiliensis		8.10813	1.63732	0.529076	3.09468	0.00197022	0.020753	302	FALSE	TRUE	TRUE	TRUE
Aho.49	Bacteria;Firmicutes;Negativicutes;Acidaminococcales;Acidaminococcaceae;Acidaminococcus;?		10.4262	4.66406	0.688735	6.77192	1.27084e-11	2.00793e-09
Aho.50	Bacteria;Firmicutes;Negativicutes;Veillonellales-Selenomonadales;Veillonellaceae;Dialister;Dialister sp. Marseille-P5638		12.3241	2.84053	0.905855	3.13575	0.00171416	0.0186784
Aho.51	Bacteria;Firmicutes;Negativicutes;Veillonellales-Selenomonadales;Veillonellaceae;Veillonella;Veillonella rogosae		2.5261	-2.99193	0.597998	-5.00324	5.63733e-07	3.56279e-05
Aho.52	Bacteria;Verrucomicrobiota;Verrucomicrobiae;Opitutales;Puniceicoccaceae;?;?	0.044315
Aho.53	Bacteria;Verrucomicrobiota;Verrucomicrobiae;Verrucomicrobiales;Akkermansiaceae;Akkermansia;?		820.061	1.21626	0.42479	2.86321	0.00419377	0.0332174
Hopfner.1	Bacteria;Bacteroidota;Bacteroidia;Bacteroidales;Barnesiellaceae;Coprobacter;Coprobacter secundus		36.9747	4.37581	1.2749	3.43229	0.000598517	0.0204161	408	FALSE	FALSE	TRUE	TRUE
Hopfner.2	Bacteria;Bacteroidota;Bacteroidia;Bacteroidales;Muribaculaceae;CAG-873;?		17.7186	-10.3233	2.91002	-3.54748	0.000388929	0.0204161
Hopfner.3	Bacteria;Firmicutes;Bacilli;Erysipelotrichales;Erysipelotrichaceae;Turicibacter;Turicibacter sanguinis		45.1211	-3.97209	1.25455	-3.16616	0.00154466	0.0474212
Hopfner.4	Bacteria;Firmicutes;Bacilli;Lactobacillales;Streptococcaceae;Streptococcus;Streptococcus gordonii		6.15477	5.87632	1.29504	4.53756	5.69075e-06	0.000436765	344	FALSE	FALSE	FALSE	TRUE
Hopfner.5	Bacteria;Firmicutes;Clostridia;Lachnospirales;Lachnospiraceae;[Eubacterium] ventriosum group;?								381	FALSE	FALSE	TRUE	TRUE
Hopfner.6	Bacteria;Firmicutes;Clostridia;Oscillospirales;Ruminococcaceae;Negativibacillus;uncultured organism		14.8177	-23.8188	2.24065	-10.6303	2.15477e-26	6.61514e-24
Hopfner.7	Bacteria;Proteobacteria;Gammaproteobacteria;Burkholderiales;Sutterellaceae;Sutterella;?		51.0812	-6.44181	1.8764	-3.43307	0.000596778	0.0204161
Hopfner.8	Bacteria;Proteobacteria;Gammaproteobacteria;Burkholderiales;Sutterellaceae;Sutterella;Sutterellaceae bacterium Marseille-P2968		11.879	23.3859	2.82477	8.27887	1.24346e-16	1.90872e-14
Hopfner.9	Bacteria;Proteobacteria;Gammaproteobacteria;Enterobacterales;Enterobacteriaceae;Citrobacter;?		2551.72	5.36012	1.13793	4.71041	2.47219e-06	0.000252987
Hopfner.10	Bacteria;Proteobacteria;Gammaproteobacteria;Enterobacterales;Enterobacteriaceae;Escherichia-Shigella;Escherichia coli		417.773	-4.6053	1.33172	-3.45816	0.000543885	0.0204161
Hopfner.11	Bacteria;Proteobacteria;Gammaproteobacteria;Enterobacterales;Hafniaceae;Hafnia-Obesumbacterium;?		127.877	7.51888	2.1599	3.48112	0.000499317	0.0204161
Keshavarzian.1	Bacteria;Bacteroidota;Bacteroidia;Bacteroidales;Rikenellaceae;Rikenellaceae RC9 gut group;?		11.0527	-7.31971	1.68265	-4.3501	1.36075e-05	0.00089129
Keshavarzian.2	Bacteria;Desulfobacterota;Desulfovibrionia;Desulfovibrionales;Desulfovibrionaceae;?;?		8.98849	3.29751	1.01878	3.23673	0.00120908	0.0175989
Keshavarzian.3	Bacteria;Firmicutes;Bacilli;Erysipelotrichales;Erysipelotrichaceae;Dielma;?		4.72911	2.6664	0.864734	3.0835	0.00204583	0.0260356
Keshavarzian.4	Bacteria;Firmicutes;Bacilli;Erysipelotrichales;Erysipelotrichaceae;Solobacterium;metagenome		19.2388	-8.92184	2.03103	-4.39276	1.11921e-05	0.00089129
Keshavarzian.5	Bacteria;Firmicutes;Bacilli;Erysipelotrichales;Erysipelotrichaceae;Turicibacter;Turicibacter sp. H121		508.661	-2.85249	0.788078	-3.61956	0.000295108	0.00594756
Keshavarzian.6	Bacteria;Firmicutes;Clostridia;Christensenellales;Christensenellaceae;Christensenellaceae R-7 group;?		225.85	2.29643	0.498383	4.60775	4.07047e-06	0.000533232	238	FALSE	FALSE	TRUE	TRUE
Keshavarzian.7	Bacteria;Firmicutes;Clostridia;Hungateiclostridiaceae;Ruminiclostridium;uncultured organism;?		1.8633	4.17254	1.48947	2.80137	0.00508865	0.046743
Keshavarzian.8	Bacteria;Firmicutes;Clostridia;Lachnospirales;Lachnospiraceae;?;?		2698.64	-0.847023	0.288818	-2.93272	0.00336006	0.0382755
Keshavarzian.9	Bacteria;Firmicutes;Clostridia;Lachnospirales;Lachnospiraceae;Agathobacter;?		427.065	-1.60143	0.568503	-2.81692	0.00484861	0.046743
Keshavarzian.10	Bacteria;Firmicutes;Clostridia;Lachnospirales;Lachnospiraceae;Anaerostipes;?		1350.17	-1.70296	0.417169	-4.0822	4.46121e-05	0.00167719
Keshavarzian.11	Bacteria;Firmicutes;Clostridia;Lachnospirales;Lachnospiraceae;Blautia;?	0.0452293	4389.3	-1.52664	0.373793	-4.08418	4.42325e-05	0.00167719	252	FALSE	FALSE	TRUE	TRUE
Keshavarzian.12	Bacteria;Firmicutes;Clostridia;Lachnospirales;Lachnospiraceae;Butyrivibrio;uncultured organism		7.33002	5.8545	2.08589	2.80672	0.00500486	0.046743
Keshavarzian.13	Bacteria;Firmicutes;Clostridia;Lachnospirales;Lachnospiraceae;Coprococcus;?	0.0452293	47.5321	-2.38415	0.602792	-3.95518	7.64768e-05	0.00250462	293	FALSE	TRUE	TRUE	TRUE
Keshavarzian.14	Bacteria;Firmicutes;Clostridia;Lachnospirales;Lachnospiraceae;Dorea;?		305.801	-1.60952	0.501736	-3.2079	0.00133709	0.0184378	267	FALSE	TRUE	TRUE	TRUE
Keshavarzian.15	Bacteria;Firmicutes;Clostridia;Lachnospirales;Lachnospiraceae;GCA-900066575;uncultured organism		5.19097	1.75634	0.570687	3.07759	0.00208682	0.0260356
Keshavarzian.16	Bacteria;Firmicutes;Clostridia;Lachnospirales;Lachnospiraceae;Lachnoclostridium;Mordavella sp. Marseille-P3756		8.04798	3.58948	0.957559	3.74857	0.000177843	0.0046568
Keshavarzian.17	Bacteria;Firmicutes;Clostridia;Lachnospirales;Lachnospiraceae;Lachnospiraceae UCG-003;gut metagenome		1.60505	3.5945	1.23972	2.89944	0.00373833	0.0408101
Keshavarzian.18	Bacteria;Firmicutes;Clostridia;Lachnospirales;Lachnospiraceae;Moryella;human gut metagenome		13.3608	-2.25373	0.69488	-3.24334	0.00118136	0.0175989
Keshavarzian.19	Bacteria;Firmicutes;Clostridia;Oscillospirales;?;?;?		25.3948	1.43428	0.512976	2.79601	0.00517385	0.046743
Keshavarzian.20	Bacteria;Firmicutes;Clostridia;Oscillospirales;Oscillospiraceae;Intestinimonas;Intestinimonas sp. GD2		9.39501	2.20309	0.60349	3.65059	0.000261642	0.00571251
Keshavarzian.21	Bacteria;Firmicutes;Clostridia;Oscillospirales;Oscillospiraceae;NK4A214 group;gut metagenome		6.87017	5.74768	1.62691	3.53288	0.000411058	0.00673107
Keshavarzian.22	Bacteria;Firmicutes;Clostridia;Oscillospirales;Oscillospiraceae;Oscillibacter;?	0.0452293	135.32	1.82024	0.446009	4.08116	4.48105e-05	0.00167719	268	FALSE	TRUE	TRUE	TRUE
Keshavarzian.23	Bacteria;Firmicutes;Clostridia;Oscillospirales;Oscillospiraceae;Oscillibacter;metagenome		2.42091	3.75733	0.97022	3.87266	0.000107654	0.00313394
Keshavarzian.24	Bacteria;Firmicutes;Clostridia;Oscillospirales;Oscillospiraceae;UCG-002;uncultured Firmicutes bacterium		211.757	3.8478	0.794744	4.84156	1.28822e-06	0.000337513
Keshavarzian.25	Bacteria;Firmicutes;Clostridia;Oscillospirales;Oscillospiraceae;UCG-005;uncultured rumen bacterium		8.4836	3.92041	1.1035	3.55271	0.000381287	0.00665981
Keshavarzian.26	Bacteria;Firmicutes;Clostridia;Oscillospirales;Ruminococcaceae;Harryflintia;?		2.03887	2.32427	0.807528	2.87825	0.00399888	0.0419083
Keshavarzian.27	Bacteria;Firmicutes;Clostridia;Oscillospirales;Ruminococcaceae;UBA1819;uncultured organism		131.644	1.62169	0.435383	3.72474	0.000195514	0.0046568
Keshavarzian.28	Bacteria;Proteobacteria;Gammaproteobacteria;Pasteurellales;Pasteurellaceae;Haemophilus;uncultured organism		19.1943	-3.42984	0.964677	-3.55543	0.000377357	0.00665981
Keshavarzian.29	Bacteria;Proteobacteria;Gammaproteobacteria;Pseudomonadales;Pseudomonadaceae;Pseudomonas;?		12.9915	-1.57976	0.525378	-3.0069	0.00263926	0.0314312

## Sheet: DA_metacyc
		Wilcoxon-Mann-Whitney	DESeq2						ANCOM
Study	Pathway	q-values	baseMean	log2FoldChange	lfcSE	stat	pvalue	padj	W	detected_0.9	detected_0.8	detected_0.7	detected_0.6
Pietrucci.1	1CMET2-PWY		68408.2	-0.106492	0.0267616	-3.97931	6.91166e-05	0.000326089
Pietrucci.2	3-HYDROXYPHENYLACETATE-DEGRADATION-PWY		845.959	1.70989	0.362906	4.71167	2.45692e-06	2.73984e-05	328	FALSE	TRUE	TRUE	TRUE
Pietrucci.3	ALL-CHORISMATE-PWY	0.00516746	3166.54	1.40483	0.273222	5.14172	2.7224e-07	1.25231e-05	298	FALSE	TRUE	TRUE	TRUE
Pietrucci.4	ANAGLYCOLYSIS-PWY		85965.1	-0.0989243	0.0263079	-3.76025	0.00016974	0.000637392
Pietrucci.5	ARGDEG-PWY		1184.3	1.6927	0.367106	4.61092	4.00884e-06	3.59818e-05
Pietrucci.6	ARO-PWY		78638.1	-0.0994872	0.031152	-3.19361	0.00140508	0.00340176
Pietrucci.7	ASPASN-PWY		66913.5	-0.107125	0.0341449	-3.13735	0.00170482	0.00389673
Pietrucci.8	AST-PWY	0.00226668	875.044	1.86129	0.386702	4.81324	1.48503e-06	2.55552e-05	347	TRUE	TRUE	TRUE	TRUE
Pietrucci.9	BRANCHED-CHAIN-AA-SYN-PWY		83862.6	-0.0947314	0.0292235	-3.24162	0.00118852	0.00295525
Pietrucci.10	CALVIN-PWY	0.0415375	84810.1	-0.10893	0.026071	-4.1782	2.9383e-05	0.000177963
Pietrucci.11	CATECHOL-ORTHO-CLEAVAGE-PWY		139.058	2.12382	0.450193	4.71758	2.38666e-06	2.73984e-05	267	FALSE	FALSE	TRUE	TRUE
Pietrucci.12	CENTFERM-PWY		5626.44	0.649218	0.186099	3.48856	0.000485632	0.00147696	241	FALSE	FALSE	FALSE	TRUE
Pietrucci.13	COA-PWY		73167.7	-0.105251	0.0276236	-3.81019	0.00013886	0.000537901
Pietrucci.14	COBALSYN-PWY		63437.8	-0.170457	0.0397576	-4.28742	1.80764e-05	0.000123187
Pietrucci.15	COMPLETE-ARO-PWY		82093.7	-0.101049	0.0309753	-3.26224	0.00110537	0.00276719
Pietrucci.16	DENOVOPURINE2-PWY		55372.4	-0.089477	0.0382191	-2.34116	0.019224	0.0357295
Pietrucci.17	DTDPRHAMSYN-PWY		76392.8	-0.107878	0.0333708	-3.2327	0.00122626	0.00302862
Pietrucci.18	ECASYN-PWY	0.0454206	1172.56	1.67069	0.365488	4.57113	4.85112e-06	4.0573e-05	333	TRUE	TRUE	TRUE	TRUE
Pietrucci.19	ENTBACSYN-PWY	0.00243689	2358.27	1.59553	0.348092	4.58363	4.56974e-06	4.00397e-05	333	TRUE	TRUE	TRUE	TRUE
Pietrucci.20	FAO-PWY	0.0134883	3883.37	0.992967	0.223657	4.43969	9.00893e-06	6.37555e-05	256	FALSE	FALSE	FALSE	TRUE
Pietrucci.21	FOLSYN-PWY		58160.2	-0.112132	0.0340698	-3.29125	0.000997418	0.00258486
Pietrucci.22	FUCCAT-PWY		6872.41	0.526286	0.133546	3.94085	8.11924e-05	0.000368813	238	FALSE	FALSE	FALSE	TRUE
Pietrucci.23	FUC-RHAMCAT-PWY		10101.3	0.255231	0.0972918	2.62335	0.00870696	0.0177973	237	FALSE	FALSE	FALSE	TRUE
Pietrucci.24	GALACTARDEG-PWY	0.0311642	1273.61	1.38501	0.257442	5.37988	7.45341e-08	6.85714e-06
Pietrucci.25	GALACTUROCAT-PWY		35859.1	-0.157847	0.0628392	-2.51192	0.0120076	0.023135
Pietrucci.26	GALLATE-DEGRADATION-II-PWY		92.5558	1.63999	0.502467	3.26388	0.00109896	0.00276719	248	FALSE	FALSE	FALSE	TRUE
Pietrucci.27	GALLATE-DEGRADATION-I-PWY		88.6685	2.02124	0.477695	4.23125	2.32401e-05	0.000152721	254	FALSE	FALSE	FALSE	TRUE
Pietrucci.28	GLUCARDEG-PWY		1613.47	1.17356	0.22581	5.19711	2.02409e-07	1.06409e-05	274	FALSE	FALSE	TRUE	TRUE
Pietrucci.29	GLUCARGALACTSUPER-PWY	0.00499795	1273.61	1.38501	0.257442	5.37988	7.45341e-08	6.85714e-06
Pietrucci.30	GLUCONEO-PWY		70630.6	-0.144291	0.0315647	-4.57127	4.84785e-06	4.0573e-05
Pietrucci.31	GLUCOSE1PMETAB-PWY	0.00251005	5903.41	0.979514	0.208423	4.69964	2.60617e-06	2.82079e-05	241	FALSE	FALSE	FALSE	TRUE
Pietrucci.32	GLYCOCAT-PWY		87193.2	-0.151436	0.0317229	-4.77372	1.80854e-06	2.55552e-05
Pietrucci.33	GLYCOGENSYNTH-PWY		80886.1	-0.157808	0.0400736	-3.93795	8.21811e-05	0.000368813
Pietrucci.34	GLYCOL-GLYOXDEG-PWY		1924.16	1.08734	0.320651	3.39102	0.000696318	0.00193649	268	FALSE	FALSE	TRUE	TRUE
Pietrucci.35	GLYCOLYSIS		71347.7	-0.0789722	0.0349416	-2.26012	0.0238137	0.0427485
Pietrucci.36	GLYCOLYSIS-E-D								233	FALSE	FALSE	FALSE	TRUE
Pietrucci.37	GLYCOLYSIS-TCA-GLYOX-BYPASS	0.000763172	4249.1	1.42257	0.305964	4.64947	3.32783e-06	3.30984e-05	303	FALSE	TRUE	TRUE	TRUE
Pietrucci.38	GLYOXYLATE-BYPASS	0.000763172	2686.79	1.17478	0.338582	3.4697	0.000521049	0.00155891	283	FALSE	FALSE	TRUE	TRUE
Pietrucci.39	GOLPDLCAT-PWY		578.696	1.38715	0.299407	4.633	3.60402e-06	3.49021e-05	237	FALSE	FALSE	FALSE	TRUE
Pietrucci.40	HCAMHPDEG-PWY	0.0197884	677.562	1.78366	0.394711	4.51891	6.21593e-06	4.86694e-05
Pietrucci.41	HEME-BIOSYNTHESIS-II	0.0384118	2887.61	0.613081	0.219399	2.79437	0.00520017	0.0112568
Pietrucci.42	HEMESYN2-PWY	0.0229588	5596.56	0.485498	0.151202	3.21092	0.00132312	0.00324035	247	FALSE	FALSE	FALSE	TRUE
Pietrucci.43	HEXITOLDEGSUPER-PWY		7302.61	0.53644	0.179544	2.98779	0.00281	0.00626715	236	FALSE	FALSE	FALSE	TRUE
Pietrucci.44	HISTSYN-PWY		72647.8	-0.109826	0.0326875	-3.35987	0.000779784	0.00206446
Pietrucci.45	HSERMETANA-PWY		25482.2	0.184201	0.0802509	2.29531	0.0217151	0.0395602
Pietrucci.46	ILEUSYN-PWY		87233.5	-0.0904113	0.0285712	-3.16442	0.00155394	0.00366569
Pietrucci.47	KDO-NAGLIPASYN-PWY	0.0128285	4192.05	1.30859	0.313232	4.17771	2.94459e-05	0.000177963	298	FALSE	TRUE	TRUE	TRUE
Pietrucci.48	KETOGLUCONMET-PWY	0.0369188	843.31	1.61446	0.386604	4.176	2.96675e-05	0.000177963	284	FALSE	FALSE	TRUE	TRUE
Pietrucci.49	LACTOSECAT-PWY		1352.24	1.14137	0.317251	3.59768	0.000321064	0.00103642
Pietrucci.50	METHGLYUT-PWY		749.199	1.57176	0.393792	3.99136	6.56967e-05	0.000313979	286	FALSE	FALSE	TRUE	TRUE
Pietrucci.51	METHYLGALLATE-DEGRADATION-PWY		110.658	2.01477	0.478254	4.21277	2.52262e-05	0.000162864	254	FALSE	FALSE	FALSE	TRUE
Pietrucci.52	NAD-BIOSYNTHESIS-II	0.000256003	3096.54	0.97682	0.199411	4.89852	9.65632e-07	2.53823e-05	262	FALSE	FALSE	TRUE	TRUE
Pietrucci.53	NONMEVIPP-PWY		79387.2	-0.124777	0.0310068	-4.02417	5.71762e-05	0.000281396
Pietrucci.54	NONOXIPENT-PWY	0.0311413	105431	-0.116235	0.0283826	-4.09529	4.21649e-05	0.000221667
Pietrucci.55	ORNARGDEG-PWY	0.0311413	1184.3	1.6927	0.367106	4.61092	4.00884e-06	3.59818e-05
Pietrucci.56	ORNDEG-PWY	0.00324372	1038.09	1.77274	0.363765	4.87333	1.09735e-06	2.55552e-05	331	TRUE	TRUE	TRUE	TRUE
Pietrucci.57	P105-PWY	0.00928262	5671	1.36683	0.301514	4.53322	5.809e-06	4.75047e-05	293	FALSE	FALSE	TRUE	TRUE
Pietrucci.58	P164-PWY		11988.1	0.386458	0.0993226	3.89094	9.98575e-05	0.000422386	229	FALSE	FALSE	FALSE	TRUE
Pietrucci.59	P23-PWY	0.0412942	12891.8	0.572793	0.138234	4.14365	3.41817e-05	0.000193521	241	FALSE	FALSE	FALSE	TRUE
Pietrucci.60	P281-PWY		60.5368	1.42389	0.348942	4.08061	4.49181e-05	0.000229582
Pietrucci.61	P341-PWY		21.5726	1.60636	0.602133	2.66778	0.00763547	0.0157857
Pietrucci.62	P381-PWY		12.2217	-1.57415	0.701329	-2.24453	0.0247981	0.0442996
Pietrucci.63	P461-PWY		5386.77	0.518866	0.198515	2.61373	0.00895589	0.0181086	225	FALSE	FALSE	FALSE	TRUE
Pietrucci.64	P4-PWY	0.0311413	33925.6	0.121717	0.0554941	2.19333	0.0282838	0.049564	229	FALSE	FALSE	FALSE	TRUE
Pietrucci.65	P562-PWY		508.368	1.15514	0.257508	4.48585	7.26229e-06	5.4556e-05	225	FALSE	FALSE	FALSE	TRUE
Pietrucci.66	PANTO-PWY		55523.5	-0.145637	0.0350456	-4.15563	3.24389e-05	0.000186524
Pietrucci.67	PANTOSYN-PWY		60217	-0.137909	0.0307434	-4.4858	7.26425e-06	5.4556e-05
Pietrucci.68	PEPTIDOGLYCANSYN-PWY		76568.1	-0.0962921	0.0273024	-3.52687	0.000420497	0.0013014
Pietrucci.69	PHOSLIPSYN-PWY		77778.4	-0.094963	0.0321082	-2.95759	0.00310052	0.00687344
Pietrucci.70	PPGPPMET-PWY	0.0224427	2427.21	1.69095	0.349778	4.83436	1.33577e-06	2.55552e-05	319	FALSE	TRUE	TRUE	TRUE
Pietrucci.71	PROTOCATECHUATE-ORTHO-CLEAVAGE-PWY		286.397	1.4336	0.39602	3.62	0.000294598	0.000967966	264	FALSE	FALSE	TRUE	TRUE
Pietrucci.72	PRPP-PWY	0.0166082	32205.5	0.165779	0.0636105	2.60615	0.0091566	0.0184133	241	FALSE	FALSE	FALSE	TRUE
Pietrucci.73	PWY0-1061		19583.1	0.456047	0.113738	4.00965	6.0809e-05	0.000294444	236	FALSE	FALSE	FALSE	TRUE
Pietrucci.74	PWY0-1241		5778.61	0.482692	0.158414	3.04704	0.00231107	0.00518582
Pietrucci.75	PWY0-1261								229	FALSE	FALSE	FALSE	TRUE
Pietrucci.76	PWY0-1277	0.012951	1168.36	1.67491	0.357555	4.68434	2.80857e-06	2.95302e-05	318	FALSE	TRUE	TRUE	TRUE
Pietrucci.77	PWY0-1296	0.039297	42672	-0.182296	0.05297	-3.44149	0.000578524	0.00166466
Pietrucci.78	PWY0-1297	0.0172053	40060.6	-0.142687	0.0530781	-2.68825	0.00718284	0.0151045
Pietrucci.79	PWY0-1298		41301.9	-0.1255	0.0486208	-2.58119	0.009846	0.0195856
Pietrucci.80	PWY0-1319		85484.2	-0.0960665	0.0302539	-3.17534	0.0014966	0.0035763
Pietrucci.81	PWY0-1338		979.101	1.4636	0.307679	4.7569	1.96588e-06	2.58373e-05	281	FALSE	FALSE	TRUE	TRUE
Pietrucci.82	PWY0-1415		2648.51	0.653977	0.212823	3.07286	0.00212016	0.00478663	232	FALSE	FALSE	FALSE	TRUE
Pietrucci.83	PWY0-1479		7788.31	0.465785	0.128263	3.63147	0.000281807	0.000942774	235	FALSE	FALSE	FALSE	TRUE
Pietrucci.84	PWY0-1533	0.00227716	2336.89	0.833684	0.223774	3.72556	0.000194884	0.000696285	242	FALSE	FALSE	FALSE	TRUE
Pietrucci.85	PWY0-321		235.71	2.01899	0.490533	4.11591	3.8565e-05	0.000209575	278	FALSE	FALSE	TRUE	TRUE
Pietrucci.86	PWY0-41	0.0454206	971.783	1.57792	0.31854	4.95359	7.28557e-07	2.28998e-05	280	FALSE	FALSE	TRUE	TRUE
Pietrucci.87	PWY0-42	0.0395374	668.924	1.31143	0.347969	3.76881	0.000164027	0.000622288
Pietrucci.88	PWY0-781								227	FALSE	FALSE	FALSE	TRUE
Pietrucci.89	PWY-2942		85819.1	-0.104253	0.0269664	-3.86603	0.000110622	0.00045232
Pietrucci.90	PWY-3001		83104.1	-0.100014	0.0276065	-3.62286	0.000291366	0.000965971
Pietrucci.91	PWY-5022	0.0119273	2873.67	0.612443	0.159161	3.84795	0.000119113	0.00047645	245	FALSE	FALSE	FALSE	TRUE
Pietrucci.92	PWY-5097		82980.1	-0.10701	0.0269395	-3.97224	7.11986e-05	0.000331659
Pietrucci.93	PWY-5100		78815.1	-0.106248	0.031407	-3.38293	0.000717176	0.00196956
Pietrucci.94	PWY-5101		93969	-0.100039	0.0291264	-3.43466	0.000593294	0.0016925
Pietrucci.95	PWY-5103		82860	-0.0981409	0.0300542	-3.26547	0.00109283	0.00276719
Pietrucci.96	PWY-5104		88678.7	-0.107024	0.0316641	-3.38	0.000724863	0.00197149
Pietrucci.97	PWY-5121		76900.8	-0.118119	0.0305421	-3.86743	0.000109989	0.00045232
Pietrucci.98	PWY-5177	0.00516746	3427.42	0.772041	0.198396	3.89141	9.96626e-05	0.000422386	235	FALSE	FALSE	FALSE	TRUE
Pietrucci.99	PWY-5178		46.4965	1.75213	0.425796	4.11495	3.87258e-05	0.000209575	226	FALSE	FALSE	FALSE	TRUE
Pietrucci.100	PWY-5180		1680.39	0.957399	0.270504	3.53932	0.000401161	0.00126177
Pietrucci.101	PWY-5181		186.037	2.04982	0.476519	4.30165	1.69529e-05	0.000117711	258	FALSE	FALSE	TRUE	TRUE
Pietrucci.102	PWY-5182		1680.39	0.957399	0.270504	3.53932	0.000401161	0.00126177
Pietrucci.103	PWY-5304	0.0374492	7782.54	-0.482814	0.172602	-2.79727	0.00515361	0.0112221	318	FALSE	TRUE	TRUE	TRUE
Pietrucci.104	PWY-5345		16734.4	0.320045	0.111187	2.87845	0.00399632	0.00875385	233	FALSE	FALSE	FALSE	TRUE
Pietrucci.105	PWY-5384		22823.2	-0.236487	0.0995462	-2.37565	0.0175178	0.0328906
Pietrucci.106	PWY-5415		336.881	0.671309	0.289084	2.32219	0.0202226	0.0372095
Pietrucci.107	PWY-5417		150.55	2.14022	0.449018	4.76645	1.87498e-06	2.55552e-05
Pietrucci.108	PWY-5430		6.24704	1.15667	0.50239	2.30234	0.021316	0.0390263
Pietrucci.109	PWY-5431		150.55	2.14022	0.449018	4.76645	1.87498e-06	2.55552e-05
Pietrucci.110	PWY-5505		55441.3	-0.211951	0.0639959	-3.31195	0.000926493	0.00241808	255	FALSE	FALSE	FALSE	TRUE
Pietrucci.111	PWY-5509		61439.5	-0.174489	0.0417499	-4.17938	2.92305e-05	0.000177963	222	FALSE	FALSE	FALSE	TRUE
Pietrucci.112	PWY-5531		47.6381	-2.72764	0.744173	-3.66533	0.000247018	0.000849559
Pietrucci.113	PWY-5647		2.683	1.27159	0.473562	2.68516	0.00724948	0.015158
Pietrucci.114	PWY-5654		2.80438	1.21058	0.472925	2.55978	0.0104739	0.0203936
Pietrucci.115	PWY-5667		85484.2	-0.0960665	0.0302539	-3.17534	0.0014966	0.0035763
Pietrucci.116	PWY-5686		86177	-0.0942344	0.0279512	-3.37139	0.000747908	0.00199442
Pietrucci.117	PWY-5695		64597.4	-0.120185	0.0448753	-2.67821	0.0074017	0.0153888
Pietrucci.118	PWY-5705		1159.9	1.22356	0.242768	5.04004	4.65437e-07	1.90312e-05	255	FALSE	FALSE	FALSE	TRUE
Pietrucci.119	PWY-5741								350	TRUE	TRUE	TRUE	TRUE
Pietrucci.120	PWY-5747		764.238	1.46832	0.346357	4.23933	2.2419e-05	0.000150004
Pietrucci.121	PWY-5837	6.76072e-05	4301.99	1.18722	0.226536	5.24075	1.59924e-07	1.06409e-05	277	FALSE	FALSE	TRUE	TRUE
Pietrucci.122	PWY-5838	0.00459165	8911.4	0.873436	0.185111	4.71844	2.37664e-06	2.73984e-05	263	FALSE	FALSE	TRUE	TRUE
Pietrucci.123	PWY-5840	6.76072e-05	8954.41	0.875281	0.185065	4.72959	2.24977e-06	2.73984e-05	263	FALSE	FALSE	TRUE	TRUE
Pietrucci.124	PWY-5845	0.0138243	3661.05	1.22815	0.253961	4.83598	1.32489e-06	2.55552e-05
Pietrucci.125	PWY-5850	0.0062646	3661.05	1.22815	0.253961	4.83598	1.32489e-06	2.55552e-05
Pietrucci.126	PWY-5855	0.0235473	3282.14	0.715489	0.227307	3.14768	0.00164574	0.00378521
Pietrucci.127	PWY-5856		3282.14	0.715489	0.227307	3.14768	0.00164574	0.00378521
Pietrucci.128	PWY-5857	0.0131309	3282.14	0.715489	0.227307	3.14768	0.00164574	0.00378521
Pietrucci.129	PWY-5860	0.0170749	2773.61	1.30931	0.265407	4.93319	8.08961e-07	2.28998e-05
Pietrucci.130	PWY-5861	0.000763172	7222.85	0.995817	0.200792	4.95945	7.06922e-07	2.28998e-05	267	FALSE	FALSE	TRUE	TRUE
Pietrucci.131	PWY-5862	0.00268315	2773.61	1.30931	0.265407	4.93319	8.08961e-07	2.28998e-05
Pietrucci.132	PWY-5863		4803.52	1.16537	0.224087	5.20052	1.98733e-07	1.06409e-05	277	FALSE	FALSE	TRUE	TRUE
Pietrucci.133	PWY-5896	0.00687787	3661.05	1.22815	0.253961	4.83598	1.32489e-06	2.55552e-05
Pietrucci.134	PWY-5897	0.0120857	8326.23	0.908172	0.189963	4.78079	1.7461e-06	2.55552e-05
Pietrucci.135	PWY-5898	0.000667941	8326.23	0.908172	0.189963	4.78079	1.7461e-06	2.55552e-05
Pietrucci.136	PWY-5899	6.28514e-05	8326.23	0.908172	0.189963	4.78079	1.7461e-06	2.55552e-05
Pietrucci.137	PWY-5910		1722.99	1.15654	0.333654	3.4663	0.000527674	0.001566	237	FALSE	FALSE	FALSE	TRUE
Pietrucci.138	PWY-5913	0.00268315	26531.9	0.238093	0.0958182	2.48484	0.0129609	0.0248417	231	FALSE	FALSE	FALSE	TRUE
Pietrucci.139	PWY-5918	0.0454206	5492.81	0.505028	0.196787	2.56638	0.0102767	0.0202237
Pietrucci.140	PWY-5920		1679.51	0.58848	0.262424	2.24248	0.0249304	0.0443207
Pietrucci.141	PWY-5973		94012.6	-0.128881	0.0278757	-4.62341	3.77485e-06	3.56191e-05
Pietrucci.142	PWY-6071		226.147	2.02537	0.49419	4.09837	4.16077e-05	0.000221667	272	FALSE	FALSE	TRUE	TRUE
Pietrucci.143	PWY-6121		82954.5	-0.101909	0.0262716	-3.87906	0.000104861	0.00043851
Pietrucci.144	PWY-6122		81277.1	-0.0992246	0.0271379	-3.65631	0.000255872	0.000863862
Pietrucci.145	PWY-6123		79748.3	-0.11255	0.0270378	-4.1627	3.145e-05	0.000183708
Pietrucci.146	PWY-6126		84268.6	-0.080268	0.024094	-3.33145	0.000863938	0.00227092
Pietrucci.147	PWY-6147		51275.3	-0.130583	0.0406864	-3.20951	0.0013296	0.00324035
Pietrucci.148	PWY-6151		59264.5	-0.188626	0.0424161	-4.44703	8.7064e-06	6.28227e-05
Pietrucci.149	PWY-6163		78123.7	-0.110832	0.0296466	-3.73844	0.000185166	0.00066805
Pietrucci.150	PWY-6165		238.848	1.0339	0.397061	2.60387	0.00921779	0.0184356
Pietrucci.151	PWY-6182		139.464	2.61461	0.472214	5.53692	3.07846e-08	6.85714e-06	261	FALSE	FALSE	TRUE	TRUE
Pietrucci.152	PWY-6185		143.776	2.62005	0.482338	5.43199	5.57285e-08	6.85714e-06	262	FALSE	FALSE	TRUE	TRUE
Pietrucci.153	PWY-621		48528.6	-0.138666	0.0609655	-2.27449	0.0229363	0.0413754
Pietrucci.154	PWY-6210		2.5601	1.27577	0.470939	2.709	0.00674865	0.0143555
Pietrucci.155	PWY-6269		61800.5	-0.172162	0.0412504	-4.1736	2.9983e-05	0.000177963
Pietrucci.156	PWY-6277		81277.1	-0.0992246	0.0271379	-3.65631	0.000255872	0.000863862
Pietrucci.157	PWY-6317		64547.7	-0.11205	0.0426962	-2.62436	0.00868116	0.0177973
Pietrucci.158	PWY-6353	0.0197884	18296	0.185773	0.0764493	2.43002	0.0150982	0.0287883	228	FALSE	FALSE	FALSE	TRUE
Pietrucci.159	PWY-6385		75981.7	-0.101777	0.0275575	-3.69326	0.000221401	0.000775957
Pietrucci.160	PWY-6386		77181.7	-0.105806	0.0282598	-3.74405	0.000181079	0.000666372
Pietrucci.161	PWY-6387		77153.2	-0.0968932	0.0273368	-3.54442	0.000393477	0.00125913
Pietrucci.162	PWY-6396								236	FALSE	FALSE	FALSE	TRUE
Pietrucci.163	PWY-6507	0.0454534	43311.1	-0.234386	0.0810315	-2.89253	0.00382149	0.00842101
Pietrucci.164	PWY-6545		27773.6	-0.11417	0.0442653	-2.57922	0.00990242	0.0195919
Pietrucci.165	PWY-6562		554.629	1.5023	0.457456	3.28402	0.00102336	0.00263354
Pietrucci.166	PWY-6590	0.0153169	6953.61	0.627769	0.181613	3.45663	0.000546984	0.00159754	244	FALSE	FALSE	FALSE	TRUE
Pietrucci.167	PWY-6608		17834.7	0.347493	0.101435	3.42577	0.000613048	0.00173277	230	FALSE	FALSE	FALSE	TRUE
Pietrucci.168	PWY-6609		72167.2	-0.128664	0.0356645	-3.60763	0.000309002	0.00100631
Pietrucci.169	PWY-6612		51175.6	-0.10867	0.0393767	-2.75976	0.00578438	0.0124483
Pietrucci.170	PWY-6629	0.00242039	3884.46	1.52433	0.390166	3.90688	9.34937e-05	0.000409592	288	FALSE	FALSE	TRUE	TRUE
Pietrucci.171	PWY-6690		677.562	1.78366	0.394711	4.51891	6.21593e-06	4.86694e-05
Pietrucci.172	PWY-6700		48336.2	-0.132783	0.0506511	-2.62153	0.00875356	0.0177973
Pietrucci.173	PWY-6703		42549	-0.124505	0.0485728	-2.56328	0.0103689	0.0202966
Pietrucci.174	PWY-6708		3282.14	0.715489	0.227307	3.14768	0.00164574	0.00378521
Pietrucci.175	PWY-6728								336	TRUE	TRUE	TRUE	TRUE
Pietrucci.176	PWY-6737		95279	-0.146634	0.0359156	-4.08274	4.45075e-05	0.000229582
Pietrucci.177	PWY-6749								232	FALSE	FALSE	FALSE	TRUE
Pietrucci.178	PWY-6892		60711	-0.157461	0.0391357	-4.02346	5.73497e-05	0.000281396
Pietrucci.179	PWY-6897		56224.1	-0.0965292	0.0358499	-2.69259	0.00708987	0.0149947
Pietrucci.180	PWY-7013		2525.85	0.985875	0.208243	4.73425	2.19863e-06	2.73984e-05
Pietrucci.181	PWY-7111		91810.8	-0.0674344	0.028207	-2.3907	0.0168163	0.031899
Pietrucci.182	PWY-7159		47.6381	-2.72764	0.744173	-3.66533	0.000247018	0.000849559
Pietrucci.183	PWY-7199		50347	-0.133432	0.0395189	-3.3764	0.000734422	0.00197275
Pietrucci.184	PWY-7208		90349.7	-0.0910179	0.0268519	-3.38963	0.000699873	0.00193649
Pietrucci.185	PWY-7211	0.0134883	28642.3	0.161207	0.0705021	2.28655	0.0222219	0.0402841	234	FALSE	FALSE	FALSE	TRUE
Pietrucci.186	PWY-7219		89844.7	-0.0953035	0.0270237	-3.52666	0.000420833	0.0013014
Pietrucci.187	PWY-7221		78652.9	-0.096115	0.0258207	-3.72241	0.000197333	0.000698256
Pietrucci.188	PWY-7229		87556.9	-0.0822771	0.0237096	-3.4702	0.000520074	0.00155891
Pietrucci.189	PWY-7234		17456.7	0.31038	0.113417	2.73662	0.00620735	0.0132808	232	FALSE	FALSE	FALSE	TRUE
Pietrucci.190	PWY-7242		48280.6	-0.198074	0.0586262	-3.37859	0.000728594	0.00197149
Pietrucci.191	PWY-7315		4237.57	0.580689	0.167963	3.45725	0.000545717	0.00159754
Pietrucci.192	PWY-7323		40430.6	-0.142766	0.0637558	-2.23927	0.0251386	0.044476
Pietrucci.193	PWY-7328	0.00324372	10144.8	0.538024	0.130047	4.13714	3.51667e-05	0.000196081	234	FALSE	FALSE	FALSE	TRUE
Pietrucci.194	PWY-7376		7.3385	-1.59326	0.672141	-2.37043	0.0177675	0.0331901
Pietrucci.195	PWY-7392	0.0265254	16470	0.458598	0.140487	3.26435	0.00109716	0.00276719	238	FALSE	FALSE	FALSE	TRUE
Pietrucci.196	PWY-7431		315.387	-1.19197	0.499064	-2.38842	0.0169211	0.0319331
Pietrucci.197	PWY-7446	0.0372055	496.134	1.57957	0.398063	3.96814	7.24349e-05	0.000333201	291	FALSE	FALSE	TRUE	TRUE
Pietrucci.198	PWY-7456		27390.7	-0.22737	0.0896456	-2.53632	0.0112024	0.0216974
Pietrucci.199	PWY-7539		52646.2	-0.1455	0.0413915	-3.51522	0.000439391	0.00134747
Pietrucci.200	PWY-7560		79387.2	-0.124777	0.0310068	-4.02417	5.71762e-05	0.000281396
Pietrucci.201	PWY-7663		100531	-0.13427	0.0281448	-4.77067	1.83617e-06	2.55552e-05
Pietrucci.202	PWY-841		54365.4	-0.0886486	0.039623	-2.2373	0.0252666	0.0444886
Pietrucci.203	PWY-922		1260.82	1.16588	0.338796	3.44126	0.000579014	0.00166466	237	FALSE	FALSE	FALSE	TRUE
Pietrucci.204	PYRIDNUCSAL-PWY	0.0369658	62127.4	-0.156897	0.0352162	-4.45525	8.37956e-06	6.16736e-05
Pietrucci.205	PYRIDNUCSYN-PWY		63691.1	-0.134244	0.0350878	-3.82595	0.000130269	0.000515473
Pietrucci.206	REDCITCYC		7004.38	0.731564	0.19349	3.78088	0.000156274	0.00059905	240	FALSE	FALSE	FALSE	TRUE
Pietrucci.207	RHAMCAT-PWY		27168.1	-0.211011	0.090506	-2.33145	0.0197295	0.0364847
Pietrucci.208	RIBOSYN2-PWY		60715.2	-0.130747	0.0339489	-3.85127	0.000117505	0.000475184
Pietrucci.209	SALVADEHYPOX-PWY	0.0367292	15482.1	0.437865	0.112531	3.89107	9.98018e-05	0.000422386	234	FALSE	FALSE	FALSE	TRUE
Pietrucci.210	SER-GLYSYN-PWY		75436.1	-0.115836	0.030376	-3.81341	0.000137062	0.000536581
Pietrucci.211	TCA-GLYOX-BYPASS	0.00516746	2658.21	1.51277	0.324284	4.66496	3.08676e-06	3.15536e-05	310	FALSE	TRUE	TRUE	TRUE
Pietrucci.212	THREOCAT-PWY		636.942	1.69603	0.45342	3.74054	0.000183628	0.00066805	285	FALSE	FALSE	TRUE	TRUE
Pietrucci.213	THRESYN-PWY		81547.4	-0.100173	0.0267418	-3.74592	0.000179731	0.000666372
Pietrucci.214	TRNA-CHARGING-PWY		77130.6	-0.0927594	0.0270901	-3.4241	0.000616828	0.00173277
Pietrucci.215	TRPSYN-PWY		63475.4	-0.138134	0.0351105	-3.93428	8.34478e-05	0.000369985
Pietrucci.216	UBISYN-PWY	0.00516746	3237.72	0.706509	0.229637	3.07664	0.0020935	0.00475561
Pietrucci.217	VALSYN-PWY		87233.5	-0.0904113	0.0285712	-3.16442	0.00155394	0.00366569
HillBurns.1	ARGORNPROST-PWY		1237.49	0.403284	0.100308	4.02047	5.8083e-05	0.00222458	258	FALSE	FALSE	FALSE	TRUE
HillBurns.2	GALACT-GLUCUROCAT-PWY		3584.51	-0.148296	0.0526826	-2.8149	0.00487925	0.0416737
HillBurns.3	GLCMANNANAUT-PWY		4008.73	-0.17345	0.059094	-2.93515	0.0033339	0.030402
HillBurns.4	GOLPDLCAT-PWY		202.576	0.6262	0.205283	3.05042	0.00228518	0.0243118	230	FALSE	FALSE	FALSE	TRUE
HillBurns.5	LACTOSECAT-PWY		122.327	0.690144	0.188192	3.66724	0.000245184	0.00521697
HillBurns.6	METH-ACETATE-PWY								275	FALSE	FALSE	TRUE	TRUE
HillBurns.7	METHANOGENESIS-PWY		11.056	1.88797	0.511462	3.69132	0.000223095	0.00502619
HillBurns.8	P122-PWY		1414.86	0.38578	0.109841	3.51216	0.000444473	0.00654743
HillBurns.9	P124-PWY	0.0391252	1759.14	0.41856	0.11677	3.58448	0.000337745	0.00587983
HillBurns.10	P163-PWY		603.212	0.390343	0.130092	3.00052	0.00269516	0.0258061
HillBurns.11	P241-PWY		10.3422	1.93951	0.506909	3.82615	0.000130161	0.00332344
HillBurns.12	P261-PWY		13.4654	1.69468	0.411009	4.12322	3.73609e-05	0.00158992	231	FALSE	FALSE	FALSE	TRUE
HillBurns.13	PWY0-1296		6114.8	-0.192374	0.0623932	-3.08326	0.00204748	0.0235877
HillBurns.14	PWY-1622		5.75724	2.28611	0.585263	3.90613	9.37866e-05	0.00299336
HillBurns.15	PWY-1861		584.257	0.579637	0.163736	3.54008	0.00040001	0.00612815	283	FALSE	FALSE	TRUE	TRUE
HillBurns.16	PWY1G-0		12.9499	1.33904	0.337673	3.96549	7.32468e-05	0.00255032	273	FALSE	FALSE	TRUE	TRUE
HillBurns.17	PWY-4361		25.8602	1.42373	0.218943	6.50275	7.88667e-11	1.00686e-08	260	FALSE	FALSE	FALSE	TRUE
HillBurns.18	PWY-5198		6.61778	1.81813	0.486002	3.741	0.000183292	0.00438755
HillBurns.19	PWY-5265		144.299	0.972167	0.269212	3.61116	0.000304829	0.00575542	291	FALSE	FALSE	TRUE	TRUE
HillBurns.20	PWY-5384		4135.55	-0.206541	0.0734037	-2.81377	0.00489639	0.0416737
HillBurns.21	PWY-5419		4.97151	1.23693	0.402049	3.07657	0.00209395	0.0235877
HillBurns.22	PWY-5420		7.97005	1.26777	0.417433	3.03706	0.00238901	0.0247295
HillBurns.23	PWY-5509		7461.31	-0.131814	0.0482134	-2.73396	0.00625768	0.0499311
HillBurns.24	PWY-5532		11.5976	1.44181	0.317706	4.53817	5.67433e-06	0.000310467	314	FALSE	TRUE	TRUE	TRUE
HillBurns.25	PWY-5910		99.8604	1.52118	0.22053	6.89786	5.27916e-12	1.01096e-09	324	FALSE	TRUE	TRUE	TRUE
HillBurns.26	PWY-6141		7.33547	1.89926	0.492851	3.85362	0.000116384	0.00318394
HillBurns.27	PWY-6148		21.8634	1.65325	0.548428	3.01452	0.00257382	0.0258061
HillBurns.28	PWY-6151		7374.56	-0.137146	0.0467109	-2.93606	0.00332407	0.030402
HillBurns.29	PWY-6165								322	FALSE	TRUE	TRUE	TRUE
HillBurns.30	PWY-6167		22.6353	1.87753	0.549019	3.41978	0.000626713	0.00800104
HillBurns.31	PWY-6174		12.4243	1.73074	0.500021	3.46134	0.000537501	0.00750924
HillBurns.32	PWY-621		6798.81	-0.240286	0.0578941	-4.15044	3.31831e-05	0.00158864
HillBurns.33	PWY-6349		10.0265	1.75192	0.492075	3.56027	0.00037047	0.00612815
HillBurns.34	PWY-6350		9.40723	1.76438	0.489811	3.60217	0.000315571	0.00575542
HillBurns.35	PWY-6383		43.2425	1.53233	0.302531	5.06503	4.08327e-07	3.12779e-05	279	FALSE	FALSE	TRUE	TRUE
HillBurns.36	PWY-6396		127.849	0.517469	0.18595	2.78284	0.00538858	0.0445745	266	FALSE	FALSE	FALSE	TRUE
HillBurns.37	PWY-6397		8.40202	1.48957	0.385183	3.86719	0.000110098	0.00318394	298	FALSE	FALSE	TRUE	TRUE
HillBurns.38	PWY-6470		236.726	0.627337	0.208756	3.00512	0.00265472	0.0258061
HillBurns.39	PWY-6507		5895.91	-0.148509	0.0507829	-2.9244	0.00345125	0.0307402
HillBurns.40	PWY-6641								314	FALSE	TRUE	TRUE	TRUE
HillBurns.41	PWY-6654		15.2519	1.77183	0.513032	3.45364	0.000553067	0.00750924
HillBurns.42	PWY-6731		1.00167	2.66864	0.960645	2.77797	0.00546997	0.0445745
HillBurns.43	PWY-6906		27.0519	1.36154	0.395086	3.44617	0.000568585	0.00750924
HillBurns.44	PWY-7003	0.0391252	881.952	0.534092	0.166994	3.19827	0.00138253	0.0165472	284	FALSE	FALSE	TRUE	TRUE
HillBurns.45	PWY-7007		23.5855	2.11915	0.428624	4.94409	7.65009e-07	4.88331e-05	287	FALSE	FALSE	TRUE	TRUE
HillBurns.46	PWY-7031		6.23955	1.54261	0.504516	3.0576	0.0022312	0.0243118
HillBurns.47	PWY-7198								239	FALSE	FALSE	FALSE	TRUE
HillBurns.48	PWY-7210								237	FALSE	FALSE	FALSE	TRUE
HillBurns.49	PWY-7286		10.2408	1.78301	0.49326	3.61475	0.000300634	0.00575542
HillBurns.50	PWY-7374								242	FALSE	FALSE	FALSE	TRUE
HillBurns.51	PWY-7391		8.5066	1.70385	0.480409	3.54665	0.000390157	0.00612815
HillBurns.52	PWY-7527		38.7649	1.30847	0.212008	6.17179	6.75219e-10	6.46522e-08	262	FALSE	FALSE	FALSE	TRUE
HillBurns.53	PWY-922		71.6906	1.55442	0.221746	7.00992	2.38449e-12	9.1326e-10	323	FALSE	TRUE	TRUE	TRUE
HillBurns.54	RUMP-PWY	0.00535763	410.448	0.533058	0.159259	3.34711	0.000816595	0.0100889	281	FALSE	FALSE	TRUE	TRUE
HillBurns.55	VALDEG-PWY								276	FALSE	FALSE	TRUE	TRUE
HeinzBushard.1	P341-PWY		239.123	2.70316	0.483909	5.58609	2.32239e-08	8.26769e-06
HeinzBushard.2	PWY-3661		515.051	-4.21111	1.14273	-3.68512	0.000228599	0.0406906
HeinzBushard.3	RUMP-PWY								213	FALSE	FALSE	FALSE	TRUE
Petrov.1	1CMET2-PWY		32286.1	-0.332709	0.0725834	-4.58382	4.56556e-06	3.70208e-05
Petrov.2	3-HYDROXYPHENYLACETATE-DEGRADATION-PWY	0.0205544	1470.14	1.35418	0.390737	3.46571	0.00052884	0.00140988	319	FALSE	TRUE	TRUE	TRUE
Petrov.3	AEROBACTINSYN-PWY	0.00644133	1306.9	1.36505	0.43174	3.16174	0.0015683	0.0031282	324	FALSE	TRUE	TRUE	TRUE
Petrov.4	ALL-CHORISMATE-PWY	0.0079893	3467.86	1.08795	0.292254	3.72263	0.000197158	0.00064768	285	FALSE	FALSE	TRUE	TRUE
Petrov.5	ANAEROFRUCAT-PWY								225	FALSE	FALSE	FALSE	TRUE
Petrov.6	ANAGLYCOLYSIS-PWY		42209.4	-0.307701	0.0760053	-4.04841	5.15666e-05	0.000231739
Petrov.7	ARGDEG-PWY	0.00786329	1927.74	1.28714	0.385725	3.33693	0.000847095	0.00198721
Petrov.8	ARG+POLYAMINE-SYN	0.00362189	8788.81	0.571034	0.125596	4.54658	5.4525e-06	3.79618e-05	252	FALSE	FALSE	FALSE	TRUE
Petrov.9	ARGSYNBSUB-PWY		32857.5	-0.230933	0.0828051	-2.78888	0.00528905	0.00921876
Petrov.10	ARGSYN-PWY		32628.8	-0.235872	0.0817079	-2.88677	0.00389223	0.00701354
Petrov.11	ARO-PWY		38945	-0.292599	0.075845	-3.85785	0.00011439	0.000422449
Petrov.12	ASPASN-PWY	0.0162181	28161.8	-0.386626	0.073421	-5.26587	1.39529e-07	3.46961e-06
Petrov.13	AST-PWY	0.0376862	1367.63	1.34739	0.400066	3.36791	0.000757394	0.00183447	302	FALSE	TRUE	TRUE	TRUE
Petrov.14	BRANCHED-CHAIN-AA-SYN-PWY	0.00504852	39581.9	-0.335306	0.0749583	-4.47324	7.70446e-06	4.71109e-05
Petrov.15	CALVIN-PWY	0.0190952	43117.7	-0.298043	0.0726093	-4.10476	4.04739e-05	0.000193548
Petrov.16	CATECHOL-ORTHO-CLEAVAGE-PWY		20.958	1.41706	0.471824	3.00337	0.0026701	0.00496088
Petrov.17	CENTFERM-PWY	0.0376862	3549.18	0.520433	0.191322	2.7202	0.00652431	0.0111632	237	FALSE	FALSE	FALSE	TRUE
Petrov.18	COA-PWY		33828.1	-0.270267	0.0804101	-3.36111	0.000776285	0.00186809
Petrov.19	COBALSYN-PWY	0.0322781	26214.7	-0.528722	0.0881351	-5.99899	1.98545e-09	2.10186e-07	273	FALSE	FALSE	TRUE	TRUE
Petrov.20	COLANSYN-PWY		13267.1	-0.152974	0.0642209	-2.382	0.017219	0.027684
Petrov.21	COMPLETE-ARO-PWY		40525.2	-0.29394	0.0756801	-3.88398	0.000102759	0.000399261
Petrov.22	CRNFORCAT-PWY								293	FALSE	FALSE	TRUE	TRUE
Petrov.23	DAPLYSINESYN-PWY		31981.3	-0.224441	0.0783085	-2.86612	0.00415541	0.00745177
Petrov.24	DTDPRHAMSYN-PWY	0.00362189	32677.3	-0.39756	0.0733329	-5.42131	5.91631e-08	1.57627e-06	240	FALSE	FALSE	FALSE	TRUE
Petrov.25	ECASYN-PWY	0.0239205	2110.04	1.24005	0.383511	3.23342	0.00122319	0.00264367	327	FALSE	TRUE	TRUE	TRUE
Petrov.26	ENTBACSYN-PWY	0.0011321	3270.55	1.13664	0.324627	3.50138	0.000462849	0.00127614	301	FALSE	TRUE	TRUE	TRUE
Petrov.27	FAO-PWY	0.0220637	4121.15	1.08905	0.280133	3.88761	0.000101234	0.000397477	266	FALSE	FALSE	TRUE	TRUE
Petrov.28	FOLSYN-PWY		25448.1	-0.341828	0.0627496	-5.44749	5.10856e-08	1.46576e-06
Petrov.29	FUCCAT-PWY		8355.18	-0.464201	0.131922	-3.51877	0.000433557	0.00121592
Petrov.30	FUC-RHAMCAT-PWY		7067.53	-0.279258	0.0964647	-2.89492	0.0037925	0.00686701
Petrov.31	GALACTARDEG-PWY	0.00181537	2158.48	1.01056	0.261171	3.86933	0.000109136	0.000409277
Petrov.32	GALACT-GLUCUROCAT-PWY		9814.57	-0.264992	0.0820144	-3.23104	0.00123339	0.00264367
Petrov.33	GALACTUROCAT-PWY		14063.6	-0.360167	0.07704	-4.67507	2.93858e-06	2.74022e-05
Petrov.34	GALLATE-DEGRADATION-II-PWY		7.67776	1.68709	0.737518	2.28753	0.0221651	0.034023
Petrov.35	GLCMANNANAUT-PWY		12304.5	-0.427074	0.0947994	-4.50503	6.63639e-06	4.34276e-05
Petrov.36	GLUCARDEG-PWY	0.0131457	2747.1	0.705279	0.194777	3.62096	0.000293511	0.000875837	247	FALSE	FALSE	FALSE	TRUE
Petrov.37	GLUCARGALACTSUPER-PWY	0.00190445	2158.48	1.01056	0.261171	3.86933	0.000109136	0.000409277
Petrov.38	GLUCONEO-PWY		29620.3	-0.293026	0.0611468	-4.79217	1.64991e-06	1.91082e-05
Petrov.39	GLUCOSE1PMETAB-PWY	0.000189128	4522.01	1.46559	0.250438	5.85209	4.85434e-09	2.10186e-07	301	FALSE	TRUE	TRUE	TRUE
Petrov.40	GLUCUROCAT-PWY		10745.1	-0.204516	0.0874504	-2.33865	0.0193536	0.0305886
Petrov.41	GLUTORN-PWY		28744.9	-0.250574	0.0858625	-2.91832	0.00351923	0.00643468
Petrov.42	GLYCOCAT-PWY	0.000412159	43275.6	-0.417834	0.0824902	-5.06525	4.07865e-07	6.60026e-06	239	FALSE	FALSE	FALSE	TRUE
Petrov.43	GLYCOGENSYNTH-PWY	0.00836652	43540.6	-0.414278	0.0931159	-4.44905	8.62492e-06	5.1065e-05	230	FALSE	FALSE	FALSE	TRUE
Petrov.44	GLYCOL-GLYOXDEG-PWY	0.0367595	2284.64	1.00179	0.327698	3.05705	0.00223526	0.00425384	261	FALSE	FALSE	TRUE	TRUE
Petrov.45	GLYCOLYSIS								230	FALSE	FALSE	FALSE	TRUE
Petrov.46	GLYCOLYSIS-E-D	0.0183627							230	FALSE	FALSE	FALSE	TRUE
Petrov.47	GLYCOLYSIS-TCA-GLYOX-BYPASS	0.00786329	5057.47	0.98824	0.301812	3.27435	0.00105904	0.00237964	271	FALSE	FALSE	TRUE	TRUE
Petrov.48	GLYOXYLATE-BYPASS	0.0160745	3453.48	1.02172	0.3333	3.06545	0.00217339	0.00415731	282	FALSE	FALSE	TRUE	TRUE
Petrov.49	GOLPDLCAT-PWY		396.582	0.98836	0.336064	2.94098	0.0032717	0.00601156
Petrov.50	HCAMHPDEG-PWY		1419.42	1.38209	0.427823	3.23052	0.00123563	0.00264367
Petrov.51	HEME-BIOSYNTHESIS-II	0.0220637	2409.92	0.860831	0.230567	3.73355	0.000188802	0.000628779	245	FALSE	FALSE	FALSE	TRUE
Petrov.52	HISDEG-PWY	0.0306824	6014.27	-0.72097	0.129921	-5.54927	2.8686e-08	9.72717e-07	302	FALSE	TRUE	TRUE	TRUE
Petrov.53	HISTSYN-PWY		31596.7	-0.268086	0.0790494	-3.39137	0.000695439	0.0017128
Petrov.54	HOMOSER-METSYN-PWY	0.00789902							229	FALSE	FALSE	FALSE	TRUE
Petrov.55	HSERMETANA-PWY								231	FALSE	FALSE	FALSE	TRUE
Petrov.56	ILEUSYN-PWY	0.0307083	42108.4	-0.331515	0.0752544	-4.40526	1.05657e-05	5.97121e-05
Petrov.57	KDO-NAGLIPASYN-PWY	0.00151578	3312.94	1.02915	0.288808	3.56344	0.000366025	0.00105021	264	FALSE	FALSE	TRUE	TRUE
Petrov.58	KETOGLUCONMET-PWY		13.0517	1.59735	0.51912	3.07703	0.00209074	0.00401982
Petrov.59	LPSSYN-PWY	0.0148842	2424.09	1.06147	0.356581	2.97678	0.00291289	0.00537876	292	FALSE	FALSE	TRUE	TRUE
Petrov.60	METH-ACETATE-PWY	0.00181537	10540.5	-0.942214	0.197439	-4.77217	1.82251e-06	1.9994e-05	329	FALSE	TRUE	TRUE	TRUE
Petrov.61	METHANOGENESIS-PWY								264	FALSE	FALSE	TRUE	TRUE
Petrov.62	METHGLYUT-PWY	0.0227862	1663.02	1.23941	0.4019	3.08389	0.00204316	0.0039487	309	FALSE	TRUE	TRUE	TRUE
Petrov.63	MET-SAM-PWY	0.0322781							233	FALSE	FALSE	FALSE	TRUE
Petrov.64	NAD-BIOSYNTHESIS-II		3209.83	0.560056	0.213044	2.62882	0.00856811	0.014396
Petrov.65	NONMEVIPP-PWY		34899.5	-0.342704	0.0783409	-4.37452	1.21701e-05	6.57891e-05
Petrov.66	NONOXIPENT-PWY		53449.7	-0.298824	0.0789728	-3.78388	0.000154401	0.00053824
Petrov.67	OANTIGEN-PWY								229	FALSE	FALSE	FALSE	TRUE
Petrov.68	ORNARGDEG-PWY	0.0123452	1927.74	1.28714	0.385725	3.33693	0.000847095	0.00198721
Petrov.69	ORNDEG-PWY	0.0162181	1937.5	1.36002	0.383553	3.54583	0.000391373	0.00111437	317	FALSE	TRUE	TRUE	TRUE
Petrov.70	P105-PWY	0.00786329	5445.61	0.910034	0.274412	3.31631	0.000912143	0.00207457	269	FALSE	FALSE	TRUE	TRUE
Petrov.71	P108-PWY		7877.87	-0.364435	0.158676	-2.29672	0.0216346	0.033346
Petrov.72	P122-PWY	1.579e-05	8697.12	0.889592	0.152202	5.84481	5.07151e-09	2.10186e-07	233	FALSE	FALSE	FALSE	TRUE
Petrov.73	P124-PWY	0.000189128	12218.5	0.834685	0.160686	5.19451	2.05256e-07	4.78503e-06
Petrov.74	P125-PWY	0.0371493
Petrov.75	P164-PWY		10115.5	-0.283526	0.101842	-2.78397	0.00536974	0.00931588
Petrov.76	P221-PWY	0.0190952	3689.48	-0.634122	0.187839	-3.37588	0.000735793	0.0017938	243	FALSE	FALSE	FALSE	TRUE
Petrov.77	P23-PWY	0.00173956	8583.91	0.689638	0.144912	4.75901	1.94545e-06	2.02397e-05	252	FALSE	FALSE	FALSE	TRUE
Petrov.78	P241-PWY								262	FALSE	FALSE	TRUE	TRUE
Petrov.79	P261-PWY								264	FALSE	FALSE	TRUE	TRUE
Petrov.80	P4-PWY	0.000189128	20843.8	0.204616	0.0627963	3.25841	0.00112037	0.00250237	239	FALSE	FALSE	FALSE	TRUE
Petrov.81	P562-PWY	0.00644133	1919.14	-0.996888	0.245464	-4.06124	4.88122e-05	0.000224777	327	FALSE	TRUE	TRUE	TRUE
Petrov.82	PANTO-PWY		23828.4	-0.382869	0.0784713	-4.87909	1.06575e-06	1.32508e-05
Petrov.83	PANTOSYN-PWY	0.0375725	25303	-0.365581	0.076832	-4.75818	1.95343e-06	2.02397e-05
Petrov.84	PENTOSE-P-PWY	0.0433846							224	FALSE	FALSE	FALSE	TRUE
Petrov.85	PEPTIDOGLYCANSYN-PWY		36666.1	-0.249454	0.0785324	-3.17645	0.00149088	0.00298978
Petrov.86	PHOSLIPSYN-PWY		39728.5	-0.238342	0.0771977	-3.08743	0.00201896	0.00392224
Petrov.87	POLYAMINSYN3-PWY	0.0433846	4211.02	0.5563	0.166813	3.33487	0.000853395	0.00198948	224	FALSE	FALSE	FALSE	TRUE
Petrov.88	POLYAMSYN-PWY	0.000189128	6139.5	0.733614	0.144524	5.07608	3.85299e-07	6.53257e-06	248	FALSE	FALSE	FALSE	TRUE
Petrov.89	PPGPPMET-PWY	0.0371487	3102.16	1.26289	0.344922	3.66136	0.000250878	0.000760794	276	FALSE	FALSE	TRUE	TRUE
Petrov.90	PRPP-PWY	0.00286836	11526.2	0.519698	0.127881	4.06392	4.82557e-05	0.000224777	242	FALSE	FALSE	FALSE	TRUE
Petrov.91	PWY0-1241	0.00193545	2802.63	1.30623	0.221881	5.88709	3.93063e-09	2.10186e-07	265	FALSE	FALSE	TRUE	TRUE
Petrov.92	PWY0-1261	0.0011901	11033.4	0.767261	0.207456	3.69843	0.000216934	0.000687375	252	FALSE	FALSE	FALSE	TRUE
Petrov.93	PWY0-1277	0.0108257	2158.64	1.19265	0.373995	3.18894	0.00142794	0.0029105	299	FALSE	TRUE	TRUE	TRUE
Petrov.94	PWY0-1296	0.0266597	28244.9	-0.38134	0.0863733	-4.41502	1.01003e-05	5.88656e-05
Petrov.95	PWY0-1297		25332.8	-0.263737	0.0812202	-3.24718	0.00116554	0.00258778
Petrov.96	PWY0-1298		24734.7	-0.283046	0.0814834	-3.47366	0.00051341	0.00138769
Petrov.97	PWY0-1319		43104.3	-0.258143	0.0750567	-3.43931	0.000583209	0.00151067
Petrov.98	PWY0-1338	0.00786329	1480.67	1.35832	0.399503	3.40001	0.000673823	0.00168682	331	FALSE	TRUE	TRUE	TRUE
Petrov.99	PWY0-1415	0.0448981	2558.5	0.83429	0.225292	3.70315	0.000212942	0.000687375	259	FALSE	FALSE	FALSE	TRUE
Petrov.100	PWY0-1479	0.00338198	4685.84	0.962216	0.190253	5.05755	4.24681e-07	6.60026e-06	256	FALSE	FALSE	FALSE	TRUE
Petrov.101	PWY0-1533	0.00882949	2225.99	1.1814	0.302716	3.90265	9.51434e-05	0.000377537	272	FALSE	FALSE	TRUE	TRUE
Petrov.102	PWY0-166	0.00678903							236	FALSE	FALSE	FALSE	TRUE
Petrov.103	PWY0-321		1899.4	1.28354	0.402927	3.18555	0.00144479	0.00291301	314	FALSE	TRUE	TRUE	TRUE
Petrov.104	PWY0-41		2174.14	0.82964	0.257691	3.21951	0.00128411	0.00267731
Petrov.105	PWY0-42	0.028679	1338.44	1.3509	0.403258	3.34996	0.000808246	0.00193254	281	FALSE	FALSE	TRUE	TRUE
Petrov.106	PWY0-781	0.000366106	17253	0.333219	0.0822212	4.05271	5.06277e-05	0.000230294	242	FALSE	FALSE	FALSE	TRUE
Petrov.107	PWY0-862		11846.6	-0.554061	0.224266	-2.47055	0.0134907	0.0219739
Petrov.108	PWY-1541		17.9938	3.54005	0.93209	3.79797	0.000145885	0.00051335
Petrov.109	PWY-1622		12.2466	3.61343	0.913129	3.9572	7.58336e-05	0.000325126
Petrov.110	PWY-181								245	FALSE	FALSE	FALSE	TRUE
Petrov.111	PWY-1861	0.0371923	9588.57	-0.467917	0.185571	-2.52149	0.0116858	0.0193724
Petrov.112	PWY-2941	0.00113119	12333.7	0.533252	0.154969	3.44104	0.00057949	0.00151067	230	FALSE	FALSE	FALSE	TRUE
Petrov.113	PWY-2942		39912.4	-0.27	0.0755056	-3.57589	0.00034904	0.00100924
Petrov.114	PWY-3001		38778.8	-0.318511	0.0709107	-4.49172	7.06513e-06	4.4666e-05
Petrov.115	PWY-3781	0.00644133	1939.33	0.849367	0.303806	2.79576	0.00517782	0.00906727
Petrov.116	PWY4FS-7		37565.1	-0.190551	0.0791293	-2.40809	0.0160362	0.0258939
Petrov.117	PWY4FS-8		37565.1	-0.190551	0.0791293	-2.40809	0.0160362	0.0258939
Petrov.118	PWY-5022	0.000325075	3328.07	1.16423	0.22713	5.12585	2.96199e-07	6.04997e-06	270	FALSE	FALSE	TRUE	TRUE
Petrov.119	PWY-5028	0.0367595	155.699	1.15403	0.494949	2.33162	0.0197206	0.0309066
Petrov.120	PWY-5088		72.1594	2.49839	0.884879	2.82343	0.00475131	0.00835961
Petrov.121	PWY-5097	0.0414835	38853.4	-0.289035	0.077289	-3.73967	0.00018426	0.000626744
Petrov.122	PWY-5100		42723.1	-0.242238	0.0876382	-2.76407	0.00570846	0.00985767
Petrov.123	PWY-5101		44933.2	-0.33882	0.0753607	-4.49597	6.92525e-06	4.45365e-05
Petrov.124	PWY-5103		38970.2	-0.337374	0.0757743	-4.45236	8.49311e-06	5.1065e-05
Petrov.125	PWY-5104	0.0265948	45243.7	-0.325731	0.076393	-4.26388	2.00907e-05	0.000102655
Petrov.126	PWY-5121		34247.5	-0.335	0.0800755	-4.18355	2.86989e-05	0.000139022
Petrov.127	PWY-5177	0.000252468	2047.88	0.972862	0.200226	4.85883	1.18081e-06	1.42078e-05	263	FALSE	FALSE	TRUE	TRUE
Petrov.128	PWY-5180	0.0244712	2810.87	0.802507	0.251616	3.18942	0.00142561	0.0029105
Petrov.129	PWY-5181		33.9358	1.41659	0.458674	3.08845	0.00201202	0.00392224
Petrov.130	PWY-5182		2810.87	0.802507	0.251616	3.18942	0.00142561	0.0029105
Petrov.131	PWY-5188		17712.5	-0.377107	0.095757	-3.93817	8.21055e-05	0.000348016
Petrov.132	PWY-5189		16707.9	-0.429398	0.0998045	-4.30239	1.68964e-05	9.00335e-05
Petrov.133	PWY-5198								250	FALSE	FALSE	FALSE	TRUE
Petrov.134	PWY-5266		95.5543	25.8246	3.30879	7.80484	5.95784e-15	1.11114e-12
Petrov.135	PWY-5273		95.5543	25.8246	3.30879	7.80484	5.95784e-15	1.11114e-12
Petrov.136	PWY-5304	0.0123452	10532.6	-0.976026	0.212047	-4.60288	4.16679e-06	3.5323e-05	326	FALSE	TRUE	TRUE	TRUE
Petrov.137	PWY-5345	0.0079893	6387.7	0.742371	0.188856	3.93089	8.46317e-05	0.000354692	255	FALSE	FALSE	FALSE	TRUE
Petrov.138	PWY-5347								236	FALSE	FALSE	FALSE	TRUE
Petrov.139	PWY-5384		15391.8	-0.474961	0.134136	-3.5409	0.000398762	0.00112681
Petrov.140	PWY-5415		859.492	0.880336	0.328758	2.67776	0.00741158	0.0125091
Petrov.141	PWY-5417		25.7292	1.56956	0.46069	3.40697	0.000656894	0.00165555
Petrov.142	PWY-5431		25.7292	1.56956	0.46069	3.40697	0.000656894	0.00165555
Petrov.143	PWY-5484								232	FALSE	FALSE	FALSE	TRUE
Petrov.144	PWY-5505	0.0154206	33540.5	-0.442498	0.1104	-4.00815	6.11971e-05	0.000268547	233	FALSE	FALSE	FALSE	TRUE
Petrov.145	PWY-5509	0.00297966	25147	-0.527932	0.0902055	-5.85255	4.84082e-09	2.10186e-07	277	FALSE	FALSE	TRUE	TRUE
Petrov.146	PWY-5532		183.066	1.01353	0.337505	3.003	0.00267329	0.00496088
Petrov.147	PWY-5659		22697.2	-0.347418	0.0740784	-4.68986	2.73392e-06	2.61475e-05
Petrov.148	PWY-5667		43104.3	-0.258143	0.0750567	-3.43931	0.000583209	0.00151067
Petrov.149	PWY-5676	0.0376862	7565.66	0.472597	0.16724	2.82586	0.00471532	0.00833562
Petrov.150	PWY-5677	0.0210113	2457.81	0.468882	0.150068	3.12446	0.00178134	0.00351556
Petrov.151	PWY-5686		40712.8	-0.256639	0.0793224	-3.23539	0.00121475	0.00264367
Petrov.152	PWY-5695		25610	-0.348015	0.0699185	-4.97744	6.443e-07	8.90089e-06
Petrov.153	PWY-5705		2406.53	0.485856	0.204275	2.37843	0.0173863	0.0277141
Petrov.154	PWY-5737		14.6387	4.85349	1.04177	4.65888	3.17936e-06	2.89244e-05
Petrov.155	PWY-5741		6.44242	2.60865	1.01725	2.56441	0.0103353	0.0172873
Petrov.156	PWY-5747		1350.68	1.3164	0.396391	3.32097	0.000897039	0.00205273	267	FALSE	FALSE	TRUE	TRUE
Petrov.157	PWY-5837	0.0162181	2868.88	1.09283	0.235978	4.63104	3.63826e-06	3.23113e-05	272	FALSE	FALSE	TRUE	TRUE
Petrov.158	PWY-5838	0.0011901	4396.89	0.790748	0.176368	4.48352	7.34231e-06	4.56447e-05	272	FALSE	FALSE	TRUE	TRUE
Petrov.159	PWY-5840	0.00181537	4508.31	0.790367	0.175183	4.51167	6.43198e-06	4.28416e-05	272	FALSE	FALSE	TRUE	TRUE
Petrov.160	PWY-5845	0.0468554	3418.37	0.86633	0.231849	3.73662	0.000186511	0.000626744
Petrov.161	PWY-5850	0.0119165	3418.37	0.86633	0.231849	3.73662	0.000186511	0.000626744
Petrov.162	PWY-5855	0.0371487	2157.72	1.19028	0.322258	3.69356	0.00022114	0.000687375
Petrov.163	PWY-5856	0.0202033	2157.72	1.19028	0.322258	3.69356	0.00022114	0.000687375
Petrov.164	PWY-5857	0.0162181	2157.72	1.19028	0.322258	3.69356	0.00022114	0.000687375
Petrov.165	PWY-5860	0.0108257	2976.11	0.978438	0.254127	3.8502	0.000118023	0.000427403
Petrov.166	PWY-5861	0.000599022	3897.97	0.916456	0.194298	4.71675	2.3964e-06	2.35225e-05	270	FALSE	FALSE	TRUE	TRUE
Petrov.167	PWY-5862	0.00789902	2976.11	0.978438	0.254127	3.8502	0.000118023	0.000427403
Petrov.168	PWY-5863	0.0079893	3146.09	1.05156	0.229903	4.57393	4.78664e-06	3.73659e-05	272	FALSE	FALSE	TRUE	TRUE
Petrov.169	PWY-5896	0.024684	3418.37	0.86633	0.231849	3.73662	0.000186511	0.000626744
Petrov.170	PWY-5897	0.00786329	4265.08	0.822508	0.180973	4.54491	5.49581e-06	3.79618e-05
Petrov.171	PWY-5898	0.0402186	4265.08	0.822508	0.180973	4.54491	5.49581e-06	3.79618e-05
Petrov.172	PWY-5899	0.00113119	4265.08	0.822508	0.180973	4.54491	5.49581e-06	3.79618e-05
Petrov.173	PWY-5910	0.0107132	2822.45	1.59542	0.362794	4.39758	1.09463e-05	6.09401e-05
Petrov.174	PWY-5913	0.021169	11278.3	0.3053	0.112623	2.71082	0.00671172	0.0113794	247	FALSE	FALSE	FALSE	TRUE
Petrov.175	PWY-5918	0.0169045	4272.87	0.654153	0.18876	3.46553	0.000529179	0.00140988	262	FALSE	FALSE	TRUE	TRUE
Petrov.176	PWY-5920	0.0425786	1203.96	0.813435	0.251881	3.22944	0.00124033	0.00264367	250	FALSE	FALSE	FALSE	TRUE
Petrov.177	PWY-5973		40730.6	-0.287539	0.0740982	-3.88051	0.000104237	0.000400829
Petrov.178	PWY-5989		11606.6	-0.598355	0.236259	-2.53262	0.0113212	0.0188519
Petrov.179	PWY-6071	0.0355864	1760.01	1.30619	0.407062	3.20882	0.00133279	0.00276184	319	FALSE	TRUE	TRUE	TRUE
Petrov.180	PWY-6121		38862.2	-0.288544	0.0738915	-3.90497	9.42366e-05	0.000377537
Petrov.181	PWY-6122		39609	-0.312508	0.0797005	-3.92103	8.81696e-05	0.00035747
Petrov.182	PWY-6123	0.0371487	35765.7	-0.283523	0.0784597	-3.61361	0.000301957	0.000891642
Petrov.183	PWY-6126		40458.6	-0.260565	0.072808	-3.57879	0.000345191	0.00100591
Petrov.184	PWY-6141								253	FALSE	FALSE	FALSE	TRUE
Petrov.185	PWY-6147	0.014424	23875	-0.420815	0.0861903	-4.88239	1.04808e-06	1.32508e-05
Petrov.186	PWY-6148								322	FALSE	TRUE	TRUE	TRUE
Petrov.187	PWY-6151	0.0414835	30193.2	-0.351777	0.0924622	-3.80455	0.000142061	0.000504655
Petrov.188	PWY-6163		38232.7	-0.310843	0.0779557	-3.98743	6.67917e-05	0.00028969
Petrov.189	PWY-6167								305	FALSE	TRUE	TRUE	TRUE
Petrov.190	PWY-6174								278	FALSE	FALSE	TRUE	TRUE
Petrov.191	PWY-6182		23.4861	2.05925	0.453955	4.53624	5.72651e-06	3.88361e-05
Petrov.192	PWY-6185		24.6149	1.81627	0.493023	3.68395	0.000229644	0.000702109
Petrov.193	PWY-621	0.0162181	33839.5	-0.456089	0.106371	-4.28772	1.8052e-05	9.35195e-05	231	FALSE	FALSE	FALSE	TRUE
Petrov.194	PWY-6269	0.00236873	25307.6	-0.527275	0.0896832	-5.8793	4.11998e-09	2.10186e-07	277	FALSE	FALSE	TRUE	TRUE
Petrov.195	PWY-6277	0.0113835	39609	-0.312508	0.0797005	-3.92103	8.81696e-05	0.00035747
Petrov.196	PWY-6282		11701.1	-0.559624	0.23529	-2.37844	0.0173859	0.0277141
Petrov.197	PWY-6317		35287.6	-0.288215	0.082417	-3.49703	0.000470462	0.00128089
Petrov.198	PWY-6349								255	FALSE	FALSE	FALSE	TRUE
Petrov.199	PWY-6350								253	FALSE	FALSE	FALSE	TRUE
Petrov.200	PWY-6353		16383.8	-0.131502	0.0531131	-2.47589	0.0132903	0.0217425
Petrov.201	PWY-6385		36314.1	-0.245416	0.0786367	-3.12089	0.00180307	0.00353971
Petrov.202	PWY-6386		37009.7	-0.253983	0.0787648	-3.22457	0.00126161	0.00267376
Petrov.203	PWY-6387		37084.5	-0.246456	0.0785693	-3.1368	0.00170803	0.0033888
Petrov.204	PWY-6396		1147.31	1.07924	0.282942	3.81434	0.000136549	0.000489739	253	FALSE	FALSE	FALSE	TRUE
Petrov.205	PWY-6470		3114.43	0.741507	0.328719	2.25575	0.0240864	0.0366704
Petrov.206	PWY-6471	0.0079893	13623.1	0.5008	0.16624	3.01251	0.00259097	0.00485643
Petrov.207	PWY-6507		9234.24	-0.420809	0.12992	-3.23899	0.00119952	0.00264367
Petrov.208	PWY-6562		105.306	1.38305	0.456633	3.02879	0.00245536	0.0046255
Petrov.209	PWY-6572		2148.3	-0.893551	0.26326	-3.39417	0.00068837	0.00171175
Petrov.210	PWY-6588	0.0408046
Petrov.211	PWY-6590	0.00338198	4364.49	0.508243	0.186067	2.73151	0.00630455	0.0108368	238	FALSE	FALSE	FALSE	TRUE
Petrov.212	PWY-6608		17643.4	-0.165802	0.0769974	-2.15334	0.0312917	0.0470637
Petrov.213	PWY-6609		35046.1	-0.282077	0.0729255	-3.86801	0.000109726	0.000409277
Petrov.214	PWY-6612		22526.6	-0.376485	0.0682105	-5.51945	3.4006e-08	1.05702e-06
Petrov.215	PWY-6628	0.014516	16591.2	0.234217	0.101136	2.31586	0.0205657	0.0320963	239	FALSE	FALSE	FALSE	TRUE
Petrov.216	PWY-6629	0.0162181	6664.32	0.904911	0.364283	2.48409	0.0129883	0.021342	288	FALSE	FALSE	TRUE	TRUE
Petrov.217	PWY-6630		16550.3	0.240117	0.10153	2.36499	0.0180305	0.0286186	239	FALSE	FALSE	FALSE	TRUE
Petrov.218	PWY-6641		264.509	1.69826	0.532899	3.18682	0.00143844	0.00291301	343	TRUE	TRUE	TRUE	TRUE
Petrov.219	PWY-6654								269	FALSE	FALSE	TRUE	TRUE
Petrov.220	PWY-6690		1419.42	1.38209	0.427823	3.23052	0.00123563	0.00264367
Petrov.221	PWY-6700		18246.8	-0.368212	0.0918139	-4.01042	6.06106e-05	0.000268547
Petrov.222	PWY-6703		14562.3	-0.376793	0.0921937	-4.08698	4.37033e-05	0.000206346
Petrov.223	PWY-6708	0.0123452	2157.72	1.19028	0.322258	3.69356	0.00022114	0.000687375
Petrov.224	PWY-6728		25.4896	1.81663	0.820869	2.21306	0.0268936	0.0407777
Petrov.225	PWY-6737	0.00271337	42768.7	-0.409005	0.0802293	-5.09795	3.4335e-07	6.40348e-06	241	FALSE	FALSE	FALSE	TRUE
Petrov.226	PWY-6891	0.00362189
Petrov.227	PWY-6892	0.017505	27452.5	-0.442499	0.0855263	-5.17383	2.29339e-07	5.03196e-06	248	FALSE	FALSE	FALSE	TRUE
Petrov.228	PWY-6895	0.00605941
Petrov.229	PWY-6897		28619.7	-0.283643	0.0830177	-3.41666	0.000633943	0.00161959
Petrov.230	PWY-6901		16371.2	0.231972	0.100998	2.2968	0.0216302	0.033346	225	FALSE	FALSE	FALSE	TRUE
Petrov.231	PWY-6906		237.119	2.10013	0.412814	5.08735	3.63094e-07	6.44924e-06	316	FALSE	TRUE	TRUE	TRUE
Petrov.232	PWY-7007								276	FALSE	FALSE	TRUE	TRUE
Petrov.233	PWY-7090		202.854	0.89117	0.254622	3.49998	0.000465296	0.00127614
Petrov.234	PWY-7111		47768.5	-0.381504	0.076835	-4.96523	6.86192e-07	9.14106e-06
Petrov.235	PWY-7184	0.0275293							234	FALSE	FALSE	FALSE	TRUE
Petrov.236	PWY-7187	0.0371487							237	FALSE	FALSE	FALSE	TRUE
Petrov.237	PWY-7197	0.0157403							238	FALSE	FALSE	FALSE	TRUE
Petrov.238	PWY-7198		4699.6	-0.480191	0.149158	-3.21935	0.00128482	0.00267731
Petrov.239	PWY-7199		19770.6	-0.198825	0.0697558	-2.85031	0.0043677	0.00775787
Petrov.240	PWY-7200								234	FALSE	FALSE	FALSE	TRUE
Petrov.241	PWY-7208		43145.8	-0.242829	0.0799617	-3.03682	0.0023909	0.00452693
Petrov.242	PWY-7210		5659.91	-0.458117	0.137934	-3.32128	0.000896065	0.00205273
Petrov.243	PWY-7219		42104.2	-0.269215	0.0778412	-3.45852	0.00054316	0.00143687
Petrov.244	PWY-7220		41216.2	-0.305186	0.0729298	-4.18466	2.85589e-05	0.000139022
Petrov.245	PWY-7221		38349	-0.270101	0.0818189	-3.30121	0.000962698	0.00217628
Petrov.246	PWY-7222		41216.2	-0.305186	0.0729298	-4.18466	2.85589e-05	0.000139022
Petrov.247	PWY-7229		42198.2	-0.272984	0.073351	-3.72162	0.00019795	0.00064768
Petrov.248	PWY-7234	0.000100177	10049.2	1.19674	0.204149	5.86213	4.56976e-09	2.10186e-07	246	FALSE	FALSE	FALSE	TRUE
Petrov.249	PWY-7237	0.00910603	8572.07	-1.13873	0.225885	-5.04118	4.62681e-07	6.63769e-06	332	FALSE	TRUE	TRUE	TRUE
Petrov.250	PWY-7242	0.0417341	18733.6	-0.481819	0.0862533	-5.58608	2.32246e-08	8.66277e-07
Petrov.251	PWY-7254	0.00786329	5083.44	0.626103	0.169764	3.68808	0.000225955	0.000696538	234	FALSE	FALSE	FALSE	TRUE
Petrov.252	PWY-7286								255	FALSE	FALSE	FALSE	TRUE
Petrov.253	PWY-7315		9193.93	-0.431769	0.150757	-2.864	0.00418327	0.00746584
Petrov.254	PWY-7323		13273.3	-0.474233	0.104045	-4.55796	5.16524e-06	3.79618e-05
Petrov.255	PWY-7328	0.000252468	5543.26	0.863924	0.187042	4.61888	3.85811e-06	3.34669e-05	250	FALSE	FALSE	FALSE	TRUE
Petrov.256	PWY-7371		564.202	0.551464	0.254801	2.16429	0.030442	0.0459711
Petrov.257	PWY-7391		157.65	1.20401	0.483881	2.48824	0.0128376	0.0211876	302	FALSE	TRUE	TRUE	TRUE
Petrov.258	PWY-7392	0.0308141	12549.1	0.290997	0.128587	2.26303	0.0236336	0.0361285	232	FALSE	FALSE	FALSE	TRUE
Petrov.259	PWY-7400		32550.6	-0.237205	0.0815816	-2.90757	0.00364244	0.00662746
Petrov.260	PWY-7446	0.0367595	1302.28	1.38119	0.428802	3.22103	0.0012773	0.00267731	318	FALSE	TRUE	TRUE	TRUE
Petrov.261	PWY-7456		6809.45	-0.573931	0.167053	-3.43562	0.000591197	0.0015208
Petrov.262	PWY-7539	0.0079893	23868.1	-0.440271	0.0860177	-5.11838	3.08175e-07	6.04997e-06	224	FALSE	FALSE	FALSE	TRUE
Petrov.263	PWY-7560	0.0401674	34899.5	-0.342704	0.0783409	-4.37452	1.21701e-05	6.57891e-05
Petrov.264	PWY-7663		42361.6	-0.313888	0.0731134	-4.29317	1.76142e-05	9.25365e-05
Petrov.265	PWY-7664		12719.5	-0.52171	0.225533	-2.31323	0.0207098	0.0321865
Petrov.266	PWY-922		2198.48	1.71226	0.374431	4.57297	4.80848e-06	3.73659e-05
Petrov.267	PYRIDNUCSAL-PWY	0.0122782	28943.4	-0.401312	0.0845065	-4.74889	2.04541e-06	2.06199e-05	231	FALSE	FALSE	FALSE	TRUE
Petrov.268	PYRIDNUCSYN-PWY		28840.3	-0.403729	0.088027	-4.58642	4.50901e-06	3.70208e-05	233	FALSE	FALSE	FALSE	TRUE
Petrov.269	RHAMCAT-PWY		8141.23	-0.508042	0.111493	-4.55671	5.196e-06	3.79618e-05
Petrov.270	RIBOSYN2-PWY	0.0308141	26803.8	-0.406591	0.0806109	-5.04387	4.56198e-07	6.63769e-06
Petrov.271	SER-GLYSYN-PWY		35618.5	-0.304099	0.0774951	-3.92411	8.70512e-05	0.00035747
Petrov.272	SO4ASSIM-PWY	0.00768053	4546.46	0.64165	0.182761	3.51088	0.00044663	0.00124323	260	FALSE	FALSE	FALSE	TRUE
Petrov.273	SULFATE-CYS-PWY	0.00338198	8015.08	0.509291	0.150217	3.39037	0.000697979	0.0017128	263	FALSE	FALSE	TRUE	TRUE
Petrov.274	TCA	0.0306824
Petrov.275	TCA-GLYOX-BYPASS	0.00461418	3378.99	1.10471	0.330513	3.3424	0.00083057	0.00197327	270	FALSE	FALSE	TRUE	TRUE
Petrov.276	TEICHOICACID-PWY		6754.31	-0.37058	0.158865	-2.33267	0.0196657	0.0309066
Petrov.277	THISYN-PWY		15643.5	-0.223241	0.0823444	-2.71107	0.00670675	0.0113794
Petrov.278	THREOCAT-PWY	0.036064	1227.63	1.02764	0.308974	3.32596	0.000881154	0.00204143	247	FALSE	FALSE	FALSE	TRUE
Petrov.279	THRESYN-PWY		37730.1	-0.292512	0.0695009	-4.20875	2.56782e-05	0.000129432
Petrov.280	TRNA-CHARGING-PWY		36181.4	-0.268672	0.0743787	-3.61222	0.000303588	0.000891642
Petrov.281	TRPSYN-PWY	0.0265948	28405.7	-0.391236	0.0817239	-4.78728	1.69054e-06	1.91082e-05
Petrov.282	UBISYN-PWY	0.0179302	2111.35	1.17904	0.323277	3.64716	0.000265152	0.000797594	280	FALSE	FALSE	TRUE	TRUE
Petrov.283	UDPNAGSYN-PWY	0.00362189							228	FALSE	FALSE	FALSE	TRUE
Petrov.284	VALSYN-PWY		42108.4	-0.331515	0.0752544	-4.40526	1.05657e-05	5.97121e-05
Weis.1	P162-PWY		267.312	2.78865	0.493657	5.64895	1.61428e-08	2.94177e-06	282	FALSE	TRUE	TRUE	TRUE
Weis.2	PWY-5177		302.689	1.50789	0.445052	3.38812	0.000703731	0.0498241
Weis.3	PWY-7094		261.801	2.60522	0.599818	4.34335	1.40324e-05	0.00165583
Weis.4	PWY-7254		2830.37	1.89619	0.513745	3.69092	0.000223445	0.0197749
Weis.5	VALDEG-PWY		61.7774	4.23744	0.750795	5.64394	1.66201e-08	2.94177e-06	347	TRUE	TRUE	TRUE	TRUE
Scheparjan.1	PWY-5304		6520.63	-0.904665	0.234223	-3.86242	0.00011227	0.016108
Scheparjan.2	PWY-5910		298.579	1.2643	0.338187	3.73846	0.000185149	0.016108
Scheparjan.3	PWY-6876		535.572	-1.68851	0.427318	-3.95141	7.76927e-05	0.016108
Scheparjan.4	PWY-922		212.936	1.29607	0.341883	3.79099	0.000150051	0.016108
Scheparjan.5	UBISYN-PWY								272	FALSE	FALSE	TRUE	TRUE
Aho.1	GOLPDLCAT-PWY		167.597	1.05706	0.316919	3.33543	0.000851676	0.0423405
Aho.2	LACTOSECAT-PWY		107.229	1.42284	0.368403	3.86218	0.000112381	0.00977715	265	FALSE	FALSE	TRUE	TRUE
Aho.3	POLYAMINSYN3-PWY								225	FALSE	FALSE	FALSE	TRUE
Aho.4	PWY0-42								271	FALSE	FALSE	TRUE	TRUE
Aho.5	PWY-1861		1377.48	1.18762	0.222251	5.34361	9.11117e-08	3.17069e-05	212	FALSE	FALSE	FALSE	TRUE
Aho.6	PWY-5532								275	FALSE	FALSE	TRUE	TRUE
Aho.7	PWY-5747								263	FALSE	FALSE	TRUE	TRUE
Aho.8	PWY-5910		312.277	1.08772	0.310647	3.50148	0.00046269	0.026836
Aho.9	PWY-6728								276	FALSE	FALSE	TRUE	TRUE
Aho.10	PWY-6876		562.216	-1.63264	0.404792	-4.03328	5.5004e-05	0.00638046	338	TRUE	TRUE	TRUE	TRUE
Aho.11	PWY-7446								216	FALSE	FALSE	FALSE	TRUE
Aho.12	PWY-922		221.146	1.10455	0.314723	3.50959	0.0004488	0.026836
Aho.13	RUMP-PWY		862.168	0.958598	0.205372	4.66761	3.0473e-06	0.00053023	209	FALSE	FALSE	FALSE	TRUE
Kevasharzan.1	1CMET2-PWY		36135.1	-0.136217	0.0490474	-2.77725	0.00548207	0.0339414
Kevasharzan.2	ARGDEG-PWY		12.2964	-2.65905	0.802197	-3.31472	0.000917363	0.0144972
Kevasharzan.3	ARO-PWY		42201.2	-0.174605	0.0632851	-2.75902	0.00579745	0.0339414
Kevasharzan.4	COA-PWY		35206.8	-0.128291	0.0490244	-2.61687	0.00887395	0.0426479
Kevasharzan.5	COLANSYN-PWY		13829.6	0.392103	0.125781	3.11733	0.00182495	0.0195878
Kevasharzan.6	COMPLETE-ARO-PWY		44016.9	-0.173425	0.0627721	-2.76277	0.00573131	0.0339414
Kevasharzan.7	DAPLYSINESYN-PWY		37089.9	-0.281513	0.0949689	-2.96427	0.00303403	0.0296048
Kevasharzan.8	DENOVOPURINE2-PWY		22067.8	0.384041	0.141595	2.71224	0.00668292	0.0375204
Kevasharzan.9	DHGLUCONATE-PYR-CAT-PWY		16.5889	-1.92115	0.475176	-4.04304	5.27633e-05	0.00331957
Kevasharzan.10	FUCCAT-PWY		10506.6	-0.790389	0.222948	-3.54518	0.00039235	0.00902404	212	FALSE	FALSE	FALSE	TRUE
Kevasharzan.11	GLCMANNANAUT-PWY		20239.5	-0.533513	0.155711	-3.42631	0.000611851	0.0123135
Kevasharzan.12	GLYCOCAT-PWY		48795.9	-0.192134	0.0677267	-2.8369	0.00455534	0.0339414
Kevasharzan.13	GLYCOGENSYNTH-PWY		46664.1	-0.303214	0.085429	-3.54931	0.000386246	0.00902404
Kevasharzan.14	HEXITOLDEGSUPER-PWY		5690.51	-0.732976	0.236995	-3.09279	0.00198287	0.0205962
Kevasharzan.15	HOMOSER-METSYN-PWY		12425.4	-0.507544	0.193924	-2.61724	0.00886449	0.0426479
Kevasharzan.16	HSERMETANA-PWY		14238.1	-0.512946	0.176992	-2.89814	0.00375386	0.0331862
Kevasharzan.17	METH-ACETATE-PWY		15266.9	-0.857448	0.256153	-3.34741	0.000815706	0.0144972
Kevasharzan.18	ORNARGDEG-PWY		12.2964	-2.65905	0.802197	-3.31472	0.000917363	0.0144972
Kevasharzan.19	P101-PWY		28.4765	-1.97493	0.497413	-3.9704	7.17521e-05	0.00331957
Kevasharzan.20	P163-PWY		1674.65	0.805974	0.306343	2.63095	0.00851462	0.0426479	218	FALSE	FALSE	FALSE	TRUE
Kevasharzan.21	P221-PWY		3588.72	-1.24177	0.339716	-3.65531	0.000256871	0.00751932	268	FALSE	FALSE	TRUE	TRUE
Kevasharzan.22	P381-PWY		68.4186	-1.11095	0.429126	-2.58886	0.0096293	0.0449367
Kevasharzan.23	P42-PWY		27395.6	0.573704	0.211814	2.70852	0.00675833	0.0375204
Kevasharzan.24	P461-PWY		7166.18	-0.985643	0.273033	-3.60998	0.000306222	0.00821696
Kevasharzan.25	P4-PWY		17057.7	-0.329999	0.122287	-2.69855	0.00696414	0.0379071
Kevasharzan.26	P562-PWY		2280.41	-0.976379	0.300201	-3.25242	0.00114427	0.0159633
Kevasharzan.27	PHOSLIPSYN-PWY		41345.9	-0.178654	0.0647312	-2.75994	0.00578128	0.0339414
Kevasharzan.28	PWY0-1061		18301.7	-0.860837	0.226775	-3.79599	0.000147056	0.00526134	239	FALSE	FALSE	FALSE	TRUE
Kevasharzan.29	PWY0-1261		9955.98	0.665061	0.208521	3.18942	0.00142558	0.0170014
Kevasharzan.30	PWY0-1296		28139.5	-0.403079	0.11981	-3.36433	0.000767294	0.0144972
Kevasharzan.31	PWY0-1297		25215.2	-0.333825	0.115242	-2.89672	0.00377088	0.0331862
Kevasharzan.32	PWY0-1298		25336.5	-0.295691	0.115421	-2.56185	0.0104117	0.047219
Kevasharzan.33	PWY0-1319		45066.2	-0.176056	0.0617637	-2.85048	0.00436535	0.0339414
Kevasharzan.34	PWY0-162		20748.1	0.419206	0.160764	2.60759	0.00911821	0.0431774
Kevasharzan.35	PWY0-166		15796.9	0.33421	0.122134	2.73642	0.00621121	0.0357145
Kevasharzan.36	PWY0-42		16.8124	-1.41807	0.443719	-3.19587	0.00139408	0.0170014
Kevasharzan.37	PWY-3661		13.645	23.1938	2.91211	7.96461	1.6575e-15	5.33715e-13
Kevasharzan.38	PWY-4984		6361.58	0.945991	0.301305	3.13965	0.00169151	0.0194523	227	FALSE	FALSE	FALSE	TRUE
Kevasharzan.39	PWY4FS-7		38929.5	-0.198999	0.0710755	-2.79983	0.00511296	0.0339414
Kevasharzan.40	PWY4FS-8		38929.5	-0.198999	0.0710755	-2.79983	0.00511296	0.0339414
Kevasharzan.41	PWY-5028		36.8599	-1.9474	0.464755	-4.19016	2.78752e-05	0.00299194
Kevasharzan.42	PWY-5100		43108.6	-0.176682	0.0638956	-2.76516	0.00568942	0.0339414
Kevasharzan.43	PWY-5188		16599.9	-0.491001	0.152662	-3.21626	0.00129874	0.0167278
Kevasharzan.44	PWY-5189		15313.8	-0.499119	0.153987	-3.24131	0.00118981	0.0159633
Kevasharzan.45	PWY-5304		12194	-1.01753	0.256367	-3.96903	7.21646e-05	0.00331957	265	FALSE	FALSE	TRUE	TRUE
Kevasharzan.46	PWY-5505		34226.5	-0.464616	0.133106	-3.49058	0.000481972	0.0103463
Kevasharzan.47	PWY-5667		45066.2	-0.176056	0.0617637	-2.85048	0.00436535	0.0339414
Kevasharzan.48	PWY-5747		19.0206	-1.23792	0.440292	-2.8116	0.00492957	0.0339414
Kevasharzan.49	PWY-6125		17795.1	0.492052	0.176023	2.79537	0.00518396	0.0339414
Kevasharzan.50	PWY-6151		30572.5	-0.308493	0.102706	-3.00363	0.00266777	0.0268444
Kevasharzan.51	PWY-6163		42418.9	-0.160563	0.0552593	-2.90564	0.00366508	0.0331862
Kevasharzan.52	PWY-621		42631.4	-0.576079	0.136002	-4.23582	2.27721e-05	0.00299194
Kevasharzan.53	PWY-6317		37484.3	-0.32376	0.0863364	-3.74999	0.000176844	0.00569439
Kevasharzan.54	PWY-6507		19269.7	0.556028	0.169623	3.27802	0.00104538	0.0153006
Kevasharzan.55	PWY-6545		9328.89	0.395617	0.126583	3.12535	0.00177596	0.0195878
Kevasharzan.56	PWY-6641		63.8647	3.02217	1.05043	2.87709	0.00401366	0.0339414
Kevasharzan.57	PWY-7184		12003.8	0.417877	0.155123	2.69384	0.00706344	0.0379071
Kevasharzan.58	PWY-7187		16534.7	0.268565	0.102423	2.62212	0.00873845	0.0426479
Kevasharzan.59	PWY-7196		18184.4	0.494448	0.185843	2.66056	0.00780101	0.0405149
Kevasharzan.60	PWY-7197		11923.9	0.563182	0.194657	2.89321	0.00381332	0.0331862
Kevasharzan.61	PWY-7199		22875	0.231101	0.089644	2.57799	0.00993782	0.045714
Kevasharzan.62	PWY-7200		13207.8	0.43864	0.153475	2.85806	0.00426244	0.0339414
Kevasharzan.63	PWY-722		14.7636	-1.967	0.501511	-3.92215	8.77634e-05	0.00353248
Kevasharzan.64	PWY-7220		39668.9	0.200095	0.0707521	2.82812	0.00468225	0.0339414
Kevasharzan.65	PWY-7222		39668.9	0.200095	0.0707521	2.82812	0.00468225	0.0339414
Kevasharzan.66	PWY-7228		16260.3	0.515602	0.183741	2.80613	0.00501398	0.0339414
Kevasharzan.67	PWY-7315		10353.7	-0.875681	0.264855	-3.30627	0.000945472	0.0144972
Kevasharzan.68	PWY-7323		16734	0.46886	0.17731	2.64429	0.00818632	0.0418412
Kevasharzan.69	PWY-7376		73.1055	-1.90387	0.462056	-4.12044	3.7815e-05	0.00304411
Kevasharzan.70	PWY-7431		258.87	1.37282	0.512923	2.67647	0.00744013	0.0392741
Kevasharzan.71	PWY-841		21402.3	0.409137	0.147781	2.76854	0.00563079	0.0339414
