# Supplementary material for: Meta-analysis of the Parkinson’s disease gut microbiome suggests alterations linked to intestinal inflammation
Source: NPJ Parkinsons Dis. 2021 Mar 10;7:27. doi: 10.1038/s41531-021-00156-z (PMC7946946; doi:10.1038/s41531-021-00156-z)
Supplement: Supplementary file 4 — Datset 3 [file 41531_2021_156_MOESM4_ESM.xlsx]

## Sheet: Pooled_results_family
Taxa	Estimate	Standard error	CI-lower	CI-upper	adj. p-value
Bacteria;Actinobacteriota;Actinobacteria;Bifidobacteriales;Bifidobacteriaceae	0.623554	0.156553	0.316717	0.930391	0.00145154
Bacteria;Actinobacteriota;Actinobacteria;Micrococcales;Micrococcaceae	-0.164954	0.0546947	-0.272154	-0.0577548	0.0252265
Bacteria;Bacteroidota;Bacteroidia;Bacteroidales;Prevotellaceae	-0.567904	0.186838	-0.934099	-0.201709	0.0252265
Bacteria;Firmicutes;Bacilli;Lactobacillales;Lactobacillaceae	0.760616	0.172866	0.421805	1.09943	0.000286972
Bacteria;Firmicutes;Bacilli;RF39;uncultured bacterium adhufec202	-0.234895	0.0534774	-0.339708	-0.130081	0.000286972
Bacteria;Firmicutes;Bacilli;Staphylococcales;Gemellaceae	-0.349339	0.10388	-0.552941	-0.145737	0.0109694
Bacteria;Firmicutes;Clostridia;Clostridiales;Clostridiaceae	-0.422397	0.116594	-0.650917	-0.193876	0.00532914
Bacteria;Firmicutes;Clostridia;Clostridia UCG-014;uncultured Clostridiales bacterium	-0.231239	0.0757704	-0.379747	-0.0827321	0.0252265
Bacteria;Firmicutes;Clostridia;Clostridia UCG-014;uncultured rumen bacterium	-0.186654	0.0533008	-0.291122	-0.0821865	0.00739123
Bacteria;Firmicutes;Clostridia;Lachnospirales;Lachnospiraceae	-0.370944	0.05642	-0.481526	-0.260363	6.24007e-09
Bacteria;Firmicutes;Clostridia;Oscillospirales;Butyricicoccaceae	-0.439375	0.0754028	-0.587162	-0.291589	3.61076e-07
Bacteria;Firmicutes;Clostridia;Oscillospirales;Ruminococcaceae	-0.173309	0.0532052	-0.277589	-0.0690282	0.0143941
Bacteria;Proteobacteria;Gammaproteobacteria;Pasteurellales;Pasteurellaceae	-0.51206	0.0912651	-0.690936	-0.333183	8.59839e-07

## Sheet: Pooled_results_genus
Taxa	Estimate	Standard error	CI-lower	CI-upper	adj. p-value
Bacteria;Actinobacteriota;Actinobacteria;Actinomycetales;Actinomycetaceae;Varibaculum	0.311059	0.0876654	0.139238	0.48288	0.00793687
Bacteria;Actinobacteriota;Actinobacteria;Bifidobacteriales;Bifidobacteriaceae;Bifidobacterium	0.638466	0.174257	0.296929	0.980003	0.00618647
Bacteria;Actinobacteriota;Actinobacteria;Bifidobacteriales;Bifidobacteriaceae;Scardovia	0.224313	0.0614511	0.103871	0.344755	0.00618647
Bacteria;Firmicutes;Bacilli;Lactobacillales;Lactobacillaceae;Lactobacillus	0.816123	0.177453	0.468322	1.16392	0.000164804
Bacteria;Firmicutes;Bacilli;RF39;uncultured bacterium adhufec202;?	-0.161376	0.0522588	-0.263801	-0.0589506	0.0257749
Bacteria;Firmicutes;Bacilli;Staphylococcales;Gemellaceae;Gemella	-0.316199	0.0952993	-0.502982	-0.129416	0.0146516
Bacteria;Firmicutes;Clostridia;Clostridiales;Clostridiaceae;Clostridium sensu stricto 1	-0.391975	0.116768	-0.620836	-0.163114	0.0134447
Bacteria;Firmicutes;Clostridia;Lachnospirales;Lachnospiraceae;?	-0.395803	0.115931	-0.623023	-0.168582	0.0115554
Bacteria;Firmicutes;Clostridia;Lachnospirales;Lachnospiraceae;Anaerostipes	-0.518923	0.125166	-0.764244	-0.273602	0.00115469
Bacteria;Firmicutes;Clostridia;Lachnospirales;Lachnospiraceae;Blautia	-0.463152	0.0939097	-0.647212	-0.279093	5.00029e-05
Bacteria;Firmicutes;Clostridia;Lachnospirales;Lachnospiraceae;Frisingicoccus	0.31023	0.101092	0.112094	0.508367	0.0263926
Bacteria;Firmicutes;Clostridia;Lachnospirales;Lachnospiraceae;Fusicatenibacter	-0.54589	0.140407	-0.821083	-0.270697	0.00282202
Bacteria;Firmicutes;Clostridia;Lachnospirales;Lachnospiraceae;Hungatella	0.574464	0.0948115	0.388637	0.760291	1.40157e-07
Bacteria;Firmicutes;Clostridia;Lachnospirales;Lachnospiraceae;Lachnospiraceae ND3007 group	-0.563717	0.17959	-0.915707	-0.211727	0.0247907
Bacteria;Firmicutes;Clostridia;Lachnospirales;Lachnospiraceae;Lachnospiraceae NK4A136 group	-0.534282	0.110261	-0.75039	-0.318174	6.45853e-05
Bacteria;Firmicutes;Clostridia;Lachnospirales;Lachnospiraceae;Lachnospiraceae UCG-001	-0.297621	0.0963732	-0.486508	-0.108733	0.0257749
Bacteria;Firmicutes;Clostridia;Lachnospirales;Lachnospiraceae;Moryella	-0.413546	0.128487	-0.665375	-0.161717	0.0197741
Bacteria;Firmicutes;Clostridia;Lachnospirales;Lachnospiraceae;Roseburia	-0.667268	0.104975	-0.873015	-0.46152	3.16957e-08
Bacteria;Firmicutes;Clostridia;Oscillospirales;?;?	0.284515	0.0784974	0.130663	0.438368	0.00634831
Bacteria;Firmicutes;Clostridia;Oscillospirales;Oscillospiraceae;Intestinimonas	0.249386	0.0816884	0.0892802	0.409493	0.0267611
Bacteria;Firmicutes;Clostridia;Oscillospirales;Oscillospiraceae;Oscillibacter	0.310053	0.0786721	0.155859	0.464248	0.00249026
Bacteria;Firmicutes;Clostridia;Oscillospirales;Ruminococcaceae;Faecalibacterium	-0.453723	0.0987086	-0.647189	-0.260258	0.000164804
Bacteria;Firmicutes;Clostridia;Oscillospirales;Ruminococcaceae;UBA1819	0.733673	0.113665	0.510893	0.956453	3.16957e-08
Bacteria;Firmicutes;Clostridia;Peptostreptococcales-Tissierellales;Murdochiella;?	0.185764	0.0600794	0.0680103	0.303517	0.0257749
Bacteria;Patescibacteria;Saccharimonadia;Saccharimonadales;Saccharimonadaceae;TM7x	-0.311741	0.0904155	-0.488952	-0.13453	0.0108415
Bacteria;Proteobacteria;Gammaproteobacteria;Pasteurellales;Pasteurellaceae;Haemophilus	-0.446106	0.089952	-0.622409	-0.269804	5.00029e-05

## Sheet: Pooled_results_species
Taxa	Estimate	Standard error	CI-lower	CI-upper	adj. p-value
Bacteria;Actinobacteriota;Actinobacteria;Actinomycetales;Actinomycetaceae;Varibaculum;?	0.351442	0.110704	0.134466	0.568419	0.0269069
Bacteria;Actinobacteriota;Actinobacteria;Bifidobacteriales;Bifidobacteriaceae;Bifidobacterium;?	0.356012	0.107729	0.144867	0.567157	0.019674
Bacteria;Actinobacteriota;Actinobacteria;Micrococcales;Micrococcaceae;Rothia;?	-0.251095	0.0819601	-0.411734	-0.0904565	0.0343861
Bacteria;Bacteroidota;Bacteroidia;Bacteroidales;Prevotellaceae;?;?	-0.255136	0.0701149	-0.392558	-0.117713	0.0073675
Bacteria;Bacteroidota;Bacteroidia;Bacteroidales;Prevotellaceae;Prevotella;metagenome	-0.533062	0.150222	-0.82749	-0.238633	0.00992556
Bacteria;Bacteroidota;Bacteroidia;Bacteroidales;Rikenellaceae;Alistipes;?	0.258915	0.069723	0.12226	0.395569	0.00611016
Bacteria;Bacteroidota;Bacteroidia;Bacteroidales;Rikenellaceae;Alistipes;Alistipes inops	-0.251264	0.0719492	-0.392282	-0.110246	0.0117136
Bacteria;Firmicutes;Bacilli;Erysipelotrichales;Erysipelatoclostridiaceae;Erysipelatoclostridium;Massiliomicrobiota timonensis	0.325284	0.105061	0.119368	0.531201	0.0334394
Bacteria;Firmicutes;Bacilli;Erysipelotrichales;Erysipelatoclostridiaceae;Erysipelotrichaceae UCG-003;?	-0.222655	0.0692703	-0.358422	-0.0868873	0.02426
Bacteria;Firmicutes;Bacilli;Lactobacillales;Lactobacillaceae;Lactobacillus;?	0.38422	0.114439	0.159923	0.608518	0.016931
Bacteria;Firmicutes;Bacilli;Staphylococcales;Gemellaceae;Gemella;?	-0.528197	0.138501	-0.799653	-0.256741	0.00460366
Bacteria;Firmicutes;Clostridia;Clostridiales;Clostridiaceae;Clostridium sensu stricto 1;?	-0.263146	0.0817984	-0.423468	-0.102824	0.02426
Bacteria;Firmicutes;Clostridia;Lachnospirales;Lachnospiraceae;Anaerostignum;?	-0.586309	0.180432	-0.939949	-0.232669	0.0230379
Bacteria;Firmicutes;Clostridia;Lachnospirales;Lachnospiraceae;Anaerostipes;?	-0.393938	0.0741107	-0.539193	-0.248684	1.14425e-05
Bacteria;Firmicutes;Clostridia;Lachnospirales;Lachnospiraceae;Blautia;?	-0.45094	0.096262	-0.63961	-0.26227	0.000188729
Bacteria;Firmicutes;Clostridia;Lachnospirales;Lachnospiraceae;[Eubacterium] hallii group;?	-0.315083	0.10277	-0.516508	-0.113658	0.0343861
Bacteria;Firmicutes;Clostridia;Lachnospirales;Lachnospiraceae;[Eubacterium] xylanophilum group;uncultured organism	-0.427537	0.111673	-0.646412	-0.208662	0.00460366
Bacteria;Firmicutes;Clostridia;Lachnospirales;Lachnospiraceae;Fusicatenibacter;uncultured organism	-0.512958	0.0740016	-0.657999	-0.367918	1.11838e-09
Bacteria;Firmicutes;Clostridia;Lachnospirales;Lachnospiraceae;Hungatella;?	0.358085	0.0682797	0.224259	0.491911	1.20517e-05
Bacteria;Firmicutes;Clostridia;Lachnospirales;Lachnospiraceae;Lachnospira;?	-0.288405	0.0843346	-0.453698	-0.123112	0.0140496
Bacteria;Firmicutes;Clostridia;Lachnospirales;Lachnospiraceae;Lachnospiraceae ND3007 group;uncultured Clostridiales bacterium	-0.478275	0.119969	-0.713411	-0.24314	0.00300436
Bacteria;Firmicutes;Clostridia;Lachnospirales;Lachnospiraceae;Lachnospiraceae NK4A136 group;?	-0.266266	0.0720142	-0.407411	-0.125121	0.00616737
Bacteria;Firmicutes;Clostridia;Lachnospirales;Lachnospiraceae;Lachnospiraceae UCG-001;Lachnospiraceae bacterium TF01-11	-0.474827	0.10941	-0.689267	-0.260387	0.000766957
Bacteria;Firmicutes;Clostridia;Lachnospirales;Lachnospiraceae;Lachnospiraceae UCG-010;?	-0.385429	0.102924	-0.587156	-0.183701	0.00571367
Bacteria;Firmicutes;Clostridia;Lachnospirales;Lachnospiraceae;Moryella;human gut metagenome	-0.374164	0.0884307	-0.547485	-0.200843	0.00113709
Bacteria;Firmicutes;Clostridia;Lachnospirales;Lachnospiraceae;Roseburia;?	-0.51417	0.0734298	-0.65809	-0.37025	1.11838e-09
Bacteria;Firmicutes;Clostridia;Oscillospirales;?;?;?	0.208752	0.0682907	0.0749048	0.342599	0.0343861
Bacteria;Firmicutes;Clostridia;Oscillospirales;Oscillospiraceae;Oscillibacter;?	0.271744	0.0688656	0.13677	0.406718	0.00328867
Bacteria;Firmicutes;Clostridia;Oscillospirales;Ruminococcaceae;[Eubacterium] siraeum group;gut metagenome	-0.508171	0.0963985	-0.697108	-0.319233	1.20517e-05
Bacteria;Firmicutes;Clostridia;Oscillospirales;Ruminococcaceae;Faecalibacterium;?	-0.338258	0.0865532	-0.507899	-0.168617	0.00357492
Bacteria;Firmicutes;Clostridia;Oscillospirales;Ruminococcaceae;Ruminococcus;gut metagenome	-0.316422	0.105266	-0.52274	-0.110104	0.0395695
Bacteria;Firmicutes;Clostridia;Oscillospirales;Ruminococcaceae;Ruminococcus;Ruminococcus bicirculans	-0.418558	0.0726672	-0.560983	-0.276133	1.5091e-06
Bacteria;Firmicutes;Clostridia;Oscillospirales;Ruminococcaceae;UBA1819;uncultured organism	0.500771	0.0918496	0.320749	0.680793	6.69638e-06
Bacteria;Firmicutes;Clostridia;Peptostreptococcales-Tissierellales;Anaerovoracaceae;[Eubacterium] brachy group;?	0.408136	0.117922	0.177013	0.639258	0.0125852
Bacteria;Proteobacteria;Gammaproteobacteria;Burkholderiales;Comamonadaceae;Comamonas;?	-0.318568	0.108599	-0.531417	-0.105718	0.0474625
Bacteria;Proteobacteria;Gammaproteobacteria;Burkholderiales;Sutterellaceae;Sutterella;?	-0.253347	0.0854281	-0.420783	-0.0859109	0.0439237
Bacteria;Proteobacteria;Gammaproteobacteria;Pasteurellales;Pasteurellaceae;Haemophilus;?	-0.269309	0.087102	-0.440025	-0.0985917	0.0334394
Bacteria;Proteobacteria;Gammaproteobacteria;Pasteurellales;Pasteurellaceae;Haemophilus;uncultured organism	-0.309992	0.0694011	-0.446016	-0.173968	0.000474915

## Sheet: Pooled_results_metacyc
Pathways	Estimate	Standard error	CI-lower	CI-upper	adj. p-value
CRNFORCAT-PWY	-0.535126	0.192214	-0.911858	-0.158394	0.0374839
DAPLYSINESYN-PWY	-0.124583	0.0445837	-0.211965	-0.0372003	0.0374839
DHGLUCONATE-PYR-CAT-PWY	-0.628118	0.14472	-0.911765	-0.344471	0.000894387
GALACT-GLUCUROCAT-PWY	-0.206347	0.0341681	-0.273315	-0.139379	2.9202e-07
GALACTUROCAT-PWY	-0.161895	0.058796	-0.277133	-0.0466573	0.0389964
GLCMANNANAUT-PWY	-0.206842	0.0516563	-0.308087	-0.105598	0.00199534
GLUCOSE1PMETAB-PWY	0.342883	0.114681	0.118111	0.567654	0.0277178
GLUCUROCAT-PWY	-0.201513	0.0298508	-0.26002	-0.143007	5.54806e-09
GLYCOGENSYNTH-PWY	-0.168513	0.0572226	-0.280667	-0.0563588	0.0301709
GOLPDLCAT-PWY	0.335672	0.0792237	0.180396	0.490947	0.00106745
METH-ACETATE-PWY	-0.354331	0.100574	-0.551453	-0.15721	0.00945916
METHANOGENESIS-PWY	0.343097	0.109722	0.128046	0.558149	0.0224608
OANTIGEN-PWY	-0.10923	0.0409325	-0.189456	-0.0290036	0.0470835
P122-PWY	0.14417	0.0451797	0.0556191	0.23272	0.0214186
P124-PWY	0.144553	0.0535288	0.0396384	0.249467	0.0435067
P125-PWY	0.224042	0.073562	0.0798633	0.368221	0.0273559
P161-PWY	-0.111978	0.0373931	-0.185267	-0.0386892	0.0277178
P221-PWY	-0.483006	0.121061	-0.720282	-0.24573	0.00199534
P241-PWY	0.359398	0.109478	0.144825	0.573971	0.016845
P261-PWY	0.372754	0.110499	0.156181	0.589327	0.0133298
P441-PWY	-0.0983434	0.0337933	-0.164577	-0.0321098	0.0302654
PHOSLIPSYN-PWY	-0.126803	0.0463798	-0.217706	-0.0359006	0.0399786
PWY0-1296	-0.203798	0.0527914	-0.307268	-0.100329	0.00304776
PWY0-1297	-0.164738	0.0472255	-0.257299	-0.0721778	0.0101801
PWY0-1298	-0.156435	0.0490822	-0.252634	-0.0602355	0.0214186
PWY0-1319	-0.129613	0.0467729	-0.221286	-0.0379398	0.0376093
PWY-1622	0.262939	0.0915977	0.0834108	0.442467	0.0315228
PWY490-3	-0.232688	0.0545581	-0.33962	-0.125756	0.00106745
PWY4FS-7	-0.127472	0.0423966	-0.210567	-0.0443757	0.0277178
PWY4FS-8	-0.127472	0.0423966	-0.210567	-0.0443757	0.0277178
PWY-5100	-0.130458	0.0468132	-0.22221	-0.038706	0.0374839
PWY-5188	-0.144573	0.0467719	-0.236244	-0.052902	0.0242573
PWY-5189	-0.161234	0.0466459	-0.252658	-0.0698094	0.0103138
PWY-5198	0.307795	0.0980728	0.115576	0.500014	0.0224608
PWY-5265	0.354373	0.102155	0.154152	0.554593	0.0103138
PWY-5304	-0.40399	0.142387	-0.683064	-0.124917	0.0343081
PWY-5384	-0.247763	0.0498051	-0.345379	-0.150146	8.21455e-05
PWY-5505	-0.226218	0.0549739	-0.333965	-0.118471	0.00162176
PWY-5532	0.366164	0.0986945	0.172727	0.559602	0.0052075
PWY-5667	-0.129613	0.0467729	-0.221286	-0.0379398	0.0376093
PWY-5840	0.196727	0.0674871	0.0644553	0.329	0.0302654
PWY-5897	0.203479	0.07081	0.0646942	0.342264	0.0315228
PWY-5898	0.203479	0.07081	0.0646942	0.342264	0.0315228
PWY-5899	0.203479	0.07081	0.0646942	0.342264	0.0315228
PWY-6141	0.313193	0.0999318	0.11733	0.509056	0.0224608
PWY-6148	0.399328	0.125609	0.153139	0.645518	0.0214186
PWY-6151	-0.170932	0.0566498	-0.281964	-0.0599002	0.0277178
PWY-6165	0.352406	0.0975219	0.161267	0.543546	0.00711497
PWY-6167	0.400148	0.12811	0.149057	0.651239	0.0224608
PWY-6174	0.307899	0.102991	0.106039	0.509758	0.0277178
PWY-621	-0.242899	0.0531414	-0.347054	-0.138744	0.000457912
PWY-6317	-0.165661	0.0495695	-0.262815	-0.0685064	0.014254
PWY-6349	0.281995	0.0965856	0.0926902	0.471299	0.0302654
PWY-6350	0.279744	0.0951483	0.0932572	0.466232	0.0301709
PWY-6397	0.37677	0.137341	0.107586	0.645954	0.0395346
PWY-6478	-0.207666	0.0473375	-0.300446	-0.114886	0.000866849
PWY-6654	0.31076	0.105549	0.103888	0.517632	0.0301709
PWY-6876	-0.425857	0.151534	-0.722858	-0.128856	0.036587
PWY-7198	-0.306643	0.0770386	-0.457636	-0.15565	0.00199534
PWY-7210	-0.302386	0.0741653	-0.447747	-0.157025	0.00171851
PWY-7286	0.283394	0.0967903	0.0936882	0.473099	0.0302654
PWY-7328	0.161406	0.0609128	0.0420187	0.280793	0.0489758

## Sheet: Pooled_data_family
	Wilcoxon-Mann-Whitney	DESeq2						ANCOM
Taxa	q-values	baseMean	log2FoldChange	lfcSE	stat	pvalue	padj	W	detected_0.9	detected_0.8	detected_0.7	detected_0.6
Archaea;Thermoplasmatota;Thermoplasmata;Methanomassiliicoccales;?		10.1992	8.53547	2.94887	2.89449	0.00379774	0.0194634
Bacteria;Acidobacteriota;Acidobacteriae;Acidobacteriales;?		2.27309	16.912	2.9489	5.73503	9.74952e-09	3.19784e-07
Bacteria;Actinobacteriota;Actinobacteria;Bifidobacteriales;Bifidobacteriaceae	3.2136e-08	777.787	0.745536	0.150205	4.96345	6.92505e-07	1.2619e-05	120	FALSE	TRUE	TRUE	TRUE
Bacteria;Actinobacteriota;Coriobacteriia;Coriobacteriales;Atopobiaceae		19.1447	0.828168	0.211543	3.91489	9.0447e-05	0.000741665
Bacteria;Bacteroidota;Bacteroidia;Bacteroidales;Bacteroidaceae		8554.65	-0.324098	0.0931492	-3.47934	0.000502647	0.00329736
Bacteria;Bacteroidota;Bacteroidia;Bacteroidales;Porphyromonadaceae	0.000170759	32.2221	0.802066	0.259515	3.09063	0.0019973	0.0109186
Bacteria;Bacteroidota;Bacteroidia;Bacteroidales;Prevotellaceae		3568.23	-0.72133	0.181798	-3.96776	7.25501e-05	0.000661012
Bacteria;Bacteroidota;Bacteroidia;Bacteroidales;Rikenellaceae	0.00526567
Bacteria;Bacteroidota;Bacteroidia;Flavobacteriales;Flavobacteriaceae		15.6143	1.50709	0.38775	3.88676	0.000101591	0.000793374
Bacteria;Desulfobacterota;Desulfovibrionia;Desulfovibrionales;Desulfovibrionaceae	0.00896756
Bacteria;Firmicutes;Bacilli;Bacillales;Bacillaceae		9.63293	0.756697	0.231674	3.26622	0.00108995	0.00638399
Bacteria;Firmicutes;Bacilli;Bacillales;Planococcaceae		1.24365	4.34045	1.49509	2.90313	0.00369456	0.0194634
Bacteria;Firmicutes;Bacilli;Erysipelotrichales;Erysipelotrichaceae	0.00805775
Bacteria;Firmicutes;Bacilli;Lactobacillales;Enterococcaceae	0.0118542	151.38	1.15081	0.241406	4.76712	1.86883e-06	2.35759e-05
Bacteria;Firmicutes;Bacilli;Lactobacillales;Lactobacillaceae	3.34331e-10	1023.61	1.92556	0.203452	9.46445	2.95122e-21	4.84e-19	125	TRUE	TRUE	TRUE	TRUE
Bacteria;Firmicutes;Bacilli;Lactobacillales;Streptococcaceae		818.532	0.474891	0.13266	3.57975	0.000343923	0.00235014
Bacteria;Firmicutes;Bacilli;Staphylococcales;Gemellaceae	0.0435571
Bacteria;Firmicutes;Clostridia;Christensenellales;Christensenellaceae	0.00805775	1312.81	0.589294	0.122391	4.81483	1.47327e-06	2.01346e-05
Bacteria;Firmicutes;Clostridia;Clostridia UCG-014;gut metagenome		200.991	0.563788	0.215988	2.61027	0.00904705	0.0412143
Bacteria;Firmicutes;Clostridia;Clostridia vadinBB60 group;?		118.218	0.487426	0.171555	2.84122	0.00449415	0.0223346
Bacteria;Firmicutes;Clostridia;Clostridia vadinBB60 group;uncultured organism	0.0110531
Bacteria;Firmicutes;Clostridia;Clostridia vadinBB60 group;uncultured Thermoanaerobacterales bacterium		3.05149	1.48045	0.320993	4.61209	3.98639e-06	4.35846e-05
Bacteria;Firmicutes;Clostridia;Hungateiclostridiaceae;Ruminiclostridium	0.009729
Bacteria;Firmicutes;Clostridia;Lachnospirales;?		0.857249	-3.51759	0.925864	-3.79926	0.000145131	0.00108188
Bacteria;Firmicutes;Clostridia;Lachnospirales;Lachnospiraceae	2.51029e-10	10094.6	-0.551913	0.0623328	-8.85428	8.42234e-19	6.90632e-17
Bacteria;Firmicutes;Clostridia;Monoglobales;Monoglobaceae	0.00964744	133.126	-0.423684	0.123239	-3.43791	0.000586221	0.00356075
Bacteria;Firmicutes;Clostridia;Oscillospirales;?		23.0117	0.692636	0.156056	4.43837	9.06411e-06	9.29072e-05
Bacteria;Firmicutes;Clostridia;Oscillospirales;Butyricicoccaceae	0.00805775	93.3048	-0.544273	0.1053	-5.16878	2.35624e-07	4.8303e-06
Bacteria;Firmicutes;Clostridia;Oscillospirales;[Clostridium] methylpentosum group	0.00457945	12.6399	0.48026	0.139143	3.45155	0.000557374	0.00351574
Bacteria;Firmicutes;Clostridia;Oscillospirales;[Eubacterium] coprostanoligenes group	0.00296714
Bacteria;Firmicutes;Clostridia;Oscillospirales;Oscillospiraceae	0.000192108
Bacteria;Firmicutes;Clostridia;Oscillospirales;Ruminococcaceae		6242.98	-0.292147	0.0679125	-4.30181	1.69407e-05	0.000163428
Bacteria;Firmicutes;Clostridia;Peptostreptococcales-Tissierellales;Anaerococcus	0.0116129	13.5842	1.09762	0.278795	3.93702	8.24999e-05	0.000712104
Bacteria;Firmicutes;Clostridia;Peptostreptococcales-Tissierellales;Anaerovoracaceae	0.009729	117.69	0.240536	0.0949468	2.53338	0.0112969	0.0475049
Bacteria;Firmicutes;Clostridia;Peptostreptococcales-Tissierellales;Fenollaria		50.8267	1.28359	0.263139	4.87799	1.07172e-06	1.75762e-05
Bacteria;Firmicutes;Clostridia;Peptostreptococcales-Tissierellales;Murdochiella	0.00748429
Bacteria;Firmicutes;Clostridia;Peptostreptococcales-Tissierellales;Parvimonas	0.0360245	3.17799	1.07336	0.295732	3.62949	0.000283977	0.00202488
Bacteria;Firmicutes;Clostridia;Peptostreptococcales-Tissierellales;Peptoniphilus	0.000691576	24.3222	0.783206	0.244839	3.19886	0.00137972	0.00780257
Bacteria;Firmicutes;Incertae Sedis;DTU014;?	0.0435571
Bacteria;Firmicutes;Negativicutes;?;?		27.3239	1.53497	0.558936	2.74624	0.00602821	0.0290773
Bacteria;Firmicutes;?;uncultured Peptococcaceae bacterium;?	0.0251657
Bacteria;Proteobacteria;Gammaproteobacteria;Aeromonadales;Succinivibrionaceae		9.61114	3.25718	0.523589	6.22086	4.94427e-10	2.02715e-08
Bacteria;Proteobacteria;Gammaproteobacteria;Burkholderiales;Burkholderiaceae		18.6761	0.740307	0.274289	2.699	0.00695472	0.0325878
Bacteria;Proteobacteria;Gammaproteobacteria;Burkholderiales;Oxalobacteraceae		6.59367	0.654195	0.25699	2.54561	0.0109088	0.0470802
Bacteria;Proteobacteria;Gammaproteobacteria;Enterobacterales;?		1.94589	2.17036	0.836426	2.5948	0.00946451	0.0419508
Bacteria;Proteobacteria;Gammaproteobacteria;Enterobacterales;Morganellaceae		48.6628	2.57222	0.532707	4.82859	1.37506e-06	2.01346e-05
Bacteria;Proteobacteria;Gammaproteobacteria;Pasteurellales;Pasteurellaceae	0.00805775	43.8637	-1.41065	0.218746	-6.44879	1.12749e-10	6.16358e-09	104	FALSE	FALSE	TRUE	TRUE
Bacteria;Synergistota;Synergistia;Synergistales;Synergistaceae	0.0435571	12.3061	1.37788	0.292082	4.71743	2.38842e-06	2.79786e-05
Bacteria;Verrucomicrobiota;Lentisphaeria;Victivallales;Victivallaceae		37.3914	1.26486	0.233176	5.4245	5.81175e-08	1.52529e-06
Bacteria;Verrucomicrobiota;Verrucomicrobiae;Verrucomicrobiales;Akkermansiaceae	0.00197079	863	0.958318	0.177329	5.40419	6.51037e-08	1.52529e-06	89	FALSE	FALSE	FALSE	TRUE

## Sheet: Pooled_data_genus
	Wilcoxon Mann Whitney	DESeq2						ANCOM
Taxa	q-values	baseMean	log2FoldChange	lfcSE	stat	pvalue	padj	W	detected_0.9	detected_0.8	detected_0.7	detected_0.6
Archaea;Euryarchaeota;Methanobacteria;Methanobacteriales;Methanobacteriaceae;Methanobrevibacter	0.0310806	31.3414	0.851435	0.240254	3.54389	0.000394271	0.00335517
Archaea;Thermoplasmatota;Thermoplasmata;Methanomassiliicoccales;?;?		7.45502	7.66244	2.94879	2.5985	0.00936307	0.0478067
Bacteria;Acidobacteriota;Acidobacteriae;Acidobacteriales;?;?		1.79332	16.7549	2.94883	5.6819	1.33209e-08	2.97788e-07
Bacteria;Actinobacteriota;Actinobacteria;Actinomycetales;Actinomycetaceae;Mobiluncus	0.0302767
Bacteria;Actinobacteriota;Actinobacteria;Bifidobacteriales;Bifidobacteriaceae;Bifidobacterium	1.60779e-07	1051.03	0.896241	0.153576	5.83583	5.3525e-09	1.36646e-07	305	TRUE	TRUE	TRUE	TRUE
Bacteria;Actinobacteriota;Coriobacteriia;Coriobacteriales;Atopobiaceae;?		1.95326	1.17422	0.347191	3.38207	0.000719419	0.00547768
Bacteria;Actinobacteriota;Coriobacteriia;Coriobacteriales;Atopobiaceae;Atopobium		1.64713	0.712272	0.23892	2.98122	0.00287107	0.0183242
Bacteria;Actinobacteriota;Coriobacteriia;Coriobacteriales;Atopobiaceae;Coriobacteriaceae UCG-003		2.18584	2.53344	0.785057	3.22708	0.00125061	0.00919943
Bacteria;Bacteroidota;Bacteroidia;Bacteroidales;Marinifilaceae;Butyricimonas		61.8433	0.572114	0.19045	3.00401	0.00266447	0.0177905
Bacteria;Bacteroidota;Bacteroidia;Bacteroidales;Porphyromonadaceae;Porphyromonas	0.000179497	36.1749	1.29813	0.26199	4.95487	7.23799e-07	9.23909e-06
Bacteria;Bacteroidota;Bacteroidia;Bacteroidales;Prevotellaceae;?		53.7201	-1.7983	0.440427	-4.08307	4.4444e-05	0.000448575
Bacteria;Bacteroidota;Bacteroidia;Bacteroidales;Prevotellaceae;Prevotella		1621.52	-1.01938	0.19874	-5.12923	2.90924e-07	3.94566e-06
Bacteria;Bacteroidota;Bacteroidia;Bacteroidales;Prevotellaceae;Prevotellaceae NK3B31 group		105.922	-1.17643	0.438374	-2.68361	0.00728312	0.0400111
Bacteria;Bacteroidota;Bacteroidia;Bacteroidales;Prevotellaceae;Prevotellaceae UCG-001		42.8502	-2.43311	0.521628	-4.66446	3.09434e-06	3.44345e-05
Bacteria;Bacteroidota;Bacteroidia;Bacteroidales;Rikenellaceae;Alistipes	0.00384407	1187.42	0.269052	0.101326	2.65532	0.00792333	0.0424534
Bacteria;Chloroflexi;Ktedonobacteria;Ktedonobacterales;Ktedonobacteraceae;HSB OF53-F07		1.57934	16.6807	2.94883	5.65673	1.54287e-08	3.04367e-07
Bacteria;Desulfobacterota;Desulfovibrionia;Desulfovibrionales;Desulfovibrionaceae;Desulfovibrio	0.0399309
Bacteria;Firmicutes;Bacilli;Bacillales;Bacillaceae;Bacillus		7.46389	0.822103	0.239628	3.43075	0.000601924	0.00466491
Bacteria;Firmicutes;Bacilli;Erysipelotrichales;Erysipelatoclostridiaceae;Asteroleplasma		43.1859	0.960846	0.320694	2.99614	0.00273418	0.0177998
Bacteria;Firmicutes;Bacilli;Erysipelotrichales;Erysipelotrichaceae;?	0.0489531
Bacteria;Firmicutes;Bacilli;Erysipelotrichales;Erysipelotrichaceae;[Clostridium] innocuum group	0.0114707
Bacteria;Firmicutes;Bacilli;Erysipelotrichales;Erysipelotrichaceae;Dielma		8.13489	1.31549	0.232072	5.66845	1.44091e-08	2.97788e-07
Bacteria;Firmicutes;Bacilli;Erysipelotrichales;Erysipelotrichaceae;Faecalicoccus		2.78452	2.70409	0.97829	2.7641	0.00570796	0.0321721
Bacteria;Firmicutes;Bacilli;Erysipelotrichales;Erysipelotrichaceae;Merdibacter		8.66124	0.639354	0.203005	3.14946	0.00163574	0.0116379
Bacteria;Firmicutes;Bacilli;Lactobacillales;Carnobacteriaceae;Carnobacterium		21.188	6.18341	0.817779	7.56123	3.99279e-14	3.46574e-12
Bacteria;Firmicutes;Bacilli;Lactobacillales;Enterococcaceae;Enterococcus		349.473	1.51267	0.245255	6.16777	6.92613e-10	2.50495e-08
Bacteria;Firmicutes;Bacilli;Lactobacillales;Lactobacillaceae;Lactobacillus	2.8928e-09	1627.92	2.01006	0.204645	9.82217	9.03741e-23	1.96112e-20	321	TRUE	TRUE	TRUE	TRUE
Bacteria;Firmicutes;Bacilli;Lactobacillales;Lactobacillaceae;Pediococcus		5.5149	3.83753	0.570542	6.72612	1.7425e-11	1.08035e-09
Bacteria;Firmicutes;Bacilli;Lactobacillales;Streptococcaceae;Streptococcus		1333.81	0.641357	0.136372	4.703	2.56373e-06	3.00718e-05
Bacteria;Firmicutes;Bacilli;Staphylococcales;Gemellaceae;Gemella	0.00995496
Bacteria;Firmicutes;Clostridia;Christensenellales;Christensenellaceae;Christensenellaceae R-7 group	0.0110155	1357.25	0.71191	0.131336	5.42052	5.94243e-08	9.21076e-07
Bacteria;Firmicutes;Clostridia;Clostridiales;Clostridiaceae;Clostridium sensu stricto 1	0.00946831
Bacteria;Firmicutes;Clostridia;Clostridia UCG-014;gut metagenome;?		222.45	0.716273	0.219186	3.26788	0.00108357	0.00810806
Bacteria;Firmicutes;Clostridia;Clostridia vadinBB60 group;?;?		119.529	0.523235	0.174725	2.99462	0.0027479	0.0177998
Bacteria;Firmicutes;Clostridia;Clostridia vadinBB60 group;uncultured organism;?	0.0176402
Bacteria;Firmicutes;Clostridia;Clostridia vadinBB60 group;uncultured Thermoanaerobacterales bacterium;?		3.11755	1.56924	0.320281	4.89958	9.60439e-07	1.19094e-05
Bacteria;Firmicutes;Clostridia;Eubacteriales;Eubacteriaceae;Eubacterium		24.5163	1.16011	0.423512	2.73927	0.00615756	0.0342613
Bacteria;Firmicutes;Clostridia;Hungateiclostridiaceae;Ruminiclostridium;?	0.00946831	8.94751	0.965221	0.279526	3.45306	0.000554256	0.00439809
Bacteria;Firmicutes;Clostridia;Lachnospirales;?;?		0.865332	-3.69962	0.919038	-4.02553	5.68469e-05	0.000555441
Bacteria;Firmicutes;Clostridia;Lachnospirales;Lachnospiraceae;?	1.05766e-08	1988.77	-0.645528	0.083024	-7.77519	7.53332e-15	8.17365e-13
Bacteria;Firmicutes;Clostridia;Lachnospirales;Lachnospiraceae;Agathobacter		61.3203	-0.763828	0.269824	-2.83084	0.00464258	0.0272281
Bacteria;Firmicutes;Clostridia;Lachnospirales;Lachnospiraceae;Anaerostipes	7.6132e-05	319.789	-0.704646	0.129109	-5.45775	4.82198e-08	7.75088e-07	296	FALSE	TRUE	TRUE	TRUE
Bacteria;Firmicutes;Clostridia;Lachnospirales;Lachnospiraceae;Blautia	1.74789e-07	1803.36	-0.488632	0.0870657	-5.61222	1.99746e-08	3.61208e-07	264	FALSE	FALSE	TRUE	TRUE
Bacteria;Firmicutes;Clostridia;Lachnospirales;Lachnospiraceae;Eisenbergiella		25.0009	0.545665	0.211631	2.57838	0.00992648	0.0495183
Bacteria;Firmicutes;Clostridia;Lachnospirales;Lachnospiraceae;Epulopiscium		9.40541	2.69852	0.67294	4.01004	6.0708e-05	0.000572767
Bacteria;Firmicutes;Clostridia;Lachnospirales;Lachnospiraceae;[Eubacterium] hallii group	0.000119467	965.138	-0.568447	0.112567	-5.04984	4.4217e-07	5.8152e-06
Bacteria;Firmicutes;Clostridia;Lachnospirales;Lachnospiraceae;[Eubacterium] xylanophilum group	0.0286515
Bacteria;Firmicutes;Clostridia;Lachnospirales;Lachnospiraceae;Frisingicoccus	0.0131807	12.2354	2.79413	0.377063	7.41026	1.26053e-13	9.11782e-12
Bacteria;Firmicutes;Clostridia;Lachnospirales;Lachnospiraceae;Fusicatenibacter	4.05221e-08	390.694	-0.746315	0.125253	-5.95848	2.546e-09	7.36642e-08	310	TRUE	TRUE	TRUE	TRUE
Bacteria;Firmicutes;Clostridia;Lachnospirales;Lachnospiraceae;Hungatella	7.43313e-06	48.2483	2.27327	0.191758	11.8549	2.02998e-32	8.8101e-30	310	TRUE	TRUE	TRUE	TRUE
Bacteria;Firmicutes;Clostridia;Lachnospirales;Lachnospiraceae;Lachnospira	0.000668978
Bacteria;Firmicutes;Clostridia;Lachnospirales;Lachnospiraceae;Lachnospiraceae ND3007 group	6.3938e-07	100.895	-0.849762	0.140905	-6.03075	1.63198e-09	5.05914e-08
Bacteria;Firmicutes;Clostridia;Lachnospirales;Lachnospiraceae;Lachnospiraceae NK4A136 group	0.00363665	344.738	-0.49821	0.139028	-3.58351	0.000339003	0.00306515	254	FALSE	FALSE	TRUE	TRUE
Bacteria;Firmicutes;Clostridia;Lachnospirales;Lachnospiraceae;Lachnospiraceae UCG-001	0.0438331
Bacteria;Firmicutes;Clostridia;Lachnospirales;Lachnospiraceae;Lachnospiraceae UCG-010	0.00937134	20.5131	-0.521161	0.150993	-3.45156	0.000557361	0.00439809
Bacteria;Firmicutes;Clostridia;Lachnospirales;Lachnospiraceae;Moryella	0.00937134	5.1581	-0.779751	0.171332	-4.55112	5.33603e-06	5.64838e-05
Bacteria;Firmicutes;Clostridia;Lachnospirales;Lachnospiraceae;Roseburia	4.01634e-12	1101.4	-0.598663	0.107206	-5.58424	2.34729e-08	4.07489e-07	317	TRUE	TRUE	TRUE	TRUE
Bacteria;Firmicutes;Clostridia;Lachnospirales;Lachnospiraceae;[Ruminococcus] torques group		406.156	0.354833	0.111146	3.1925	0.00141045	0.0102023
Bacteria;Firmicutes;Clostridia;Lachnospirales;Lachnospiraceae;Sellimonas		7.57371	0.847558	0.298502	2.83937	0.00452026	0.0268739
Bacteria;Firmicutes;Clostridia;Lachnospirales;Lachnospiraceae;Tyzzerella		114.739	0.791693	0.223349	3.54465	0.000393134	0.00335517
Bacteria;Firmicutes;Clostridia;Monoglobales;Monoglobaceae;Monoglobus	0.00595004	122.556	-0.324781	0.121645	-2.6699	0.00758731	0.0411612
Bacteria;Firmicutes;Clostridia;Oscillospirales;?;?	0.0201156	24.2034	0.870791	0.162322	5.36459	8.11313e-08	1.1737e-06
Bacteria;Firmicutes;Clostridia;Oscillospirales;Butyricicoccaceae;Butyricicoccus	0.00448533
Bacteria;Firmicutes;Clostridia;Oscillospirales;Butyricicoccaceae;UCG-008	0.0276913	1.27914	-4.09076	0.720677	-5.67627	1.3766e-08	2.97788e-07
Bacteria;Firmicutes;Clostridia;Oscillospirales;[Clostridium] methylpentosum group;?	0.00229312	3.5748	1.10209	0.208261	5.29184	1.21089e-07	1.69524e-06
Bacteria;Firmicutes;Clostridia;Oscillospirales;[Eubacterium] coprostanoligenes group;uncultured organism	0.0360185
Bacteria;Firmicutes;Clostridia;Oscillospirales;Oscillospiraceae;Intestinimonas		32.3375	0.368601	0.141833	2.59883	0.0093541	0.0478067
Bacteria;Firmicutes;Clostridia;Oscillospirales;Oscillospiraceae;Oscillibacter	0.000668978	164.669	0.273582	0.104868	2.60882	0.00908562	0.047508	245	FALSE	FALSE	TRUE	TRUE
Bacteria;Firmicutes;Clostridia;Oscillospirales;Oscillospiraceae;Oscillospira		22.5347	0.443415	0.157219	2.82036	0.00479695	0.0277584
Bacteria;Firmicutes;Clostridia;Oscillospirales;Oscillospiraceae;Papillibacter		1.17181	0.251183	0.0538137	4.66765	3.04669e-06	3.44345e-05
Bacteria;Firmicutes;Clostridia;Oscillospirales;Oscillospiraceae;UCG-002	0.0122775	1335.8	0.404708	0.114843	3.524	0.000425084	0.00354782
Bacteria;Firmicutes;Clostridia;Oscillospirales;Oscillospiraceae;UCG-003	0.0488812
Bacteria;Firmicutes;Clostridia;Oscillospirales;Oscillospiraceae;UCG-005	0.00229312	486.027	0.538801	0.116762	4.61451	3.94032e-06	4.27524e-05
Bacteria;Firmicutes;Clostridia;Oscillospirales;Ruminococcaceae;?	2.22486e-05	306.925	0.566677	0.0913015	6.20665	5.41245e-10	2.13546e-08
Bacteria;Firmicutes;Clostridia;Oscillospirales;Ruminococcaceae;Anaerotruncus	0.00181669	13.3842	0.380784	0.147161	2.58754	0.00966636	0.0487814
Bacteria;Firmicutes;Clostridia;Oscillospirales;Ruminococcaceae;Faecalibacterium	3.89334e-05	2187.49	-0.526493	0.122142	-4.31049	1.62894e-05	0.000168324	269	FALSE	TRUE	TRUE	TRUE
Bacteria;Firmicutes;Clostridia;Oscillospirales;Ruminococcaceae;Fournierella		7.00013	1.80482	0.286725	6.29459	3.0822e-10	1.33767e-08
Bacteria;Firmicutes;Clostridia;Oscillospirales;Ruminococcaceae;Incertae Sedis		209.397	0.259312	0.0921931	2.81271	0.00491263	0.0280537
Bacteria;Firmicutes;Clostridia;Oscillospirales;Ruminococcaceae;UBA1819	7.927e-07	57.8587	0.853584	0.148612	5.74372	9.26193e-09	2.23316e-07	275	FALSE	TRUE	TRUE	TRUE
Bacteria;Firmicutes;Clostridia;Oscillospirales;UCG-010;?	0.0435204
Bacteria;Firmicutes;Clostridia;Oscillospirales;UCG-010;gut metagenome		44.2112	0.589377	0.204189	2.88644	0.00389631	0.0234861
Bacteria;Firmicutes;Clostridia;Oscillospirales;UCG-010;metagenome		5.04405	1.19113	0.408421	2.91643	0.00354058	0.021856
Bacteria;Firmicutes;Clostridia;Peptococcales;Peptococcaceae;?	0.0427926
Bacteria;Firmicutes;Clostridia;Peptostreptococcales-Tissierellales;Anaerococcus;?	0.00169191	11.3003	0.830039	0.284907	2.91337	0.00357551	0.021856
Bacteria;Firmicutes;Clostridia;Peptostreptococcales-Tissierellales;Anaerovoracaceae;?		16.6949	0.950955	0.26759	3.55377	0.000379748	0.00335517
Bacteria;Firmicutes;Clostridia;Peptostreptococcales-Tissierellales;Anaerovoracaceae;Family XIII AD3011 group	0.00782127	71.3663	0.383449	0.109043	3.51651	0.000437262	0.0035806
Bacteria;Firmicutes;Clostridia;Peptostreptococcales-Tissierellales;Anaerovoracaceae;Mogibacterium		17.8884	1.5467	0.403011	3.83784	0.000124119	0.00114612
Bacteria;Firmicutes;Clostridia;Peptostreptococcales-Tissierellales;Anaerovoracaceae;S5-A14a	0.00204631
Bacteria;Firmicutes;Clostridia;Peptostreptococcales-Tissierellales;Ezakiella;?		16.8808	0.978105	0.318186	3.07401	0.00211205	0.0143223
Bacteria;Firmicutes;Clostridia;Peptostreptococcales-Tissierellales;Fenollaria;?	0.00933393	41.2161	1.43309	0.26255	5.45837	4.80512e-08	7.75088e-07
Bacteria;Firmicutes;Clostridia;Peptostreptococcales-Tissierellales;Peptoniphilus;?	0.00933393	23.8966	1.22117	0.252431	4.83764	1.31392e-06	1.584e-05
Bacteria;Firmicutes;Clostridia;Peptostreptococcales-Tissierellales;Peptoniphilus;Peptoniphilus asaccharolyticus	0.0286515
Bacteria;Firmicutes;Negativicutes;?;?;?		31.1496	1.75114	0.558565	3.13507	0.00171816	0.0120271
Bacteria;Firmicutes;Negativicutes;Acidaminococcales;Acidaminococcaceae;Acidaminococcus		80.0236	0.912376	0.344785	2.64622	0.00813971	0.0430809
Bacteria;Firmicutes;Negativicutes;Veillonellales-Selenomonadales;Selenomonadaceae;Mitsuokella	0.0489531	12.7766	3.61562	0.588857	6.14006	8.24924e-10	2.75398e-08
Bacteria;Firmicutes;Negativicutes;Veillonellales-Selenomonadales;Veillonellaceae;Megasphaera	0.0112303	139.337	1.88467	0.350463	5.37766	7.54582e-08	1.12927e-06
Bacteria;Firmicutes;Negativicutes;Veillonellales-Selenomonadales;Veillonellaceae;Veillonella		231.732	0.831574	0.206732	4.02247	5.75918e-05	0.000555441
Bacteria;Proteobacteria;Gammaproteobacteria;Aeromonadales;Succinivibrionaceae;Succinivibrio		17.3114	5.13168	0.542862	9.45302	3.29192e-21	4.76231e-19
Bacteria;Proteobacteria;Gammaproteobacteria;Burkholderiales;Oxalobacteraceae;Oxalobacter		4.46521	0.757987	0.257947	2.93854	0.0032976	0.0207415
Bacteria;Proteobacteria;Gammaproteobacteria;Enterobacterales;Enterobacteriaceae;Enterobacter		34.827	1.1509	0.368195	3.1258	0.00177324	0.0122157
Bacteria;Proteobacteria;Gammaproteobacteria;Pasteurellales;Pasteurellaceae;Haemophilus	0.00363665	45.4375	-1.26845	0.224897	-5.64014	1.69912e-08	3.20617e-07	245	FALSE	FALSE	TRUE	TRUE
Bacteria;Synergistota;Synergistia;Synergistales;Synergistaceae;Cloacibacillus	0.0103031	9.15056	2.20927	0.34244	6.45156	1.10705e-10	6.00575e-09
Bacteria;Verrucomicrobiota;Lentisphaeria;Victivallales;Victivallaceae;Victivallis		32.6845	1.39607	0.237696	5.87335	4.27074e-09	1.15844e-07
Bacteria;Verrucomicrobiota;Verrucomicrobiae;Verrucomicrobiales;Akkermansiaceae;Akkermansia	0.000601762	931.32	1.14003	0.179126	6.36444	1.9601e-10	9.45203e-09	253	FALSE	FALSE	TRUE	TRUE

## Sheet: Pooled_data_species
	Wilcoxon Mann Whitney	DESeq2						ANCOM
Taxa	q-values	baseMean	log2FoldChange	lfcSE	stat	pvalue	padj	W	detected_0.9	detected_0.8	detected_0.7	detected_0.6
Archaea;Euryarchaeota;Methanobacteria;Methanobacteriales;Methanobacteriaceae;Methanobrevibacter;?		24.964	0.920268	0.262267	3.5089	0.00044996	0.00341049
Archaea;Euryarchaeota;Methanobacteria;Methanobacteriales;Methanobacteriaceae;Methanobrevibacter;uncultured Methanobacteriales archaeon	0.038034
Archaea;Halobacterota;Methanosarcinia;Methanosarciniales;Methanosarcinaceae;Methanosarcina;uncultured archaeon		7.68895	-14.1687	2.94883	-4.80485	1.54866e-06	1.91288e-05
Archaea;Thermoplasmatota;Thermoplasmata;Methanomassiliicoccales;?;?;?		6.57267	7.60615	2.94879	2.57942	0.00989669	0.0471507
Bacteria;Acidobacteriota;Acidobacteriae;Acidobacteriales;?;?;?		1.53813	16.7808	2.94883	5.69067	1.26545e-08	2.91053e-07
Bacteria;Actinobacteriota;Actinobacteria;Actinomycetales;Actinomycetaceae;Mobiluncus;?	0.0437078
Bacteria;Actinobacteriota;Actinobacteria;Bifidobacteriales;Bifidobacteriaceae;Bifidobacterium;?	4.08511e-07	827.643	0.933049	0.153693	6.07086	1.27227e-09	3.53585e-08	661	TRUE	TRUE	TRUE	TRUE
Bacteria;Actinobacteriota;Coriobacteriia;Coriobacteriales;Atopobiaceae;?;?		2.08067	1.1892	0.347001	3.42709	0.000610094	0.00447179
Bacteria;Actinobacteriota;Coriobacteriia;Coriobacteriales;Atopobiaceae;Coriobacteriaceae UCG-003;Olsenella sp. D6		2.28372	2.49929	0.783685	3.18916	0.00142688	0.00889466
Bacteria;Bacteroidota;Bacteroidia;Bacteroidales;Bacteroidaceae;Bacteroides;Bacteroides sp. Marseille-P2653		0.767874	-26.1203	2.94883	-8.85784	8.15768e-19	1.36029e-16
Bacteria;Bacteroidota;Bacteroidia;Bacteroidales;Barnesiellaceae;Barnesiella;gut metagenome		10.9116	1.63039	0.615021	2.65094	0.0080267	0.0402542
Bacteria;Bacteroidota;Bacteroidia;Bacteroidales;Marinifilaceae;Butyricimonas;?		35.3038	0.600139	0.214691	2.79536	0.00518426	0.0268054
Bacteria;Bacteroidota;Bacteroidia;Bacteroidales;Porphyromonadaceae;Porphyromonas;?	0.000500653	21.8735	1.39628	0.272729	5.11966	3.0609e-07	4.86099e-06
Bacteria;Bacteroidota;Bacteroidia;Bacteroidales;Prevotellaceae;?;?		59.6216	-1.95735	0.44188	-4.4296	9.44065e-06	9.9951e-05
Bacteria;Bacteroidota;Bacteroidia;Bacteroidales;Prevotellaceae;Paraprevotella;Paraprevotella xylaniphila		1.43069	-6.26866	1.65069	-3.7976	0.000146101	0.00117409
Bacteria;Bacteroidota;Bacteroidia;Bacteroidales;Prevotellaceae;Prevotella;?		2313.15	-1.01764	0.232323	-4.38027	1.18534e-05	0.000119792
Bacteria;Bacteroidota;Bacteroidia;Bacteroidales;Prevotellaceae;Prevotellaceae NK3B31 group;?		94.7083	-1.99028	0.453463	-4.38907	1.13836e-05	0.000116814
Bacteria;Bacteroidota;Bacteroidia;Bacteroidales;Prevotellaceae;Prevotella;human gut metagenome		166.368	-1.3855	0.413828	-3.348	0.000813963	0.00571488
Bacteria;Bacteroidota;Bacteroidia;Bacteroidales;Prevotellaceae;Prevotella;metagenome		9.38201	2.41264	0.840896	2.86913	0.00411604	0.0225033
Bacteria;Bacteroidota;Bacteroidia;Bacteroidales;Prevotellaceae;Prevotella;Prevotella buccalis		14.655	1.6945	0.330158	5.1324	2.86078e-07	4.701e-06
Bacteria;Bacteroidota;Bacteroidia;Bacteroidales;Prevotellaceae;Prevotella;Prevotella copri		2.21378	2.11259	0.695201	3.03882	0.00237505	0.0142717
Bacteria;Bacteroidota;Bacteroidia;Bacteroidales;Prevotellaceae;Prevotella;Trichuris trichiura (human whipworm)		4.61862	-2.40062	0.737899	-3.25332	0.00114066	0.00745902
Bacteria;Bacteroidota;Bacteroidia;Bacteroidales;Rikenellaceae;Alistipes;?	0.00670522	1122.81	0.276201	0.105946	2.60701	0.00913359	0.0438281	519	FALSE	FALSE	TRUE	TRUE
Bacteria;Bacteroidota;Bacteroidia;Bacteroidales;Rikenellaceae;Alistipes;Alistipes inops		22.048	-0.898338	0.30566	-2.93901	0.00329258	0.0187705
Bacteria;Bacteroidota;Bacteroidia;Bacteroidales;Rikenellaceae;Alistipes;Alistipes sp. cv1		9.6374	1.03336	0.311885	3.31327	0.000922113	0.00621262
Bacteria;Firmicutes;Bacilli;Bacillales;Bacillaceae;Bacillus;?		7.0875	0.828944	0.242175	3.42291	0.000619538	0.00449165
Bacteria;Firmicutes;Bacilli;Erysipelotrichales;Erysipelatoclostridiaceae;Asteroleplasma;?		39.1437	2.49677	0.338014	7.3866	1.50627e-13	1.25585e-11
Bacteria;Firmicutes;Bacilli;Erysipelotrichales;Erysipelatoclostridiaceae;Erysipelatoclostridium;Massiliomicrobiota timonensis	0.0429535
Bacteria;Firmicutes;Bacilli;Erysipelotrichales;Erysipelotrichaceae;[Clostridium] innocuum group;?	0.00823041
Bacteria;Firmicutes;Bacilli;Erysipelotrichales;Erysipelotrichaceae;Dielma;Dielma sp. Marseille-P3110		3.57575	1.09804	0.343413	3.19742	0.00138662	0.00872523
Bacteria;Firmicutes;Bacilli;Erysipelotrichales;Erysipelotrichaceae;Faecalicoccus;?		2.37008	3.72297	1.1144	3.34077	0.000835453	0.00580466
Bacteria;Firmicutes;Bacilli;Erysipelotrichales;Erysipelotrichaceae;Faecalitalea;?		58.2652	1.17225	0.275519	4.25469	2.09343e-05	0.000202365
Bacteria;Firmicutes;Bacilli;Erysipelotrichales;Erysipelotrichaceae;Merdibacter;?		5.84064	1.57823	0.598514	2.63692	0.00836637	0.0411291
Bacteria;Firmicutes;Bacilli;Erysipelotrichales;Erysipelotrichaceae;Merdibacter;Clostridiales bacterium 10-3b		3.1513	0.82135	0.209002	3.92987	8.49906e-05	0.000708609
Bacteria;Firmicutes;Bacilli;Lactobacillales;Carnobacteriaceae;Carnobacterium;?		26.7492	6.33588	0.822225	7.70577	1.30054e-14	1.23923e-12
Bacteria;Firmicutes;Bacilli;Lactobacillales;Enterococcaceae;Enterococcus;?		360.237	1.24926	0.243275	5.13515	2.81915e-07	4.701e-06
Bacteria;Firmicutes;Bacilli;Lactobacillales;Lactobacillaceae;Lactobacillus;?	1.37678e-11	1577.71	2.12941	0.208885	10.1942	2.10535e-24	7.02134e-22	673	TRUE	TRUE	TRUE	TRUE
Bacteria;Firmicutes;Bacilli;Lactobacillales;Lactobacillaceae;Lactobacillus;Lactobacillus delbrueckii subsp. bulgaricus ATCC BAA-365		5.11229	-5.3002	1.10193	-4.80994	1.50977e-06	1.91288e-05
Bacteria;Firmicutes;Bacilli;Lactobacillales;Lactobacillaceae;Lactobacillus;Lactobacillus mucosae LM1		3.14221	4.01413	0.835281	4.80573	1.54188e-06	1.91288e-05
Bacteria;Firmicutes;Bacilli;Lactobacillales;Lactobacillaceae;Lactobacillus;Lactobacillus plantarum		17.0888	4.07235	0.812502	5.0121	5.38381e-07	7.98e-06
Bacteria;Firmicutes;Bacilli;Lactobacillales;Lactobacillaceae;Pediococcus;?		2.94721	3.02966	0.908247	3.33573	0.000850768	0.00585013
Bacteria;Firmicutes;Bacilli;Lactobacillales;Lactobacillaceae;Pediococcus;Pediococcus acidilactici		1.52415	4.40482	0.932087	4.72576	2.29253e-06	2.73056e-05
Bacteria;Firmicutes;Bacilli;Lactobacillales;Streptococcaceae;Streptococcus;?		1247.91	0.630393	0.136255	4.62656	3.71789e-06	4.14387e-05
Bacteria;Firmicutes;Bacilli;Lactobacillales;Streptococcaceae;Streptococcus;Streptococcus sobrinus		13.5258	2.06735	0.628614	3.28875	0.00100633	0.00671224
Bacteria;Firmicutes;Clostridia;Christensenellales;Christensenellaceae;Christensenellaceae R-7 group;?	0.00275828	586.641	0.831995	0.13154	6.32502	2.53197e-10	8.44411e-09
Bacteria;Firmicutes;Clostridia;Christensenellales;Christensenellaceae;Christensenellaceae R-7 group;uncultured Clostridium sp.		0.706997	0.585247	0.204474	2.86221	0.00420695	0.0226293
Bacteria;Firmicutes;Clostridia;Christensenellales;Christensenellaceae;Christensenellaceae R-7 group;uncultured organism		140.504	-0.756398	0.249812	-3.02786	0.00246291	0.0146675
Bacteria;Firmicutes;Clostridia;Clostridia UCG-014;gut metagenome;?;?		231.894	0.698307	0.220237	3.1707	0.0015207	0.00939174
Bacteria;Firmicutes;Clostridia;Clostridia vadinBB60 group;?;?;?		125.626	0.51165	0.176134	2.90489	0.00367386	0.0204205
Bacteria;Firmicutes;Clostridia;Clostridia vadinBB60 group;uncultured organism;?;?	0.00706167
Bacteria;Firmicutes;Clostridia;Clostridia vadinBB60 group;uncultured Thermoanaerobacterales bacterium;?;?		3.33724	1.61959	0.320961	5.04606	4.51021e-07	6.83707e-06
Bacteria;Firmicutes;Clostridia;Eubacteriales;Eubacteriaceae;Eubacterium;?		23.3191	2.64893	0.51631	5.1305	2.88967e-07	4.701e-06
Bacteria;Firmicutes;Clostridia;Hungateiclostridiaceae;Ruminiclostridium;?;?	0.0135949	8.89453	0.980967	0.279319	3.512	0.000444754	0.00340978
Bacteria;Firmicutes;Clostridia;Lachnospirales;Defluviitaleaceae;Defluviitaleaceae UCG-011;?		10.3025	0.355001	0.13605	2.60934	0.00907168	0.0438281
Bacteria;Firmicutes;Clostridia;Lachnospirales;Lachnospiraceae;?;?	1.49218e-08	2050.41	-0.613716	0.0832658	-7.37057	1.69906e-13	1.25919e-11
Bacteria;Firmicutes;Clostridia;Lachnospirales;Lachnospiraceae;Agathobacter;[Eubacterium] rectale ATCC 33656		1.93185	-27.4242	2.94883	-9.30003	1.40411e-20	3.1218e-18
Bacteria;Firmicutes;Clostridia;Lachnospirales;Lachnospiraceae;Anaerostipes;?	0.00010318	258.591	-0.668359	0.129597	-5.15722	2.50647e-07	4.51842e-06	626	TRUE	TRUE	TRUE	TRUE
Bacteria;Firmicutes;Clostridia;Lachnospirales;Lachnospiraceae;Blautia;?	2.51088e-11	1642.03	-0.644161	0.0959299	-6.71492	1.88172e-11	8.36737e-10	655	TRUE	TRUE	TRUE	TRUE
Bacteria;Firmicutes;Clostridia;Lachnospirales;Lachnospiraceae;Blautia;Blautia hydrogenotrophica DSM 10507		2.96578	5.1767	0.990701	5.22529	1.73882e-07	3.22164e-06
Bacteria;Firmicutes;Clostridia;Lachnospirales;Lachnospiraceae;Butyrivibrio;uncultured organism		12.0294	1.58133	0.524056	3.01749	0.00254876	0.0150445
Bacteria;Firmicutes;Clostridia;Lachnospirales;Lachnospiraceae;Coprococcus;?		38.7186	2.38342	0.340523	6.99929	2.57265e-12	1.42996e-10
Bacteria;Firmicutes;Clostridia;Lachnospirales;Lachnospiraceae;Eisenbergiella;?		20.624	1.04363	0.242533	4.30306	1.68456e-05	0.000165236
Bacteria;Firmicutes;Clostridia;Lachnospirales;Lachnospiraceae;Epulopiscium;uncultured organism		8.67523	2.61642	0.673837	3.88288	0.000103229	0.000850043
Bacteria;Firmicutes;Clostridia;Lachnospirales;Lachnospiraceae;[Eubacterium] hallii group;?	0.000855056	816.051	-0.533039	0.112337	-4.74502	2.08485e-06	2.52836e-05
Bacteria;Firmicutes;Clostridia;Lachnospirales;Lachnospiraceae;[Eubacterium] xylanophilum group;?		18.3423	-1.12358	0.273132	-4.11371	3.89352e-05	0.00035575
Bacteria;Firmicutes;Clostridia;Lachnospirales;Lachnospiraceae;Frisingicoccus;?	0.0198138	12.7264	3.17237	0.390434	8.12524	4.4647e-16	5.95591e-14
Bacteria;Firmicutes;Clostridia;Lachnospirales;Lachnospiraceae;Fusicatenibacter;?		99.9129	-0.985588	0.338541	-2.91128	0.0035995	0.0201753
Bacteria;Firmicutes;Clostridia;Lachnospirales;Lachnospiraceae;Fusicatenibacter;uncultured organism	1.49218e-08	308.779	-0.727083	0.129602	-5.61012	2.02187e-08	4.49528e-07	641	TRUE	TRUE	TRUE	TRUE
Bacteria;Firmicutes;Clostridia;Lachnospirales;Lachnospiraceae;Hungatella;?	0.00025207	44.8315	2.25678	0.192046	11.7512	6.96002e-32	4.64233e-29	669	TRUE	TRUE	TRUE	TRUE
Bacteria;Firmicutes;Clostridia;Lachnospirales;Lachnospiraceae;Lachnoclostridium;[Clostridium] scindens		16.5479	2.40306	0.444611	5.40487	6.4855e-08	1.31086e-06
Bacteria;Firmicutes;Clostridia;Lachnospirales;Lachnospiraceae;Lachnoclostridium;Mordavella sp. Marseille-P3756	0.0429535
Bacteria;Firmicutes;Clostridia;Lachnospirales;Lachnospiraceae;Lachnoclostridium;uncultured organism		155.891	-0.398906	0.137618	-2.89864	0.00374784	0.0206596
Bacteria;Firmicutes;Clostridia;Lachnospirales;Lachnospiraceae;Lachnospira;?	0.00449802							472	FALSE	FALSE	FALSE	TRUE
Bacteria;Firmicutes;Clostridia;Lachnospirales;Lachnospiraceae;Lachnospiraceae ND3007 group;uncultured Clostridiales bacterium	1.6823e-06	85.4081	-0.878568	0.150272	-5.84651	5.01995e-09	1.24011e-07
Bacteria;Firmicutes;Clostridia;Lachnospirales;Lachnospiraceae;Lachnospiraceae NK4A136 group;?		105.939	-0.625364	0.209076	-2.99109	0.00277988	0.0160712	609	FALSE	TRUE	TRUE	TRUE
Bacteria;Firmicutes;Clostridia;Lachnospirales;Lachnospiraceae;Lachnospiraceae NK4A136 group;uncultured Clostridium sp.		4.42554	2.76545	0.38295	7.22145	5.14372e-13	3.43086e-11
Bacteria;Firmicutes;Clostridia;Lachnospirales;Lachnospiraceae;Lachnospiraceae NK4A136 group;uncultured organism	0.025895
Bacteria;Firmicutes;Clostridia;Lachnospirales;Lachnospiraceae;Lachnospiraceae UCG-001;Lachnospiraceae bacterium TF01-11	0.00775313	6.01993	-2.14999	0.496769	-4.32794	1.50509e-05	0.000149835
Bacteria;Firmicutes;Clostridia;Lachnospirales;Lachnospiraceae;Lachnospiraceae UCG-010;?	0.000447558	4.31999	-0.524112	0.153717	-3.40959	0.000650598	0.00461648
Bacteria;Firmicutes;Clostridia;Lachnospirales;Lachnospiraceae;Lachnospira;uncultured organism		60.8792	-1.05025	0.247716	-4.23976	2.23758e-05	0.000213209
Bacteria;Firmicutes;Clostridia;Lachnospirales;Lachnospiraceae;Moryella;human gut metagenome	0.00171401	5.22887	-0.693404	0.171229	-4.04957	5.13116e-05	0.000450327	437	FALSE	FALSE	FALSE	TRUE
Bacteria;Firmicutes;Clostridia;Lachnospirales;Lachnospiraceae;Roseburia;?	3.56598e-06	451.262	-0.529527	0.132175	-4.00627	6.16852e-05	0.00052081	669	TRUE	TRUE	TRUE	TRUE
Bacteria;Firmicutes;Clostridia;Lachnospirales;Lachnospiraceae;Roseburia;uncultured organism	6.99457e-07	667.245	-0.452125	0.132601	-3.40966	0.000650439	0.00461648
Bacteria;Firmicutes;Clostridia;Lachnospirales;Lachnospiraceae;[Ruminococcus] torques group;?		19.2111	0.925191	0.220751	4.1911	2.77603e-05	0.00026079
Bacteria;Firmicutes;Clostridia;Lachnospirales;Lachnospiraceae;[Ruminococcus] torques group;uncultured organism		390.5	0.325023	0.116869	2.78109	0.00541769	0.0277969
Bacteria;Firmicutes;Clostridia;Lachnospirales;Lachnospiraceae;Sellimonas;?		2.36997	2.37569	0.425476	5.5836	2.35594e-08	5.06906e-07
Bacteria;Firmicutes;Clostridia;Lachnospirales;Lachnospiraceae;Sellimonas;uncultured Firmicutes bacterium		3.19982	3.78523	0.625141	6.05501	1.40412e-09	3.74618e-08
Bacteria;Firmicutes;Clostridia;Lachnospirales;Lachnospiraceae;Tyzzerella;uncultured organism		88.5148	1.06676	0.260849	4.08956	4.322e-05	0.000389564
Bacteria;Firmicutes;Clostridia;Monoglobales;Monoglobaceae;Monoglobus;?	0.017004
Bacteria;Firmicutes;Clostridia;Oscillospirales;?;?;?		24.9284	0.831159	0.163047	5.09767	3.43854e-07	5.33374e-06	449	FALSE	FALSE	FALSE	TRUE
Bacteria;Firmicutes;Clostridia;Oscillospirales;[Clostridium] methylpentosum group;?;?	0.00804004	3.67509	1.11253	0.209375	5.31358	1.0749e-07	2.04844e-06
Bacteria;Firmicutes;Clostridia;Oscillospirales;Oscillospiraceae;Colidextribacter;Clostridium sp. GD3	0.0485526	5.53491	-0.437391	0.155461	-2.81351	0.00490032	0.0255353
Bacteria;Firmicutes;Clostridia;Oscillospirales;Oscillospiraceae;Intestinimonas;Intestinimonas sp. GD2	0.00706167	17.5821	0.760657	0.187525	4.0563	4.98573e-05	0.000443397	478	FALSE	FALSE	FALSE	TRUE
Bacteria;Firmicutes;Clostridia;Oscillospirales;Oscillospiraceae;NK4A214 group;metagenome		47.6902	-1.15176	0.261016	-4.41261	1.0213e-05	0.000106438
Bacteria;Firmicutes;Clostridia;Oscillospirales;Oscillospiraceae;NK4A214 group;uncultured organism		19.8877	1.63136	0.243351	6.70375	2.03133e-11	8.46812e-10	437	FALSE	FALSE	FALSE	TRUE
Bacteria;Firmicutes;Clostridia;Oscillospirales;Oscillospiraceae;NK4A214 group;uncultured rumen bacterium	0.0313877
Bacteria;Firmicutes;Clostridia;Oscillospirales;Oscillospiraceae;Oscillibacter;?	0.000919366	137.636	0.538548	0.108109	4.98155	6.30768e-07	9.14613e-06	594	FALSE	TRUE	TRUE	TRUE
Bacteria;Firmicutes;Clostridia;Oscillospirales;Oscillospiraceae;Oscillibacter;uncultured organism		19.6607	0.500828	0.167172	2.99588	0.00273658	0.0160114
Bacteria;Firmicutes;Clostridia;Oscillospirales;Oscillospiraceae;Papillibacter;?		1.08771	0.195176	0.0557595	3.50032	0.000464703	0.00348266
Bacteria;Firmicutes;Clostridia;Oscillospirales;Oscillospiraceae;UCG-002;gut metagenome		16.8351	0.962945	0.355324	2.71005	0.00672731	0.0342528
Bacteria;Firmicutes;Clostridia;Oscillospirales;Oscillospiraceae;UCG-002;uncultured Firmicutes bacterium		37.4918	1.46802	0.295064	4.97525	6.51626e-07	9.24754e-06
Bacteria;Firmicutes;Clostridia;Oscillospirales;Oscillospiraceae;UCG-002;uncultured rumen bacterium		29.0582	0.764329	0.197538	3.86927	0.000109161	0.000887935
Bacteria;Firmicutes;Clostridia;Oscillospirales;Oscillospiraceae;UCG-005;?		343.415	0.403231	0.12608	3.19821	0.00138283	0.00872523
Bacteria;Firmicutes;Clostridia;Oscillospirales;Oscillospiraceae;UCG-005;gut metagenome		64.5469	0.885974	0.179613	4.9327	8.11023e-07	1.0819e-05
Bacteria;Firmicutes;Clostridia;Oscillospirales;Oscillospiraceae;UCG-005;uncultured rumen bacterium		8.47401	0.940964	0.353053	2.66522	0.0076938	0.038877
Bacteria;Firmicutes;Clostridia;Oscillospirales;Ruminococcaceae;?;?	6.54508e-05	298.864	0.571751	0.0945255	6.04864	1.46074e-09	3.74737e-08
Bacteria;Firmicutes;Clostridia;Oscillospirales;Ruminococcaceae;Anaerotruncus;Anaerotruncus sp. MT15		2.33481	0.599107	0.120804	4.95934	7.07338e-07	9.82904e-06
Bacteria;Firmicutes;Clostridia;Oscillospirales;Ruminococcaceae;Candidatus Soleaferrea;?		4.88841	0.330552	0.125929	2.62491	0.00866716	0.0421971
Bacteria;Firmicutes;Clostridia;Oscillospirales;Ruminococcaceae;[Eubacterium] siraeum group;[Eubacterium] siraeum DSM 15702		131.768	0.953275	0.206068	4.62602	3.72762e-06	4.14387e-05
Bacteria;Firmicutes;Clostridia;Oscillospirales;Ruminococcaceae;[Eubacterium] siraeum group;gut metagenome	1.77278e-06	34.2117	-1.38439	0.298784	-4.63344	3.59646e-06	4.13593e-05	511	FALSE	FALSE	TRUE	TRUE
Bacteria;Firmicutes;Clostridia;Oscillospirales;Ruminococcaceae;Faecalibacterium;?	0.000236886	2071.17	-0.349674	0.124059	-2.81861	0.00482328	0.0253317	516	FALSE	FALSE	TRUE	TRUE
Bacteria;Firmicutes;Clostridia;Oscillospirales;Ruminococcaceae;Faecalibacterium;Ruminococcaceae bacterium		132.799	-0.568324	0.199692	-2.846	0.00442722	0.0235957
Bacteria;Firmicutes;Clostridia;Oscillospirales;Ruminococcaceae;Incertae Sedis;?		146.935	0.410672	0.111349	3.68816	0.000225882	0.00177251
Bacteria;Firmicutes;Clostridia;Oscillospirales;Ruminococcaceae;Incertae Sedis;Clostridium sp. SN17		12.814	1.62209	0.283183	5.72806	1.01587e-08	2.41994e-07
Bacteria;Firmicutes;Clostridia;Oscillospirales;Ruminococcaceae;?;metagenome	0.017004
Bacteria;Firmicutes;Clostridia;Oscillospirales;Ruminococcaceae;Negativibacillus;?	0.0101338	23.5207	1.06051	0.206634	5.1323	2.86222e-07	4.701e-06
Bacteria;Firmicutes;Clostridia;Oscillospirales;Ruminococcaceae;Ruminococcus;gut metagenome	0.00312654	39.0512	-2.82811	0.361984	-7.81282	5.59245e-15	6.21694e-13
Bacteria;Firmicutes;Clostridia;Oscillospirales;Ruminococcaceae;Ruminococcus;Ruminococcus bicirculans	0.00020444							660	TRUE	TRUE	TRUE	TRUE
Bacteria;Firmicutes;Clostridia;Oscillospirales;Ruminococcaceae;Subdoligranulum;bacterium ic1395		3.44365	-2.28825	0.471364	-4.85454	1.20669e-06	1.57816e-05
Bacteria;Firmicutes;Clostridia;Oscillospirales;Ruminococcaceae;UBA1819;uncultured organism	0.00020444	53.4629	0.916453	0.1494	6.13424	8.55664e-10	2.48143e-08	553	FALSE	TRUE	TRUE	TRUE
Bacteria;Firmicutes;Clostridia;Oscillospirales;Ruminococcaceae;?;uncultured organism		5.80302	0.320917	0.121739	2.63611	0.00838614	0.0411291
Bacteria;Firmicutes;Clostridia;Oscillospirales;UCG-010;gut metagenome;?		46.9358	0.589924	0.20583	2.86608	0.00415592	0.0225366
Bacteria;Firmicutes;Clostridia;Oscillospirales;UCG-010;metagenome;?		5.4071	1.227	0.410446	2.98943	0.00279498	0.0160712
Bacteria;Firmicutes;Clostridia;Peptostreptococcales-Tissierellales;Anaerococcus;?;?	0.00312654	10.6124	0.83117	0.284652	2.91995	0.00350085	0.0197887
Bacteria;Firmicutes;Clostridia;Peptostreptococcales-Tissierellales;Anaerovoracaceae;?;?		15.0511	0.916329	0.267088	3.43081	0.000601782	0.00445987
Bacteria;Firmicutes;Clostridia;Peptostreptococcales-Tissierellales;Anaerovoracaceae;Family XIII AD3011 group;?	0.0002418	41.3699	0.791956	0.126082	6.28128	3.35788e-10	1.06653e-08	463	FALSE	FALSE	FALSE	TRUE
Bacteria;Firmicutes;Clostridia;Peptostreptococcales-Tissierellales;Anaerovoracaceae;Mogibacterium;?		16.5149	1.52739	0.47307	3.22868	0.00124364	0.00805347
Bacteria;Firmicutes;Clostridia;Peptostreptococcales-Tissierellales;Anaerovoracaceae;S5-A14a;?	0.0198138	1.71543	0.993544	0.388067	2.56024	0.0104601	0.0494816
Bacteria;Firmicutes;Clostridia;Peptostreptococcales-Tissierellales;Ezakiella;?;?		15.4492	0.991273	0.317972	3.11748	0.00182402	0.0111617
Bacteria;Firmicutes;Clostridia;Peptostreptococcales-Tissierellales;Fenollaria;?;?	0.0403839	38.2162	1.45831	0.263061	5.54364	2.96243e-08	6.17482e-07
Bacteria;Firmicutes;Clostridia;Peptostreptococcales-Tissierellales;Peptoniphilus;?;?	0.017004	21.8481	1.24254	0.251863	4.93338	8.08192e-07	1.0819e-05
Bacteria;Firmicutes;Clostridia;Peptostreptococcales-Tissierellales;Peptostreptococcaceae;Terrisporobacter;uncultured Clostridium sp.		90.9021	-0.681799	0.258227	-2.64031	0.00828312	0.0411291
Bacteria;Firmicutes;Negativicutes;?;?;?;?		32.2701	1.59285	0.560105	2.84384	0.00445735	0.0235957
Bacteria;Firmicutes;Negativicutes;Acidaminococcales;Acidaminococcaceae;Acidaminococcus;?		83.6147	1.21462	0.366283	3.31607	0.000912936	0.00621262
Bacteria;Firmicutes;Negativicutes;Acidaminococcales;Acidaminococcaceae;Phascolarctobacterium;gut metagenome		4.76804	5.27684	1.42475	3.70371	0.000212473	0.00168714
Bacteria;Firmicutes;Negativicutes;Acidaminococcales;Acidaminococcaceae;Phascolarctobacterium;Phascolarctobacterium succinatutens YIT 12067		0.789545	10.4534	2.94887	3.54487	0.000392808	0.00304655
Bacteria;Firmicutes;Negativicutes;Veillonellales-Selenomonadales;Selenomonadaceae;Megamonas;uncultured organism		6.30994	-2.04429	0.637133	-3.20857	0.00133396	0.00855527
Bacteria;Firmicutes;Negativicutes;Veillonellales-Selenomonadales;Selenomonadaceae;Mitsuokella;?		3.35285	5.16658	0.740387	6.97822	2.98947e-12	1.53383e-10
Bacteria;Firmicutes;Negativicutes;Veillonellales-Selenomonadales;Selenomonadaceae;Mitsuokella;uncultured Mitsuokella sp.		3.38749	6.13609	0.881947	6.95744	3.46523e-12	1.65094e-10
Bacteria;Firmicutes;Negativicutes;Veillonellales-Selenomonadales;Veillonellaceae;Dialister;Bacteroides xylanisolvens		25.6631	2.16766	0.538825	4.02293	5.74786e-05	0.000491516
Bacteria;Firmicutes;Negativicutes;Veillonellales-Selenomonadales;Veillonellaceae;Megasphaera;?		112.206	2.77827	0.433591	6.40759	1.47841e-10	5.47833e-09
Bacteria;Firmicutes;Negativicutes;Veillonellales-Selenomonadales;Veillonellaceae;Veillonella;?		203.803	0.864496	0.213681	4.04573	5.21607e-05	0.000451834
Bacteria;Firmicutes;Negativicutes;Veillonellales-Selenomonadales;Veillonellaceae;Veillonella;Veillonella rogosae	0.00991184
Bacteria;Proteobacteria;Gammaproteobacteria;Aeromonadales;Succinivibrionaceae;Succinivibrio;?		4.12407	6.13182	0.854235	7.17815	7.06621e-13	4.28469e-11
Bacteria;Proteobacteria;Gammaproteobacteria;Aeromonadales;Succinivibrionaceae;Succinivibrio;uncultured rumen bacterium		10.9411	4.67151	0.73668	6.34131	2.27821e-10	7.9977e-09
Bacteria;Proteobacteria;Gammaproteobacteria;Enterobacterales;Enterobacteriaceae;Enterobacter;?		38.2629	1.54366	0.371304	4.1574	3.2189e-05	0.000298195
Bacteria;Proteobacteria;Gammaproteobacteria;Enterobacterales;Enterobacteriaceae;Escherichia-Shigella;Escherichia coli		32.9412	-3.75764	1.14835	-3.27221	0.00106709	0.00704701
Bacteria;Proteobacteria;Gammaproteobacteria;Enterobacterales;Enterobacteriaceae;Klebsiella;Klebsiella pneumoniae		93.09	2.04943	0.331065	6.19041	6.00062e-10	1.81928e-08
Bacteria;Proteobacteria;Gammaproteobacteria;Pasteurellales;Pasteurellaceae;Haemophilus;uncultured organism	0.0295282	26.2994	-1.21265	0.26042	-4.65651	3.21622e-06	3.76354e-05	539	FALSE	FALSE	TRUE	TRUE
Bacteria;Synergistota;Synergistia;Synergistales;Synergistaceae;Cloacibacillus;Cloacibacillus evryensis		7.65072	2.33714	0.364526	6.41146	1.44136e-10	5.47833e-09
Bacteria;Verrucomicrobiota;Lentisphaeria;Victivallales;Victivallaceae;Victivallis;Victivallales bacterium CCUG 44730		29.487	1.49115	0.277301	5.37738	7.5578e-08	1.48266e-06
Bacteria;Verrucomicrobiota;Verrucomicrobiae;Verrucomicrobiales;Akkermansiaceae;Akkermansia;?		158.979	1.30648	0.284085	4.59892	4.24687e-06	4.64371e-05
Bacteria;Verrucomicrobiota;Verrucomicrobiae;Verrucomicrobiales;Akkermansiaceae;Akkermansia;Akkermansia muciniphila		586.312	1.07255	0.239671	4.47511	7.63722e-06	8.21617e-05
Bacteria;Verrucomicrobiota;Verrucomicrobiae;Verrucomicrobiales;Akkermansiaceae;Akkermansia;Akkermansia sp. KLE1798		46.3853	1.25725	0.410834	3.06024	0.00221158	0.0134102

## Sheet: Pooled_data_metacyc
	Wilcoxon Mann Whitney	DESeq2						ANCOM
Taxa	q-values	baseMean	log2FoldChange	lfcSE	stat	pvalue	padj	W	detected_0.9	detected_0.8	detected_0.7	detected_0.6
1CMET2-PWY		34209.3	-0.0862061	0.0192912	-4.46868	7.87049e-06	6.06491e-05
3-HYDROXYPHENYLACETATE-DEGRADATION-PWY	0.00782465
ALL-CHORISMATE-PWY	0.0365846	2458.68	0.272353	0.112979	2.41065	0.0159243	0.0332886
ANAEROFRUCAT-PWY	0.0173706
ANAGLYCOLYSIS-PWY		46093.5	-0.0725154	0.0201452	-3.59963	0.000318674	0.00143953
ARGORNPROST-PWY		4064.14	0.144954	0.0448626	3.23107	0.00123327	0.00348687
ARGSYN-PWY		32673.9	-0.0502047	0.0222192	-2.25951	0.0238515	0.0475819
ARO-PWY	0.00980246	41492.6	-0.0823121	0.020732	-3.97029	7.17843e-05	0.000421063
ASPASN-PWY	0.0468944	34304.5	-0.0911414	0.0222708	-4.09242	4.26898e-05	0.000266303
BRANCHED-CHAIN-AA-SYN-PWY		43541.8	-0.0701131	0.0207753	-3.37483	0.000738611	0.00250236
CALVIN-PWY	0.0233594	44779.4	-0.0867587	0.0191409	-4.53262	5.82561e-06	4.67238e-05
COA-PWY		37432.7	-0.0717224	0.0211101	-3.39755	0.000679933	0.00240733
COBALSYN-PWY	0.000382928	32899.8	-0.148271	0.0263052	-5.63656	1.73486e-08	4.08347e-07
COMPLETE-ARO-PWY		43416.7	-0.0830884	0.020745	-4.00524	6.19554e-05	0.000368916
DAPLYSINESYN-PWY		34949.1	-0.0743777	0.023369	-3.18275	0.00145881	0.00398134
DHGLUCONATE-PYR-CAT-PWY		102.328	-0.853417	0.35615	-2.39623	0.0165648	0.0344442
DTDPRHAMSYN-PWY		37528.6	-0.0912238	0.0238471	-3.82536	0.000130583	0.000712764
FOLSYN-PWY		26294.5	-0.0684401	0.0157043	-4.35804	1.31234e-05	9.55091e-05
GALACT-GLUCUROCAT-PWY		10672.5	-0.156688	0.0315603	-4.9647	6.88056e-07	8.05504e-06
GALACTUROCAT-PWY	0.0179097	16244.2	-0.145909	0.0280743	-5.19726	2.02246e-07	2.9438e-06
GLCMANNANAUT-PWY	9.0191e-05	13956.2	-0.188811	0.0329108	-5.73705	9.6339e-09	2.92997e-07
GLUCARGALACTSUPER-PWY	0.000289048
GLUCOSE1PMETAB-PWY	2.67285e-05	3219.99	0.567507	0.0888535	6.38699	1.69177e-10	1.10811e-08
GLUCUROCAT-PWY	0.00873626	10733.6	-0.157002	0.033006	-4.75679	1.96697e-06	1.71782e-05
GLYCOCAT-PWY	0.000595028	42873.6	-0.135501	0.0229511	-5.9039	3.55014e-09	1.69935e-07
GLYCOGENSYNTH-PWY	3.6045e-05	44146.3	-0.145987	0.0284946	-5.12331	3.00215e-07	3.93281e-06
GLYCOLYSIS	0.00115185
GOLPDLCAT-PWY		608.403	0.529206	0.111082	4.7641	1.89697e-06	1.69434e-05	273	FALSE	FALSE	FALSE	TRUE
HISTSYN-PWY		36866.7	-0.070052	0.0221067	-3.16882	0.00153061	0.00412007
HOMOSER-METSYN-PWY	0.00247294
HSERMETANA-PWY	0.00442285	12994	0.0786037	0.032924	2.38742	0.0169669	0.0350947
ILEUSYN-PWY		45836.1	-0.071765	0.0203683	-3.52337	0.000426095	0.00178144
LACTOSECAT-PWY		886.529	0.607517	0.111633	5.44207	5.26641e-08	9.85571e-07
METH-ACETATE-PWY	0.0272605	7052.77	-0.262073	0.0667626	-3.92545	8.65676e-05	0.00050031	338	FALSE	TRUE	TRUE	TRUE
METHANOGENESIS-PWY		59.8284	0.788093	0.245979	3.2039	0.00135577	0.00377886
NADSYN-PWY		64.8235	1.42292	0.407852	3.48881	0.000485169	0.00194563
NONMEVIPP-PWY		39772	-0.0797332	0.0218379	-3.65115	0.00026107	0.00120707
NONOXIPENT-PWY	0.00416967	57235.3	-0.0826408	0.0220736	-3.74388	0.000181203	0.000924841
OANTIGEN-PWY		30001.3	-0.0552652	0.0232442	-2.37759	0.0174261	0.0358558
P105-PWY		5056.9	0.266157	0.109275	2.43566	0.0148647	0.0312397
P122-PWY	3.6045e-05	6469.63	0.294752	0.0505354	5.83259	5.4575e-09	2.1448e-07
P124-PWY	6.02147e-06	11473.4	0.266734	0.0559034	4.77134	1.83001e-06	1.67255e-05
P125-PWY	0.0175314	923.188	0.378486	0.102372	3.69715	0.000218031	0.00105785	238	FALSE	FALSE	FALSE	TRUE
P163-PWY	0.0175314	1764.75	0.24872	0.0718274	3.46275	0.000534682	0.0021013
P221-PWY	0.00442285							373	TRUE	TRUE	TRUE	TRUE
P23-PWY	0.000862361	6900.92	0.202968	0.060439	3.35823	0.000784435	0.00259061
P241-PWY		53.7803	0.836711	0.241903	3.45888	0.000542435	0.00211066
P261-PWY		66.6195	0.638377	0.212603	3.00267	0.00267618	0.00649223
P341-PWY		148.078	0.972025	0.187666	5.17955	2.22425e-07	3.1219e-06
P4-PWY	0.0417956
PANTO-PWY		24822.8	-0.0844036	0.0206515	-4.08705	4.36888e-05	0.000268276
PANTOSYN-PWY		27200.8	-0.091025	0.019538	-4.65888	3.17935e-06	2.65848e-05
PEPTIDOGLYCANSYN-PWY		40239.3	-0.0645939	0.0209431	-3.08425	0.00204063	0.00517397
PHOSLIPSYN-PWY	0.0272689	43287.7	-0.0798357	0.0210812	-3.78706	0.000152439	0.000805136
POLYAMINSYN3-PWY		4080.86	-0.118232	0.0524167	-2.25561	0.0240949	0.0478246
PRPP-PWY	0.0117086	13700.1	0.119439	0.0352546	3.38789	0.000704328	0.00242808
PWY0-1241	0.0113353	2879.5	0.239463	0.0695496	3.44305	0.000575197	0.00216043
PWY0-1296	0.000595028	29865.3	-0.180803	0.0316181	-5.71833	1.07576e-08	3.01981e-07
PWY0-1297	0.00758621	26251.2	-0.123547	0.0285749	-4.32361	1.53493e-05	0.000109678
PWY0-1298	0.0003402	26110.2	-0.116717	0.0286373	-4.07569	4.58785e-05	0.000277388
PWY0-1319		46768.8	-0.0819681	0.0211069	-3.88348	0.000102972	0.00056997
PWY0-1479	0.0472294
PWY0-1533	0.0267364	2289.78	0.289484	0.0840275	3.44511	0.000570825	0.00216043
PWY0-166	0.000382928	17963.9	0.0533193	0.0184928	2.88325	0.00393595	0.00928588
PWY0-781	0.00374249	14672.5	0.0703549	0.0276221	2.54705	0.0108639	0.0237195
PWY-1541		51.7629	0.565856	0.209936	2.69537	0.00703103	0.0156113
PWY-1622		17.4629	1.32829	0.296919	4.47356	7.69292e-06	6.04663e-05
PWY-1861	0.040481	4361.4	0.476204	0.0830198	5.73603	9.69202e-09	2.92997e-07
PWY1G-0	0.0204883	28.1985	0.509801	0.209243	2.43641	0.0148338	0.0312397
PWY-2941	0.0365846	7002.6	0.176654	0.0616385	2.86597	0.00415733	0.00961076
PWY-2942		44700.5	-0.0690292	0.0201845	-3.41992	0.000626405	0.00227942
PWY-3001		42581.7	-0.0706343	0.0198301	-3.56197	0.000368084	0.00158964
PWY-4361		26.7298	1.88049	0.235613	7.98127	1.44837e-15	1.42303e-13
PWY490-3	0.0135107	9584.98	-0.198566	0.0640137	-3.10194	0.00192258	0.00497087
PWY4FS-7		40929.7	-0.0753543	0.0219083	-3.43954	0.00058271	0.00216043
PWY4FS-8		40929.7	-0.0753543	0.0219083	-3.43954	0.00058271	0.00216043
PWY-5022		2562.45	0.205226	0.0668031	3.0721	0.00212557	0.0053207
PWY-5088	0.0330001	38.0762	0.852331	0.30232	2.8193	0.00481288	0.0109386
PWY-5097		43587.4	-0.0754848	0.0204603	-3.68933	0.000224846	0.00107762
PWY-5100		42740.2	-0.079338	0.0243489	-3.25838	0.00112051	0.00328628
PWY-5101		49248.8	-0.0770082	0.0206801	-3.72379	0.000196255	0.000970525
PWY-5103		42666.9	-0.0719526	0.021198	-3.39431	0.000688028	0.00241424
PWY-5104		46593.2	-0.0775109	0.0221853	-3.4938	0.000476196	0.00192933
PWY-5121		38831.6	-0.0750004	0.0224521	-3.34047	0.00083638	0.00268217
PWY-5177	0.0417343
PWY-5188		15690.2	-0.0920126	0.0291924	-3.15194	0.00162192	0.00433614
PWY-5189		14215.9	-0.114584	0.0304728	-3.7602	0.000169775	0.000877918
PWY-5198		36.9674	0.783342	0.238418	3.28558	0.00101774	0.00314531
PWY-5265		1211.83	0.501412	0.122353	4.09806	4.16619e-05	0.000264083	263	FALSE	FALSE	FALSE	TRUE
PWY-5304	0.000595028	5694.64	-0.407362	0.0736516	-5.53093	3.18533e-08	6.95464e-07	342	FALSE	TRUE	TRUE	TRUE
PWY-5345	0.00782465	7843.1	0.197433	0.0551557	3.57955	0.00034418	0.00151981
PWY-5384	0.0003402	16926.5	-0.225839	0.042386	-5.32814	9.92252e-08	1.69546e-06	239	FALSE	FALSE	FALSE	TRUE
PWY-5415	0.0316438	247.708	0.362251	0.115894	3.12572	0.00177368	0.00464705
PWY-5484	0.0120629	27675.4	0.0884545	0.0257003	3.44177	0.000577912	0.00216043
PWY-5505	1.00683e-05	28221	-0.195073	0.0378355	-5.15581	2.52538e-07	3.42233e-06
PWY-5509	0.00247294	31568.2	-0.151795	0.0268619	-5.65092	1.5959e-08	4.08347e-07
PWY-5532		55.5608	0.77769	0.134996	5.76083	8.37014e-09	2.92997e-07	282	FALSE	FALSE	TRUE	TRUE
PWY-5651		44.1778	1.13944	0.390127	2.9207	0.00349247	0.00836914
PWY-5659	0.0425211
PWY-5667		46768.8	-0.0819681	0.0211069	-3.88348	0.000102972	0.00056997
PWY-5677		1983.32	0.145945	0.0592298	2.46404	0.0137381	0.0295032
PWY-5686		44694.6	-0.0629578	0.0207916	-3.02805	0.00246139	0.00608381
PWY-5737		2.05207	4.51556	0.904791	4.99072	6.01559e-07	7.62622e-06
PWY-5837	0.000595028	2290.29	0.465881	0.087965	5.29621	1.1823e-07	1.93602e-06
PWY-5838	0.00324691	4099.04	0.314348	0.0716537	4.38704	1.14905e-05	8.68415e-05
PWY-5840	9.0191e-05	4114.67	0.352087	0.0721836	4.87765	1.07355e-06	1.05476e-05
PWY-5845	0.0401479	2609.27	0.273504	0.0948857	2.88245	0.00394591	0.00928588
PWY-5850	0.0385662	2608.43	0.273415	0.0950573	2.87631	0.00402351	0.00935645
PWY-5855	0.0256216	2614.69	0.294934	0.0902366	3.26845	0.00108138	0.00319536
PWY-5856		2614.69	0.294934	0.0902366	3.26845	0.00108138	0.00319536
PWY-5857		2614.69	0.294934	0.0902366	3.26845	0.00108138	0.00319536
PWY-5860	0.0204883	2122.97	0.290241	0.0995188	2.91645	0.00354044	0.00843267
PWY-5861	7.59348e-05	3392.34	0.359437	0.0769104	4.67346	2.96173e-06	2.53035e-05
PWY-5862		2123.55	0.290341	0.0993534	2.92231	0.00347446	0.00836914
PWY-5863	0.00114055	2505.3	0.456954	0.0868484	5.26152	1.42872e-07	2.20644e-06
PWY-5896	0.0468944	2608.43	0.273415	0.0950573	2.87631	0.00402351	0.00935645
PWY-5897	0.000237369	3929.14	0.364712	0.0741266	4.92013	8.64887e-07	8.7154e-06
PWY-5898	0.000595028	3929.14	0.364712	0.0741266	4.92013	8.64887e-07	8.7154e-06
PWY-5899	3.6045e-05	3929.14	0.364712	0.0741266	4.92013	8.64887e-07	8.7154e-06
PWY-5910	5.2684e-05	1378.42	0.970833	0.115396	8.41303	3.99538e-17	5.23395e-15
PWY-5913	0.000137913	13840.9	0.139847	0.0375719	3.72211	0.000197562	0.000970525
PWY-5973		46097	-0.085994	0.0189135	-4.5467	5.4494e-06	4.46169e-05
PWY-6121		42557.9	-0.0636455	0.0198236	-3.21058	0.00132465	0.00371849
PWY-6122		42280.2	-0.0672669	0.0207586	-3.24043	0.00119349	0.00339884
PWY-6123		40023	-0.0686036	0.0205573	-3.3372	0.000846282	0.00268217
PWY-6125	0.0055899
PWY-6126		44887.8	-0.0638758	0.0196257	-3.2547	0.00113514	0.00330451
PWY-6141		38.4749	0.806979	0.240205	3.35954	0.000780724	0.00259061
PWY-6147		22278.9	-0.0773377	0.0211523	-3.65624	0.000255942	0.00120707
PWY-6148		101.425	0.835192	0.254342	3.28373	0.00102443	0.00314531
PWY-6151	0.000676388	29356.5	-0.155735	0.0264462	-5.88873	3.89163e-09	1.69935e-07
PWY-6163		40348.6	-0.0849847	0.0204481	-4.15612	3.23699e-05	0.000208547
PWY-6165		82.3712	0.551816	0.15713	3.51185	0.000444997	0.00184088	262	FALSE	FALSE	FALSE	TRUE
PWY-6167		112.326	0.827101	0.258454	3.20018	0.0013734	0.00380103
PWY-6174		56.3921	0.875443	0.24444	3.58142	0.000341727	0.00151981
PWY-621	3.6045e-05	29418.9	-0.247624	0.0331041	-7.48014	7.42417e-14	5.8354e-12	244	FALSE	FALSE	FALSE	TRUE
PWY-6263	0.000152642	2961.08	0.227871	0.0820042	2.77877	0.00545648	0.0123241
PWY-6269	3.6045e-05	31718.1	-0.150793	0.0267675	-5.63345	1.76639e-08	4.08347e-07
PWY-6277		42280.2	-0.0672669	0.0207586	-3.24043	0.00119349	0.00339884
PWY-6317	0.00011739	34299	-0.131959	0.0271912	-4.85299	1.21613e-06	1.16571e-05
PWY-6349		44.8318	0.821847	0.242799	3.38489	0.00071206	0.00243339
PWY-6350	0.0162055	42.3828	0.82006	0.242056	3.3879	0.000704302	0.00242808
PWY-6383		94.0243	0.428806	0.150378	2.85152	0.00435105	0.00999979
PWY-6385	0.0395961	39711.3	-0.0688998	0.0204363	-3.37145	0.000747736	0.00251163
PWY-6386		40525.3	-0.0692581	0.0208164	-3.32709	0.000877575	0.0027372
PWY-6387		40652.9	-0.0646104	0.0209412	-3.08532	0.00203334	0.00517397
PWY-6396	0.0468944	433.136	0.482742	0.096998	4.97683	6.46343e-07	7.9379e-06
PWY-6397		16.6689	0.974101	0.345531	2.81914	0.00481522	0.0109386
PWY-6470		1468.38	0.357479	0.1069	3.34405	0.000825652	0.00268166
PWY-6478	0.0256216	2446.43	-0.166248	0.0602331	-2.76008	0.00577873	0.0129037
PWY-6507	0.049113	15339.8	-0.134222	0.0371788	-3.61019	0.000305979	0.00139825
PWY-6588	0.0162055
PWY-6608	0.0417343
PWY-6609		41798	-0.0780769	0.0249249	-3.13248	0.00173336	0.00457189
PWY-6612		22858.8	-0.0719695	0.016735	-4.30054	1.7038e-05	0.000119571
PWY-6641		146.186	0.698566	0.184557	3.78509	0.000153652	0.000805136
PWY-6654		68.1765	0.818674	0.250088	3.27354	0.00106208	0.00319536
PWY-6700		19500	-0.0580353	0.0236144	-2.45763	0.0139859	0.029872
PWY-6708	0.0256216	2614.69	0.294934	0.0902366	3.26845	0.00108138	0.00319536
PWY-6737	0.000675295	46629	-0.129419	0.0242273	-5.34187	9.19944e-08	1.64335e-06
PWY-6749	0.0395961
PWY-6891	0.00442285	7296.62	0.143975	0.0443883	3.24355	0.00118051	0.00339884
PWY-6892		25599.4	-0.0791846	0.0232106	-3.41157	0.000645902	0.0023288
PWY-6895	0.00782465	11485.1	0.0843039	0.032834	2.56758	0.0102412	0.0224848
PWY-6897		30089.2	-0.070995	0.0211989	-3.34899	0.000811058	0.00265622
PWY-6901	0.0145824	15672.3	0.0862002	0.0327768	2.62991	0.00854065	0.0188566
PWY-6944		25.9461	-2.19496	0.576121	-3.8099	0.000139023	0.000748436
PWY-7003	0.0175314	3049.62	0.209938	0.0899371	2.33428	0.0195813	0.0398728
PWY-7007	0.0194937	46.8837	0.703292	0.300022	2.34414	0.0190713	0.0390365
PWY-7031		9.45846	1.05369	0.341358	3.08678	0.0020234	0.00517397
PWY-7111		50527.1	-0.0763862	0.0196662	-3.88413	0.000102697	0.00056997
PWY-7184		13918	0.0749619	0.0243553	3.07784	0.00208507	0.00525276
PWY-7187	0.00101346	18354.4	0.0394224	0.0173141	2.2769	0.0227923	0.0459352
PWY-7197	0.00873626	13474.8	0.0861606	0.02776	3.10377	0.00191071	0.00497087
PWY-7198								276	FALSE	FALSE	TRUE	TRUE
PWY-7199		24772.8	-0.0626766	0.0226263	-2.77008	0.00560423	0.0125855
PWY-7200	0.0244668
PWY-7208		46361.7	-0.0639244	0.0211384	-3.02409	0.0024938	0.0061254
PWY-7209		86.377	1.46768	0.240177	6.11081	9.91293e-10	5.5654e-08
PWY-7210	0.0175314							291	FALSE	FALSE	TRUE	TRUE
PWY-7211	0.00149641	12460.7	0.0665958	0.0272078	2.44767	0.0143783	0.0305442
PWY-7219		46621.8	-0.070073	0.0210164	-3.33421	0.000855417	0.00268943
PWY-7220		45923.7	-0.0536083	0.0212238	-2.52585	0.0115417	0.0249225
PWY-7221		40991.3	-0.0628688	0.0208423	-3.01641	0.00255787	0.00624373
PWY-7222		45923.7	-0.0536083	0.0212238	-2.52585	0.0115417	0.0249225
PWY-7228	0.0272605
PWY-7229		46742	-0.0675177	0.0197016	-3.42701	0.000610262	0.00224143
PWY-7234	0.000595028	9889.58	0.214935	0.0492453	4.36457	1.27372e-05	9.44475e-05
PWY-7242	0.0365846	22301.8	-0.140816	0.0256582	-5.48818	4.06106e-08	7.97999e-07
PWY-7286		46.4165	0.812853	0.243569	3.33726	0.00084608	0.00268217
PWY-7328	2.67285e-05	5638.98	0.301306	0.0547576	5.50253	3.74375e-08	7.74366e-07
PWY-7332		2811.85	0.292206	0.0857916	3.406	0.000659215	0.0023552
PWY-7371	0.000595028	1369.65	0.27483	0.0875804	3.13803	0.00170088	0.00451653
PWY-7373		21.5162	0.937391	0.306796	3.05542	0.00224749	0.00559028
PWY-7374	0.0420577	1039.94	0.219692	0.0968723	2.26786	0.023338	0.046795
PWY-7391		42.729	0.99305	0.232247	4.27583	1.90427e-05	0.000131294
PWY-7400		32628.9	-0.050486	0.0221569	-2.27857	0.0226925	0.0459352
PWY-7456		9807.6	-0.174347	0.0497867	-3.50187	0.000462001	0.00189131
PWY-7527		35.4847	2.3924	0.255609	9.35963	8.00176e-21	3.14469e-18
PWY-7539		22435.9	-0.0888318	0.0213436	-4.16199	3.1548e-05	0.00020664
PWY-7560	0.0215817	39772	-0.0797332	0.0218379	-3.65115	0.00026107	0.00120707
PWY-7663		48698.1	-0.0897065	0.0180778	-4.96223	6.96874e-07	8.05504e-06
PWY-922	0.000364324	1060.59	0.993205	0.116713	8.5098	1.74228e-17	3.42358e-15
PYRIDNUCSAL-PWY		29857.2	-0.115108	0.023271	-4.94639	7.56008e-07	8.48888e-06
PYRIDNUCSYN-PWY		29549.4	-0.0941949	0.0223799	-4.2089	2.56619e-05	0.000170935
RHAMCAT-PWY		10544.3	-0.154749	0.0366555	-4.22171	2.42456e-05	0.000164285
RIBOSYN2-PWY	0.0131986	28134	-0.0985043	0.0199717	-4.9322	8.13091e-07	8.7154e-06
RUMP-PWY	3.6045e-05	2327.01	0.405008	0.0770333	5.25757	1.45973e-07	2.20644e-06
SER-GLYSYN-PWY		39230.9	-0.078015	0.0218887	-3.56418	0.000365002	0.00158964
TCA	2.67285e-05	17442.2	0.113136	0.0319556	3.54043	0.000399481	0.00170648
TCA-GLYOX-BYPASS	0.049113
THRESYN-PWY		41463.3	-0.0681261	0.0196117	-3.47375	0.000513235	0.00203739
TRNA-CHARGING-PWY		40489.9	-0.065576	0.0206034	-3.18278	0.00145868	0.00398134
TRPSYN-PWY	0.0256216	28877	-0.102136	0.0213284	-4.78872	1.67846e-06	1.57056e-05
UBISYN-PWY	0.00159591	2576.54	0.286935	0.090493	3.17079	0.00152024	0.00412007
VALDEG-PWY		28.8957	1.01768	0.272203	3.73869	0.000184981	0.00093202
VALSYN-PWY		45836.1	-0.071765	0.0203683	-3.52337	0.000426095	0.00178144
