# Supplementary material for: Meta-analysis of the Parkinson’s disease gut microbiome suggests alterations linked to intestinal inflammation
Source: NPJ Parkinsons Dis. 2021 Mar 10;7:27. doi: 10.1038/s41531-021-00156-z (PMC7946946; doi:10.1038/s41531-021-00156-z)
Supplement: Supplementary file 5 — Datset 4 [file 41531_2021_156_MOESM5_ESM.xlsx]

## Sheet: GLMM_family
taxa	models	cond((Int))	disp((Int))	cond(age)	cond(gender)	cond(status)	cond(age:status)	cond(gender:status)	df	logLik	AIC	delta	weight	zi((Int))
Bacteria;Actinobacteriota;Actinobacteria;Bifidobacteriales;Bifidobacteriaceae	gm_onlystatus_norandom	4.34882	+			+			4	-2867.31	5742.61	0
Bacteria;Actinobacteriota;Actinobacteria;Bifidobacteriales;Bifidobacteriaceae	gm_noage_norandom	4.41514	+		+	+		+	6	-2865.92	5743.83	1.21879
Bacteria;Actinobacteriota;Actinobacteria;Bifidobacteriales;Bifidobacteriaceae	gm_onlystatus	4.43702	+			+			6	-2866.05	5744.1	1.48313
Bacteria;Actinobacteriota;Actinobacteria;Bifidobacteriales;Bifidobacteriaceae	gm_nogender_norandom_noint	4.13001	+	0.229151		+			5	-2867.06	5744.13	1.51487
Bacteria;Actinobacteriota;Actinobacteria;Bifidobacteriales;Bifidobacteriaceae	gm_noage_norandom_noint	4.32803	+		+	+			5	-2867.18	5744.37	1.75219
Bacteria;Actinobacteriota;Actinobacteria;Bifidobacteriales;Bifidobacteriaceae	gm_noage	4.51635	+		+	+		+	8	-2864.46	5744.92	2.301
Bacteria;Actinobacteriota;Actinobacteria;Bifidobacteriales;Bifidobacteriaceae	gm_noageint_norandom	4.20253	+	0.225399	+	+		+	7	-2865.68	5745.37	2.75084
Bacteria;Actinobacteriota;Actinobacteria;Bifidobacteriales;Bifidobacteriaceae	gm_nogender_norandom	3.83885	+	0.523587		+	+		6	-2866.88	5745.76	3.14606
Bacteria;Actinobacteriota;Actinobacteria;Bifidobacteriales;Bifidobacteriaceae	gm_nogender_noint	4.2583	+	0.183104		+			7	-2865.89	5745.79	3.17233
Bacteria;Actinobacteriota;Actinobacteria;Bifidobacteriales;Bifidobacteriaceae	gm_noage_noint	4.41632	+		+	+			7	-2865.93	5745.86	3.2433
Bacteria;Actinobacteriota;Actinobacteria;Bifidobacteriales;Bifidobacteriaceae	gm_noint_norandom	4.12081	+	0.219021	+	+			6	-2866.96	5745.93	3.31068
Bacteria;Actinobacteriota;Actinobacteria;Bifidobacteriales;Bifidobacteriaceae	gm_noageint	4.35154	+	0.170222	+	+		+	9	-2864.32	5746.65	4.03356
Bacteria;Actinobacteriota;Actinobacteria;Bifidobacteriales;Bifidobacteriaceae	gm_nogender	3.9991	+	0.444285		+	+		8	-2865.74	5747.49	4.87139
Bacteria;Actinobacteriota;Actinobacteria;Bifidobacteriales;Bifidobacteriaceae	gm_nogenderint_norandom	3.81743	+	0.524421	+	+	+		7	-2866.76	5747.53	4.91218
Bacteria;Actinobacteriota;Actinobacteria;Bifidobacteriales;Bifidobacteriaceae	gm_noint	4.2498	+	0.172311	+	+			8	-2865.79	5747.58	4.96943
Bacteria;Actinobacteriota;Actinobacteria;Bifidobacteriales;Bifidobacteriaceae	gm_full	4.00279	+	0.523287	+	+	+	+	10	-2864.05	5748.1	5.48622
Bacteria;Actinobacteriota;Actinobacteria;Bifidobacteriales;Bifidobacteriaceae	gm_onlyage	4.25678	+	0.328108					4	-2872.7	5753.41	10.7925
Bacteria;Actinobacteriota;Actinobacteria;Bifidobacteriales;Bifidobacteriaceae	gm_onlygender	4.52955	+		+				4	-2872.78	5753.55	10.9397
Bacteria;Actinobacteriota;Actinobacteria;Bifidobacteriales;Bifidobacteriaceae	gm_nostatus	4.23505	+	0.306991	+				5	-2872.35	5754.69	12.0774
Bacteria;Actinobacteriota;Actinobacteria;Bifidobacteriales;Bifidobacteriaceae	gm_nogenderint	3.81744	+	0.52442	+	+	+		9
Bacteria;Bacteroidota;Bacteroidia;Bacteroidales;Porphyromonadaceae	gm_onlystatus_norandom	1.31702	+			+			4	-1109.63	2227.26	0
Bacteria;Bacteroidota;Bacteroidia;Bacteroidales;Porphyromonadaceae	gm_noage_norandom_noint	1.36902	+		+	+			5	-1109.05	2228.1	0.843359
Bacteria;Bacteroidota;Bacteroidia;Bacteroidales;Porphyromonadaceae	gm_nogender_norandom_noint	1.8214	+	-0.00759687		+			5	-1109.13	2228.26	1.0004
Bacteria;Bacteroidota;Bacteroidia;Bacteroidales;Porphyromonadaceae	gm_onlystatus	1.60003	+			+			6	-1108.61	2229.21	1.95688
Bacteria;Bacteroidota;Bacteroidia;Bacteroidales;Porphyromonadaceae	gm_noint_norandom	1.8291	+	-0.00697424	+	+			6	-1108.63	2229.26	2.00523
Bacteria;Bacteroidota;Bacteroidia;Bacteroidales;Porphyromonadaceae	gm_nogender_norandom	2.55308	+	-0.0185334		+	+		6	-1108.73	2229.47	2.21125
Bacteria;Bacteroidota;Bacteroidia;Bacteroidales;Porphyromonadaceae	gm_noage_noint	1.68465	+		+	+			7	-1107.79	2229.58	2.32765
Bacteria;Bacteroidota;Bacteroidia;Bacteroidales;Porphyromonadaceae	gm_noage_norandom	1.31716	+		+	+		+	6	-1108.92	2229.85	2.59252
Bacteria;Bacteroidota;Bacteroidia;Bacteroidales;Porphyromonadaceae	gm_nogenderint_norandom	2.63063	+	-0.0189027	+	+	+		7	-1108.17	2230.34	3.0801
Bacteria;Bacteroidota;Bacteroidia;Bacteroidales;Porphyromonadaceae	gm_nogender_noint	2.04545	+	-0.00677474		+			7	-1108.19	2230.38	3.12822
Bacteria;Bacteroidota;Bacteroidia;Bacteroidales;Porphyromonadaceae	gm_noageint_norandom	1.77385	+	-0.00689045	+	+		+	7	-1108.51	2231.03	3.77344
Bacteria;Bacteroidota;Bacteroidia;Bacteroidales;Porphyromonadaceae	gm_noint	2.07295	+	-0.00596507	+	+			8	-1107.52	2231.04	3.78825
Bacteria;Bacteroidota;Bacteroidia;Bacteroidales;Porphyromonadaceae	gm_noage	1.63391	+		+	+		+	8	-1107.66	2231.32	4.06329
Bacteria;Bacteroidota;Bacteroidia;Bacteroidales;Porphyromonadaceae	gm_nogender	2.51886	+	-0.014236		+	+		8	-1108.02	2232.03	4.77404
Bacteria;Bacteroidota;Bacteroidia;Bacteroidales;Porphyromonadaceae	gm_noageint	2.01494	+	-0.00585898	+	+		+	9	-1107.39	2232.78	5.5219
Bacteria;Bacteroidota;Bacteroidia;Bacteroidales;Porphyromonadaceae	gm_full	2.55611	+	-0.0144094	+	+	+	+	10	-1107.16	2234.32	7.06031
Bacteria;Bacteroidota;Bacteroidia;Bacteroidales;Porphyromonadaceae	gm_onlyage	2.27274	+	-0.00844958					4	-1115.34	2238.69	11.4305
Bacteria;Bacteroidota;Bacteroidia;Bacteroidales;Porphyromonadaceae	gm_onlygender	1.74313	+		+				4	-1115.9	2239.8	12.5464
Bacteria;Bacteroidota;Bacteroidia;Bacteroidales;Porphyromonadaceae	gm_nostatus	2.28375	+	-0.00832797	+				5	-1115.31	2240.62	13.3623
Bacteria;Bacteroidota;Bacteroidia;Bacteroidales;Porphyromonadaceae	gm_nogenderint	2.59497	+	-0.0141548	+	+	+		9
Bacteria;Firmicutes;Bacilli;Lactobacillales;Enterococcaceae	gm_noage_norandom_noint	1.46352	+		+	+			6	-1364.71	2741.43	0		-19.3648
Bacteria;Firmicutes;Bacilli;Lactobacillales;Enterococcaceae	gm_onlystatus_norandom	1.3912	+			+			5	-1365.79	2741.57	0.148368		-19.4181
Bacteria;Firmicutes;Bacilli;Lactobacillales;Enterococcaceae	gm_noage_norandom	1.49825	+		+	+		+	7	-1364.63	2743.27	1.83945		-19.3016
Bacteria;Firmicutes;Bacilli;Lactobacillales;Enterococcaceae	gm_noint_norandom	1.28688	+	0.00277164	+	+			7	-1364.64	2743.28	1.84881		-19.4426
Bacteria;Firmicutes;Bacilli;Lactobacillales;Enterococcaceae	gm_nogender_norandom_noint	1.24968	+	0.00221087		+			6	-1365.74	2743.48	2.05209		-19.7215
Bacteria;Firmicutes;Bacilli;Lactobacillales;Enterococcaceae	gm_nogenderint_norandom	0.6557	+	0.0121989	+	+	+		8	-1364.31	2744.62	3.19407		-19.5728
Bacteria;Firmicutes;Bacilli;Lactobacillales;Enterococcaceae	gm_nogender_norandom	0.592814	+	0.0120446		+	+		7	-1365.38	2744.75	3.32526		-19.2647
Bacteria;Firmicutes;Bacilli;Lactobacillales;Enterococcaceae	gm_onlygender	1.67477	+		+				5	-1367.43	2744.86	3.4322		-19.685
Bacteria;Firmicutes;Bacilli;Lactobacillales;Enterococcaceae	gm_noageint_norandom	1.31691	+	0.00286375	+	+		+	8	-1364.55	2745.1	3.67856		-19.2453
Bacteria;Firmicutes;Bacilli;Lactobacillales;Enterococcaceae	gm_onlyage	1.32401	+	0.00421826					5	-1367.84	2745.68	4.24904		-19.2296
Bacteria;Firmicutes;Bacilli;Lactobacillales;Enterococcaceae	gm_nogender_noint	1.78694	+	0.000243623		+			8	-1364.92	2745.83	4.40562		-714.767
Bacteria;Firmicutes;Bacilli;Lactobacillales;Enterococcaceae	gm_nostatus	1.36154	+	0.00479759	+				6	-1367.2	2746.4	4.97355		-19.4606
Bacteria;Firmicutes;Bacilli;Lactobacillales;Enterococcaceae	gm_full	0.642258	+	0.0130828	+	+	+	+	11					-41.2824
Bacteria;Firmicutes;Bacilli;Lactobacillales;Enterococcaceae	gm_noage	1.905	+		+	+		+	9					-1174.77
Bacteria;Firmicutes;Bacilli;Lactobacillales;Enterococcaceae	gm_nogender	1.38264	+	0.00576699		+	+		9					-2965.9
Bacteria;Firmicutes;Bacilli;Lactobacillales;Enterococcaceae	gm_noageint	1.8354	+	0.000974665	+	+		+	10					-1347.54
Bacteria;Firmicutes;Bacilli;Lactobacillales;Enterococcaceae	gm_nogenderint	1.42413	+	0.00616985	+	+	+		10					-1318.91
Bacteria;Firmicutes;Bacilli;Lactobacillales;Enterococcaceae	gm_onlystatus	1.80465	+			+			7					-887.406
Bacteria;Firmicutes;Bacilli;Lactobacillales;Enterococcaceae	gm_noint	1.81249	+	0.000894033	+	+			9					-831.338
Bacteria;Firmicutes;Bacilli;Lactobacillales;Enterococcaceae	gm_noage_noint	1.87588	+		+	+			8					-1740.43
Bacteria;Firmicutes;Bacilli;Lactobacillales;Lactobacillaceae	gm_onlystatus_norandom	4.64748	+			+			4	-2114.71	4237.42	0	0.198309
Bacteria;Firmicutes;Bacilli;Lactobacillales;Lactobacillaceae	gm_nogender_norandom_noint	4.32413	+	0.0050048		+			5	-2114.34	4238.67	1.2556	0.10585
Bacteria;Firmicutes;Bacilli;Lactobacillales;Lactobacillaceae	gm_onlystatus	4.61716	+			+			6	-2113.34	4238.68	1.2605	0.105591
Bacteria;Firmicutes;Bacilli;Lactobacillales;Lactobacillaceae	gm_nogender_noint	4.15767	+	0.00710882		+			7	-2112.63	4239.25	1.83385	0.0792733
Bacteria;Firmicutes;Bacilli;Lactobacillales;Lactobacillaceae	gm_noage_norandom_noint	4.63511	+		+	+			5	-2114.67	4239.34	1.91956	0.075948
Bacteria;Firmicutes;Bacilli;Lactobacillales;Lactobacillaceae	gm_nogender_norandom	4.93106	+	-0.00428596		+	+		6	-2113.84	4239.68	2.25867	0.0641031
Bacteria;Firmicutes;Bacilli;Lactobacillales;Lactobacillaceae	gm_noage_norandom	4.53893	+		+	+		+	6	-2113.99	4239.99	2.56741	0.0549335
Bacteria;Firmicutes;Bacilli;Lactobacillales;Lactobacillaceae	gm_noage	4.46899	+		+	+		+	8	-2112.2	4240.4	2.98406	0.0446028
Bacteria;Firmicutes;Bacilli;Lactobacillales;Lactobacillaceae	gm_noage_noint	4.59885	+		+	+			7	-2113.26	4240.52	3.10228	0.0420427
Bacteria;Firmicutes;Bacilli;Lactobacillales;Lactobacillaceae	gm_noint_norandom	4.31186	+	0.00500243	+	+			6	-2114.3	4240.59	3.17539	0.0405336
Bacteria;Firmicutes;Bacilli;Lactobacillales;Lactobacillaceae	gm_noageint	4.00535	+	0.00715091	+	+		+	9	-2111.47	4240.95	3.5266	0.0340057
Bacteria;Firmicutes;Bacilli;Lactobacillales;Lactobacillaceae	gm_nogender	4.5054	+	0.00181955		+	+		8	-2112.49	4240.98	3.56313	0.0333901
Bacteria;Firmicutes;Bacilli;Lactobacillales;Lactobacillaceae	gm_noint	4.13792	+	0.00712232	+	+			8	-2112.54	4241.09	3.66822	0.0316809
Bacteria;Firmicutes;Bacilli;Lactobacillales;Lactobacillaceae	gm_noageint_norandom	4.22827	+	0.00483064	+	+		+	7	-2113.64	4241.29	3.86855	0.0286614
Bacteria;Firmicutes;Bacilli;Lactobacillales;Lactobacillaceae	gm_nogenderint_norandom	4.9136	+	-0.00418416	+	+	+		7	-2113.81	4241.62	4.19822	0.0243059
Bacteria;Firmicutes;Bacilli;Lactobacillales;Lactobacillaceae	gm_full	4.34772	+	0.00195955	+	+	+	+	10	-2111.34	4242.68	5.2564	0.0143196
Bacteria;Firmicutes;Bacilli;Lactobacillales;Lactobacillaceae	gm_nogenderint	4.47064	+	0.00208225	+	+	+		9	-2112.42	4242.84	5.42217	0.0131805
Bacteria;Firmicutes;Bacilli;Lactobacillales;Lactobacillaceae	gm_onlyage	4.39149	+	0.00755519					4	-2118.52	4245.05	7.62759	0.00437556
Bacteria;Firmicutes;Bacilli;Lactobacillales;Lactobacillaceae	gm_onlygender	4.84411	+		+				4	-2119.02	4246.05	8.62756	0.00265394
Bacteria;Firmicutes;Bacilli;Lactobacillales;Lactobacillaceae	gm_nostatus	4.35265	+	0.00741064	+				5	-2118.19	4246.39	8.96783	0.00223874
Bacteria;Firmicutes;Bacilli;RF39;uncultured bacterium adhufec202	gm_nogender_norandom	-8.08665	+	0.106535		+	+		7	-76.9618	167.924	0		0.442512
Bacteria;Firmicutes;Bacilli;RF39;uncultured bacterium adhufec202	gm_onlystatus_norandom	0.145006	+			+			5	-79.3441	168.688	0.764543		1.91621
Bacteria;Firmicutes;Bacilli;RF39;uncultured bacterium adhufec202	gm_nogender_norandom_noint	-4.70781	+	0.0464875		+			6	-78.6705	169.341	1.41723		-1.87605
Bacteria;Firmicutes;Bacilli;RF39;uncultured bacterium adhufec202	gm_nogenderint_norandom	-8.49436	+	0.118984	+	+	+		8	-76.7009	169.402	1.4781		0.912306
Bacteria;Firmicutes;Bacilli;RF39;uncultured bacterium adhufec202	gm_noage_norandom_noint	0.241089	+		+	+			6	-79.2069	170.414	2.49021		1.87525
Bacteria;Firmicutes;Bacilli;RF39;uncultured bacterium adhufec202	gm_noint_norandom	-4.13442	+	0.0484305	+	+			7	-78.4928	170.986	3.062		0.0789952
Bacteria;Firmicutes;Bacilli;RF39;uncultured bacterium adhufec202	gm_onlyage	-4.44501	+	0.0541321					5	-80.8222	171.644	3.72071		1.68767
Bacteria;Firmicutes;Bacilli;RF39;uncultured bacterium adhufec202	gm_onlystatus	-2.25476	+			+			7	-78.8494	171.699	3.7751		2.00777
Bacteria;Firmicutes;Bacilli;RF39;uncultured bacterium adhufec202	gm_nogender	-8.15866	+	0.103842		+	+		9	-76.9069	171.814	3.89017		0.565477
Bacteria;Firmicutes;Bacilli;RF39;uncultured bacterium adhufec202	gm_noage_norandom	0.423453	+		+	+		+	7	-79.0418	172.084	4.15991		1.89043
Bacteria;Firmicutes;Bacilli;RF39;uncultured bacterium adhufec202	gm_onlygender	-0.0493018	+		+				5	-81.22	172.44	4.51636		2.33275
Bacteria;Firmicutes;Bacilli;RF39;uncultured bacterium adhufec202	gm_nostatus	-4.48199	+	0.0595792	+				6	-80.2341	172.468	4.54449		1.81057
Bacteria;Firmicutes;Bacilli;RF39;uncultured bacterium adhufec202	gm_noageint_norandom	-3.72434	+	0.0502175	+	+		+	8	-78.3293	172.659	4.73486		0.695726
Bacteria;Firmicutes;Bacilli;RF39;uncultured bacterium adhufec202	gm_nogenderint	-8.53242	+	0.116284	+	+	+		10	-76.6741	173.348	5.42458		0.915214
Bacteria;Firmicutes;Bacilli;RF39;uncultured bacterium adhufec202	gm_noage_noint	-1.92486	+		+	+			8	-78.7897	173.579	5.65567		1.96954
Bacteria;Firmicutes;Bacilli;RF39;uncultured bacterium adhufec202	gm_full	-9.40272	+	0.136574	+	+	+	+	11	-76.1918	174.384	6.46		1.08821
Bacteria;Firmicutes;Bacilli;RF39;uncultured bacterium adhufec202	gm_noint	-4.11565	+	0.043806	+	+			9	-78.4133	174.827	6.90303		0.622148
Bacteria;Firmicutes;Bacilli;RF39;uncultured bacterium adhufec202	gm_noage	-1.90122	+		+	+		+	9	-78.5803	175.161	7.23698		1.94096
Bacteria;Firmicutes;Bacilli;RF39;uncultured bacterium adhufec202	gm_noageint	-3.79631	+	0.0445939	+	+		+	10	-78.2239	176.448	8.52405		1.02344
Bacteria;Firmicutes;Bacilli;RF39;uncultured bacterium adhufec202	gm_nogender_noint	-5.17184	+	0.041712		+			8					-421.315
Bacteria;Firmicutes;Bacilli;Staphylococcales;Gemellaceae	gm_onlystatus_norandom	-2.26896	+			+			5	-276.253	562.506	0		-18.9575
Bacteria;Firmicutes;Bacilli;Staphylococcales;Gemellaceae	gm_noage_norandom_noint	-2.29455	+		+	+			6	-276.233	564.466	1.95943		-18.9248
Bacteria;Firmicutes;Bacilli;Staphylococcales;Gemellaceae	gm_nogender_norandom_noint	-2.24146	+	-0.000436971		+			6	-276.253	564.505	1.99896		-18.4537
Bacteria;Firmicutes;Bacilli;Staphylococcales;Gemellaceae	gm_noage_norandom	-2.13064	+		+	+		+	7	-275.483	564.965	2.45909		-18.6406
Bacteria;Firmicutes;Bacilli;Staphylococcales;Gemellaceae	gm_nogender_norandom	-1.31796	+	-0.0152952		+	+		7	-276.007	566.015	3.50859		-19.0253
Bacteria;Firmicutes;Bacilli;Staphylococcales;Gemellaceae	gm_noint_norandom	-2.25572	+	-0.000622885	+	+			7	-276.232	566.464	3.95732		-18.4872
Bacteria;Firmicutes;Bacilli;Staphylococcales;Gemellaceae	gm_noageint_norandom	-2.11485	+	-0.000254594	+	+		+	8	-275.483	566.965	4.45875		-18.6257
Bacteria;Firmicutes;Bacilli;Staphylococcales;Gemellaceae	gm_onlyage	-1.83315	+	-0.011479					5	-278.51	567.02	4.51345		-18.5258
Bacteria;Firmicutes;Bacilli;Staphylococcales;Gemellaceae	gm_onlygender	-2.62785	+		+				5	-278.909	567.818	5.3121		-18.1059
Bacteria;Firmicutes;Bacilli;Staphylococcales;Gemellaceae	gm_nogenderint_norandom	-1.34932	+	-0.0151004	+	+	+		8	-275.996	567.992	5.4855		-19.1652
Bacteria;Firmicutes;Bacilli;Staphylococcales;Gemellaceae	gm_nogender_noint	-2.24148	+	-0.000436681		+			8	-276.253	568.505	5.99896		-21.4101
Bacteria;Firmicutes;Bacilli;Staphylococcales;Gemellaceae	gm_nostatus	-1.85454	+	-0.0117066	+				6	-278.471	568.942	6.43592		-18.5107
Bacteria;Firmicutes;Bacilli;Staphylococcales;Gemellaceae	gm_noageint	-2.11486	+	-0.000254478	+	+		+	10	-275.483	570.965	8.45875		-18.8875
Bacteria;Firmicutes;Bacilli;Staphylococcales;Gemellaceae	gm_full	-1.2314	+	-0.01446	+	+	+	+	11					-17.9008
Bacteria;Firmicutes;Bacilli;Staphylococcales;Gemellaceae	gm_noage	-2.13065	+		+	+		+	9					-23.3385
Bacteria;Firmicutes;Bacilli;Staphylococcales;Gemellaceae	gm_nogender	-1.31796	+	-0.0152954		+	+		9					-17.7298
Bacteria;Firmicutes;Bacilli;Staphylococcales;Gemellaceae	gm_nogenderint	-1.3493	+	-0.0151006	+	+	+		10					-18.7957
Bacteria;Firmicutes;Bacilli;Staphylococcales;Gemellaceae	gm_onlystatus	-2.269	+			+			7					-20.9804
Bacteria;Firmicutes;Bacilli;Staphylococcales;Gemellaceae	gm_noint	-2.25575	+	-0.000622645	+	+			9					-21.4189
Bacteria;Firmicutes;Bacilli;Staphylococcales;Gemellaceae	gm_noage_noint	-2.29458	+		+	+			8					-20.4374
Bacteria;Firmicutes;Clostridia;Christensenellales;Christensenellaceae	gm_nogender_norandom_noint	4.26772	+	0.0083536		+			5	-3008.94	6027.88	0
Bacteria;Firmicutes;Clostridia;Christensenellales;Christensenellaceae	gm_noint_norandom	4.23656	+	0.00804387	+	+			6	-3008.04	6028.07	0.195059
Bacteria;Firmicutes;Clostridia;Christensenellales;Christensenellaceae	gm_noage_norandom_noint	4.76059	+		+	+			5	-3009.39	6028.78	0.899591
Bacteria;Firmicutes;Clostridia;Christensenellales;Christensenellaceae	gm_onlystatus_norandom	4.81538	+			+			4	-3010.4	6028.8	0.923694
Bacteria;Firmicutes;Clostridia;Christensenellales;Christensenellaceae	gm_nogender_norandom	4.36281	+	0.00691717		+	+		6	-3008.91	6029.83	1.95244
Bacteria;Firmicutes;Clostridia;Christensenellales;Christensenellaceae	gm_noageint_norandom	4.25604	+	0.00802174	+	+		+	7	-3007.99	6029.98	2.10237
Bacteria;Firmicutes;Clostridia;Christensenellales;Christensenellaceae	gm_nogenderint_norandom	4.28052	+	0.00738499	+	+	+		7	-3008.03	6030.06	2.18491
Bacteria;Firmicutes;Clostridia;Christensenellales;Christensenellaceae	gm_nogender_noint	4.2264	+	0.00938227		+			7	-3008.19	6030.39	2.51188
Bacteria;Firmicutes;Clostridia;Christensenellales;Christensenellaceae	gm_noage_norandom	4.78025	+		+	+		+	6	-3009.33	6030.66	2.78844
Bacteria;Firmicutes;Clostridia;Christensenellales;Christensenellaceae	gm_noint	4.1972	+	0.00906271	+	+			8	-3007.42	6030.83	2.95724
Bacteria;Firmicutes;Clostridia;Christensenellales;Christensenellaceae	gm_nostatus	4.31258	+	0.00881982	+				5	-3010.46	6030.92	3.04214
Bacteria;Firmicutes;Clostridia;Christensenellales;Christensenellaceae	gm_onlyage	4.36175	+	0.00923561					4	-3011.81	6031.62	3.74841
Bacteria;Firmicutes;Clostridia;Christensenellales;Christensenellaceae	gm_onlystatus	4.83134	+			+			6	-3009.98	6031.96	4.0799
Bacteria;Firmicutes;Clostridia;Christensenellales;Christensenellaceae	gm_noage_noint	4.77695	+		+	+			7	-3009.07	6032.14	4.26834
Bacteria;Firmicutes;Clostridia;Christensenellales;Christensenellaceae	gm_onlygender	4.89404	+		+				4	-3012.1	6032.19	4.31607
Bacteria;Firmicutes;Clostridia;Christensenellales;Christensenellaceae	gm_nogenderint	4.07023	+	0.0110105	+	+	+		9	-3007.38	6032.76	4.88739
Bacteria;Firmicutes;Clostridia;Christensenellales;Christensenellaceae	gm_noage	4.79462	+		+	+		+	8	-3009.03	6034.06	6.18068
Bacteria;Firmicutes;Clostridia;Christensenellales;Christensenellaceae	gm_full	4.08045	+	0.0111118	+	+	+	+	10	-3007.34	6034.68	6.8074
Bacteria;Firmicutes;Clostridia;Christensenellales;Christensenellaceae	gm_nogender	4.36281	+	0.00691717		+	+		8
Bacteria;Firmicutes;Clostridia;Christensenellales;Christensenellaceae	gm_noageint	4.25603	+	0.00802181	+	+		+	9
Bacteria;Firmicutes;Clostridia;Clostridia UCG-014;uncultured rumen bacterium	gm_nogender_norandom	-12.8202	+	0.155662		+	+		7	-295.795	605.59	0		-13.8321
Bacteria;Firmicutes;Clostridia;Clostridia UCG-014;uncultured rumen bacterium	gm_nogenderint_norandom	-13.2352	+	0.163962	+	+	+		8	-295.719	607.438	1.84749		-14.111
Bacteria;Firmicutes;Clostridia;Clostridia UCG-014;uncultured rumen bacterium	gm_onlystatus_norandom	-1.09125	+			+			5	-299.325	608.651	3.0609		-15.0081
Bacteria;Firmicutes;Clostridia;Clostridia UCG-014;uncultured rumen bacterium	gm_onlyage	-2.23364	+	0.0143655					5	-299.336	608.673	3.08281		-15.3185
Bacteria;Firmicutes;Clostridia;Clostridia UCG-014;uncultured rumen bacterium	gm_onlygender	-1.34224	+		+				5	-299.405	608.809	3.21939		-15.3223
Bacteria;Firmicutes;Clostridia;Clostridia UCG-014;uncultured rumen bacterium	gm_nogender_norandom_noint	-1.65326	+	0.00765978		+			6	-299.313	610.626	5.03617		-15.2558
Bacteria;Firmicutes;Clostridia;Clostridia UCG-014;uncultured rumen bacterium	gm_noage_norandom_noint	-1.09047	+		+	+			6	-299.325	610.651	5.0609		-15.1767
Bacteria;Firmicutes;Clostridia;Clostridia UCG-014;uncultured rumen bacterium	gm_nostatus	-2.3583	+	0.0171767	+				6	-299.329	610.659	5.06848		-15.5971
Bacteria;Firmicutes;Clostridia;Clostridia UCG-014;uncultured rumen bacterium	gm_noage_norandom	-1.69545	+		+	+		+	7	-298.87	611.739	6.14932		-15.7097
Bacteria;Firmicutes;Clostridia;Clostridia UCG-014;uncultured rumen bacterium	gm_noint_norandom	-1.78526	+	0.0102482	+	+			7	-299.309	612.618	7.02762		-15.5805
Bacteria;Firmicutes;Clostridia;Clostridia UCG-014;uncultured rumen bacterium	gm_full	-13.3902	+	0.167104	+	+	+	+	11	-295.714	613.428	7.83757		-14.0462
Bacteria;Firmicutes;Clostridia;Clostridia UCG-014;uncultured rumen bacterium	gm_noageint_norandom	-1.43346	+	-0.00402624	+	+		+	8	-298.867	613.735	8.14493		-15.2638
Bacteria;Firmicutes;Clostridia;Clostridia UCG-014;uncultured rumen bacterium	gm_noage_noint	-1.09045	+		+	+			8	-299.325	614.651	9.0609		-15.1315
Bacteria;Firmicutes;Clostridia;Clostridia UCG-014;uncultured rumen bacterium	gm_noage	-1.69546	+		+	+		+	9					-15.5347
Bacteria;Firmicutes;Clostridia;Clostridia UCG-014;uncultured rumen bacterium	gm_nogender	-12.8202	+	0.155662		+	+		9					-14.2235
Bacteria;Firmicutes;Clostridia;Clostridia UCG-014;uncultured rumen bacterium	gm_noageint	-2.33097	+	0.00191744	+	+		+	10					-262.116
Bacteria;Firmicutes;Clostridia;Clostridia UCG-014;uncultured rumen bacterium	gm_nogenderint	-13.2352	+	0.163962	+	+	+		10					-14.2405
Bacteria;Firmicutes;Clostridia;Clostridia UCG-014;uncultured rumen bacterium	gm_onlystatus	-1.09129	+			+			7					-15.5122
Bacteria;Firmicutes;Clostridia;Clostridia UCG-014;uncultured rumen bacterium	gm_noint	-1.78482	+	0.0102427	+	+			9					-8.49143
Bacteria;Firmicutes;Clostridia;Clostridia UCG-014;uncultured rumen bacterium	gm_nogender_noint	-2.26021	+	0.0116302		+			8					-737.244
Bacteria;Firmicutes;Clostridia;Lachnospirales;Lachnospiraceae	gm_nogender_norandom_noint	8.55408	+	-0.0128211		+			6	-4692.75	9397.49	0		-20.807
Bacteria;Firmicutes;Clostridia;Lachnospirales;Lachnospiraceae	gm_nogender_norandom	8.33985	+	-0.00950147		+	+		7	-4692.21	9398.43	0.935235		-20.6785
Bacteria;Firmicutes;Clostridia;Lachnospirales;Lachnospiraceae	gm_noageint_norandom	8.52335	+	-0.0127303	+	+		+	8	-4691.37	9398.74	1.24678		-20.6536
Bacteria;Firmicutes;Clostridia;Lachnospirales;Lachnospiraceae	gm_noint_norandom	8.56595	+	-0.0127449	+	+			7	-4692.41	9398.82	1.32303		-20.6891
Bacteria;Firmicutes;Clostridia;Lachnospirales;Lachnospiraceae	gm_nogenderint_norandom	8.3632	+	-0.00963064	+	+	+		8	-4691.95	9399.89	2.40035		-20.6635
Bacteria;Firmicutes;Clostridia;Lachnospirales;Lachnospiraceae	gm_nogender_noint	8.56652	+	-0.0130628		+			8	-4692.7	9401.4	3.91067		-174.343
Bacteria;Firmicutes;Clostridia;Lachnospirales;Lachnospiraceae	gm_nogender	8.33983	+	-0.00950103		+	+		9	-4692.21	9402.43	4.93524		-21.3603
Bacteria;Firmicutes;Clostridia;Lachnospirales;Lachnospiraceae	gm_noint	8.57253	+	-0.0128834	+	+			9	-4692.39	9402.79	5.29494		-19.7275
Bacteria;Firmicutes;Clostridia;Lachnospirales;Lachnospiraceae	gm_nogenderint	8.36319	+	-0.00963032	+	+	+		10	-4691.95	9403.89	6.40035		-24.4608
Bacteria;Firmicutes;Clostridia;Lachnospirales;Lachnospiraceae	gm_full	8.31774	+	-0.0094916	+	+	+	+	11	-4690.98	9403.95	6.45849		-14.5992
Bacteria;Firmicutes;Clostridia;Lachnospirales;Lachnospiraceae	gm_onlystatus_norandom	7.73305	+			+			5	-4704.02	9418.04	20.5454		-20.8206
Bacteria;Firmicutes;Clostridia;Lachnospirales;Lachnospiraceae	gm_nostatus	8.50905	+	-0.0140004	+				6	-4703.13	9418.26	20.7708		-20.7483
Bacteria;Firmicutes;Clostridia;Lachnospirales;Lachnospiraceae	gm_onlyage	8.48768	+	-0.0142452					5	-4704.22	9418.45	20.9563		-20.6542
Bacteria;Firmicutes;Clostridia;Lachnospirales;Lachnospiraceae	gm_noage_norandom_noint	7.75337	+		+	+			6	-4703.52	9419.05	21.5532		-20.867
Bacteria;Firmicutes;Clostridia;Lachnospirales;Lachnospiraceae	gm_noage_norandom	7.71228	+		+	+		+	7	-4702.58	9419.15	21.6595		-21.1677
Bacteria;Firmicutes;Clostridia;Lachnospirales;Lachnospiraceae	gm_onlystatus	7.74615	+			+			7	-4703.45	9420.91	23.4159		-72.2462
Bacteria;Firmicutes;Clostridia;Lachnospirales;Lachnospiraceae	gm_noage_noint	7.77181	+		+	+			8	-4702.8	9421.6	24.1037		-88.2699
Bacteria;Firmicutes;Clostridia;Lachnospirales;Lachnospiraceae	gm_onlygender	7.59918	+		+				5	-4715.98	9441.97	44.4777		-20.9114
Bacteria;Firmicutes;Clostridia;Lachnospirales;Lachnospiraceae	gm_noage	7.71228	+		+	+		+	9					-20.5525
Bacteria;Firmicutes;Clostridia;Lachnospirales;Lachnospiraceae	gm_noageint	8.52329	+	-0.0127296	+	+		+	10					-18.7842
Bacteria;Firmicutes;Clostridia;Monoglobales;Monoglobaceae	gm_noage_noint	2.69376	+		+	+			7	-1998.45	4010.89	0	0.110423
Bacteria;Firmicutes;Clostridia;Monoglobales;Monoglobaceae	gm_onlystatus	2.75786	+			+			6	-1999.47	4010.94	0.0442564	0.108007
Bacteria;Firmicutes;Clostridia;Monoglobales;Monoglobaceae	gm_onlystatus_norandom	2.82013	+			+			4	-2001.67	4011.33	0.439586	0.0886351
Bacteria;Firmicutes;Clostridia;Monoglobales;Monoglobaceae	gm_noage_norandom_noint	2.75885	+		+	+			5	-2000.67	4011.34	0.449479	0.0881977
Bacteria;Firmicutes;Clostridia;Monoglobales;Monoglobaceae	gm_noint	3.01119	+	-0.00505052	+	+			8	-1997.99	4011.98	1.08148	0.0643015
Bacteria;Firmicutes;Clostridia;Monoglobales;Monoglobaceae	gm_nogender_noint	3.04378	+	-0.00450552		+			7	-1999.1	4012.21	1.31148	0.057316
Bacteria;Firmicutes;Clostridia;Monoglobales;Monoglobaceae	gm_nogenderint_norandom	2.40976	+	0.00508514	+	+	+		7	-1999.15	4012.3	1.40427	0.0547176
Bacteria;Firmicutes;Clostridia;Monoglobales;Monoglobaceae	gm_noint_norandom	3.06947	+	-0.00484577	+	+			6	-2000.23	4012.45	1.55593	0.0507219
Bacteria;Firmicutes;Clostridia;Monoglobales;Monoglobaceae	gm_nogender_norandom_noint	3.11229	+	-0.00452707		+			5	-2001.28	4012.56	1.66239	0.0480925
Bacteria;Firmicutes;Clostridia;Monoglobales;Monoglobaceae	gm_nogender_norandom	2.47881	+	0.00505911		+	+		6	-2000.31	4012.63	1.73165	0.0464556
Bacteria;Firmicutes;Clostridia;Monoglobales;Monoglobaceae	gm_nogenderint	2.48808	+	0.00309466	+	+	+		9	-1997.43	4012.85	1.95999	0.0414433
Bacteria;Firmicutes;Clostridia;Monoglobales;Monoglobaceae	gm_noage	2.70534	+		+	+		+	8	-1998.43	4012.86	1.96404	0.0413594
Bacteria;Firmicutes;Clostridia;Monoglobales;Monoglobaceae	gm_nogender	2.52558	+	0.00357141		+	+		8	-1998.57	4013.13	2.23906	0.0360458
Bacteria;Firmicutes;Clostridia;Monoglobales;Monoglobaceae	gm_noage_norandom	2.7823	+		+	+		+	6	-2000.59	4013.19	2.29157	0.0351117
Bacteria;Firmicutes;Clostridia;Monoglobales;Monoglobaceae	gm_onlygender	2.64292	+		+				4	-2002.82	4013.64	2.74823	0.027944
Bacteria;Firmicutes;Clostridia;Monoglobales;Monoglobaceae	gm_noageint	3.0248	+	-0.0050698	+	+		+	9	-1997.97	4013.93	3.04007	0.02415
Bacteria;Firmicutes;Clostridia;Monoglobales;Monoglobaceae	gm_onlyage	3.03499	+	-0.00508954					4	-2003.02	4014.03	3.1378	0.0229983
Bacteria;Firmicutes;Clostridia;Monoglobales;Monoglobaceae	gm_noageint_norandom	3.09351	+	-0.00485604	+	+		+	7	-2000.15	4014.29	3.39659	0.0202069
Bacteria;Firmicutes;Clostridia;Monoglobales;Monoglobaceae	gm_nostatus	2.99592	+	-0.00544445	+				5	-2002.26	4014.52	3.62905	0.0179896
Bacteria;Firmicutes;Clostridia;Monoglobales;Monoglobaceae	gm_full	2.49506	+	0.00325725	+	+	+	+	10	-1997.39	4014.77	3.87811	0.0158832
Bacteria;Firmicutes;Clostridia;Oscillospirales;Butyricicoccaceae	gm_nogender_norandom_noint	3.37597	+	-0.764526		+			6	-2064.96	4141.91	0		-6.75978
Bacteria;Firmicutes;Clostridia;Oscillospirales;Butyricicoccaceae	gm_noint_norandom	3.35734	+	-0.781835	+	+			7	-2064.51	4143.03	1.11165		-16.855
Bacteria;Firmicutes;Clostridia;Oscillospirales;Butyricicoccaceae	gm_nogender_norandom	3.33858	+	-0.725399		+	+		7	-2064.95	4143.91	1.99133		-6.71229
Bacteria;Firmicutes;Clostridia;Oscillospirales;Butyricicoccaceae	gm_noageint_norandom	3.30041	+	-0.777275	+	+		+	8	-2064	4144	2.08219		-6.43018
Bacteria;Firmicutes;Clostridia;Oscillospirales;Butyricicoccaceae	gm_nogenderint_norandom	3.28807	+	-0.710029	+	+	+		8	-2064.5	4145	3.08147		-16.4754
Bacteria;Firmicutes;Clostridia;Oscillospirales;Butyricicoccaceae	gm_onlystatus_norandom	2.65968	+			+			5	-2067.86	4145.73	3.81218		-5.8398
Bacteria;Firmicutes;Clostridia;Oscillospirales;Butyricicoccaceae	gm_nogender_noint	3.41012	+	-0.786057		+			8	-2064.87	4145.75	3.83233		-6.44334
Bacteria;Firmicutes;Clostridia;Oscillospirales;Butyricicoccaceae	gm_noage_norandom_noint	2.63057	+		+	+			6	-2067.55	4147.1	5.18621		-6.36601
Bacteria;Firmicutes;Clostridia;Oscillospirales;Butyricicoccaceae	gm_onlyage	3.29114	+	-0.830072					5	-2068.55	4147.11	5.19178		-6.05978
Bacteria;Firmicutes;Clostridia;Oscillospirales;Butyricicoccaceae	gm_nogender	3.40177	+	-0.777451		+	+		9	-2064.87	4147.75	5.83193		-6.43874
Bacteria;Firmicutes;Clostridia;Oscillospirales;Butyricicoccaceae	gm_noageint	3.32843	+	-0.793776	+	+		+	10	-2063.95	4147.9	5.98317		-6.28509
Bacteria;Firmicutes;Clostridia;Oscillospirales;Butyricicoccaceae	gm_noage_norandom	2.57676	+		+	+		+	7	-2067.02	4148.03	6.11928		-5.6647
Bacteria;Firmicutes;Clostridia;Oscillospirales;Butyricicoccaceae	gm_nostatus	3.28088	+	-0.841879	+				6	-2068.44	4148.89	6.97385		-6.37856
Bacteria;Firmicutes;Clostridia;Oscillospirales;Butyricicoccaceae	gm_full	3.30012	+	-0.76468	+	+	+	+	11	-2063.95	4149.89	7.97851		-6.27994
Bacteria;Firmicutes;Clostridia;Oscillospirales;Butyricicoccaceae	gm_noage_noint	2.631	+		+	+			8	-2067.55	4151.1	9.18626		-6.36785
Bacteria;Firmicutes;Clostridia;Oscillospirales;Butyricicoccaceae	gm_onlygender	2.48715	+		+				5	-2071.93	4153.85	11.9405		-5.80022
Bacteria;Firmicutes;Clostridia;Oscillospirales;Butyricicoccaceae	gm_noage	2.57676	+		+	+		+	9					-5.66474
Bacteria;Firmicutes;Clostridia;Oscillospirales;Butyricicoccaceae	gm_nogenderint	3.35399	+	-0.765146	+	+	+		10					-179.234
Bacteria;Firmicutes;Clostridia;Oscillospirales;Butyricicoccaceae	gm_onlystatus	2.65971	+			+			7					-5.84039
Bacteria;Firmicutes;Clostridia;Oscillospirales;Butyricicoccaceae	gm_noint	3.39483	+	-0.806913	+	+			9					-245.417
Bacteria;Firmicutes;Clostridia;Oscillospirales;[Clostridium] methylpentosum group	gm_onlystatus_norandom	-0.221015	+			+			4	-761.648	1531.3	0	0.267713
Bacteria;Firmicutes;Clostridia;Oscillospirales;[Clostridium] methylpentosum group	gm_nogender_norandom_noint	-0.796334	+	0.00853747		+			5	-761.102	1532.2	0.90903	0.169932
Bacteria;Firmicutes;Clostridia;Oscillospirales;[Clostridium] methylpentosum group	gm_noage_norandom_noint	-0.245892	+		+	+			5	-761.562	1533.12	1.82794	0.107334
Bacteria;Firmicutes;Clostridia;Oscillospirales;[Clostridium] methylpentosum group	gm_nogender_norandom	0.0462109	+	-0.0039269		+	+		6	-760.694	1533.39	2.09293	0.0940145
Bacteria;Firmicutes;Clostridia;Oscillospirales;[Clostridium] methylpentosum group	gm_noint_norandom	-0.800528	+	0.0083097	+	+			6	-761.049	1534.1	2.80246	0.0659361
Bacteria;Firmicutes;Clostridia;Oscillospirales;[Clostridium] methylpentosum group	gm_onlystatus	-0.320232	+			+			6	-761.213	1534.43	3.13154	0.0559324
Bacteria;Firmicutes;Clostridia;Oscillospirales;[Clostridium] methylpentosum group	gm_nogender_noint	-0.966028	+	0.00996094		+			7	-760.517	1535.03	3.73854	0.0412909
Bacteria;Firmicutes;Clostridia;Oscillospirales;[Clostridium] methylpentosum group	gm_noage_norandom	-0.242785	+		+	+		+	6	-761.561	1535.12	3.82724	0.0394998
Bacteria;Firmicutes;Clostridia;Oscillospirales;[Clostridium] methylpentosum group	gm_nogenderint_norandom	0.0333226	+	-0.004009	+	+	+		7	-760.647	1535.29	3.99934	0.0362429
Bacteria;Firmicutes;Clostridia;Oscillospirales;[Clostridium] methylpentosum group	gm_noageint_norandom	-0.796922	+	0.00831233	+	+		+	7	-761.048	1536.1	4.80142	0.0242691
Bacteria;Firmicutes;Clostridia;Oscillospirales;[Clostridium] methylpentosum group	gm_noage_noint	-0.360466	+		+	+			7	-761.087	1536.17	4.87959	0.0233388
Bacteria;Firmicutes;Clostridia;Oscillospirales;[Clostridium] methylpentosum group	gm_nogender	-0.204172	+	-0.00171987		+	+		8	-760.244	1536.49	5.19279	0.0199557
Bacteria;Firmicutes;Clostridia;Oscillospirales;[Clostridium] methylpentosum group	gm_noint	-0.973296	+	0.00961596	+	+			8	-760.448	1536.9	5.60063	0.0162745
Bacteria;Firmicutes;Clostridia;Oscillospirales;[Clostridium] methylpentosum group	gm_noage	-0.376144	+		+	+		+	8	-761.08	1538.16	6.86445	0.00865111
Bacteria;Firmicutes;Clostridia;Oscillospirales;[Clostridium] methylpentosum group	gm_nogenderint	-0.205333	+	-0.00218326	+	+	+		9	-760.169	1538.34	7.04194	0.00791647
Bacteria;Firmicutes;Clostridia;Oscillospirales;[Clostridium] methylpentosum group	gm_noageint	-0.99082	+	0.00962121	+	+		+	9	-760.439	1538.88	7.58213	0.0060427
Bacteria;Firmicutes;Clostridia;Oscillospirales;[Clostridium] methylpentosum group	gm_onlyage	-0.407888	+	0.00798584					4	-765.627	1539.25	7.95902	0.00500483
Bacteria;Firmicutes;Clostridia;Oscillospirales;[Clostridium] methylpentosum group	gm_onlygender	0.0456842	+		+				4	-765.638	1539.28	7.98144	0.00494903
Bacteria;Firmicutes;Clostridia;Oscillospirales;[Clostridium] methylpentosum group	gm_full	-0.216024	+	-0.00242216	+	+	+	+	10	-760.148	1540.3	9.0005	0.00297327
Bacteria;Firmicutes;Clostridia;Oscillospirales;[Clostridium] methylpentosum group	gm_nostatus	-0.442321	+	0.00740753	+				5	-765.234	1540.47	9.17172	0.00272933
Bacteria;Firmicutes;Clostridia;Peptostreptococcales-Tissierellales;Anaerococcus	gm_onlystatus_norandom	0.319617	+			+			4	-836.239	1680.48	0
Bacteria;Firmicutes;Clostridia;Peptostreptococcales-Tissierellales;Anaerococcus	gm_noage_norandom_noint	0.377218	+		+	+			5	-835.412	1680.82	0.346754
Bacteria;Firmicutes;Clostridia;Peptostreptococcales-Tissierellales;Anaerococcus	gm_nogender_norandom_noint	0.793771	+	-0.0070801		+			5	-835.88	1681.76	1.28215
Bacteria;Firmicutes;Clostridia;Peptostreptococcales-Tissierellales;Anaerococcus	gm_noint_norandom	0.80801	+	-0.00646029	+	+			6	-835.114	1682.23	1.75031
Bacteria;Firmicutes;Clostridia;Peptostreptococcales-Tissierellales;Anaerococcus	gm_noage_norandom	0.356307	+		+	+		+	6	-835.397	1682.79	2.31598
Bacteria;Firmicutes;Clostridia;Peptostreptococcales-Tissierellales;Anaerococcus	gm_nogender_norandom	-0.133126	+	0.00647979		+	+		6	-835.486	1682.97	2.49429
Bacteria;Firmicutes;Clostridia;Peptostreptococcales-Tissierellales;Anaerococcus	gm_nogenderint_norandom	-0.088978	+	0.00663864	+	+	+		7	-834.751	1683.5	3.0248
Bacteria;Firmicutes;Clostridia;Peptostreptococcales-Tissierellales;Anaerococcus	gm_noageint_norandom	0.786985	+	-0.00644053	+	+		+	7	-835.1	1684.2	3.72295
Bacteria;Firmicutes;Clostridia;Peptostreptococcales-Tissierellales;Anaerococcus	gm_onlystatus	0.414879	+			+			6	-836.203	1684.41	3.92846
Bacteria;Firmicutes;Clostridia;Peptostreptococcales-Tissierellales;Anaerococcus	gm_noage_noint	0.50363	+		+	+			7	-835.352	1684.7	4.22585
Bacteria;Firmicutes;Clostridia;Peptostreptococcales-Tissierellales;Anaerococcus	gm_nogender_noint	0.845875	+	-0.0069144		+			7	-835.864	1685.73	5.25072
Bacteria;Firmicutes;Clostridia;Peptostreptococcales-Tissierellales;Anaerococcus	gm_noint	0.887783	+	-0.00620863	+	+			8	-835.079	1686.16	5.68018
Bacteria;Firmicutes;Clostridia;Peptostreptococcales-Tissierellales;Anaerococcus	gm_noage	0.482949	+		+	+		+	8	-835.336	1686.67	6.19524
Bacteria;Firmicutes;Clostridia;Peptostreptococcales-Tissierellales;Anaerococcus	gm_noageint	0.866806	+	-0.00618971	+	+		+	9	-835.065	1688.13	7.65291
Bacteria;Firmicutes;Clostridia;Peptostreptococcales-Tissierellales;Anaerococcus	gm_full	-0.0775051	+	0.00897771	+	+	+	+	10	-834.617	1689.23	8.75704
Bacteria;Firmicutes;Clostridia;Peptostreptococcales-Tissierellales;Anaerococcus	gm_onlyage	1.42246	+	-0.00914365					4	-843.672	1695.34	14.8662
Bacteria;Firmicutes;Clostridia;Peptostreptococcales-Tissierellales;Anaerococcus	gm_onlygender	0.847664	+		+				4	-844.196	1696.39	15.9144
Bacteria;Firmicutes;Clostridia;Peptostreptococcales-Tissierellales;Anaerococcus	gm_nostatus	1.43845	+	-0.00905106	+				5	-843.629	1697.26	16.7805
Bacteria;Firmicutes;Clostridia;Peptostreptococcales-Tissierellales;Anaerococcus	gm_nogender	-0.133146	+	0.00648046		+	+		8
Bacteria;Firmicutes;Clostridia;Peptostreptococcales-Tissierellales;Anaerococcus	gm_nogenderint	-0.0889984	+	0.00664033	+	+	+		9
Bacteria;Firmicutes;Clostridia;Peptostreptococcales-Tissierellales;Anaerovoracaceae	gm_onlystatus_norandom	2.84896	+			+			4	-2177.38	4362.76	0
Bacteria;Firmicutes;Clostridia;Peptostreptococcales-Tissierellales;Anaerovoracaceae	gm_nogender_norandom_noint	2.65847	+	0.00289052		+			5	-2177.17	4364.35	1.58749
Bacteria;Firmicutes;Clostridia;Peptostreptococcales-Tissierellales;Anaerovoracaceae	gm_noage_norandom_noint	2.83185	+		+	+			5	-2177.26	4364.51	1.75586
Bacteria;Firmicutes;Clostridia;Peptostreptococcales-Tissierellales;Anaerovoracaceae	gm_nogender_norandom	3.05811	+	-0.00315946		+	+		6	-2176.76	4365.52	2.7608
Bacteria;Firmicutes;Clostridia;Peptostreptococcales-Tissierellales;Anaerovoracaceae	gm_noint_norandom	2.64941	+	0.00278521	+	+			6	-2177.07	4366.13	3.37346
Bacteria;Firmicutes;Clostridia;Peptostreptococcales-Tissierellales;Anaerovoracaceae	gm_noage_norandom	2.83482	+		+	+		+	6	-2177.26	4366.51	3.75324
Bacteria;Firmicutes;Clostridia;Peptostreptococcales-Tissierellales;Anaerovoracaceae	gm_nogenderint_norandom	3.03497	+	-0.00301234	+	+	+		7	-2176.68	4367.37	4.61136
Bacteria;Firmicutes;Clostridia;Peptostreptococcales-Tissierellales;Anaerovoracaceae	gm_noageint_norandom	2.65153	+	0.00278068	+	+		+	7	-2177.07	4368.13	5.37247
Bacteria;Firmicutes;Clostridia;Peptostreptococcales-Tissierellales;Anaerovoracaceae	gm_nogender	3.08464	+	-0.00360684		+	+		8	-2176.75	4369.49	6.7316
Bacteria;Firmicutes;Clostridia;Peptostreptococcales-Tissierellales;Anaerovoracaceae	gm_onlygender	3.00254	+		+				4	-2181.95	4371.91	9.1498
Bacteria;Firmicutes;Clostridia;Peptostreptococcales-Tissierellales;Anaerovoracaceae	gm_onlyage	2.81834	+	0.00341961					4	-2182.13	4372.26	9.49707
Bacteria;Firmicutes;Clostridia;Peptostreptococcales-Tissierellales;Anaerovoracaceae	gm_full	3.05995	+	-0.00344189	+	+	+	+	10	-2176.67	4373.34	10.5853
Bacteria;Firmicutes;Clostridia;Peptostreptococcales-Tissierellales;Anaerovoracaceae	gm_nostatus	2.79112	+	0.00321725	+				5	-2181.7	4373.4	10.6416
Bacteria;Firmicutes;Clostridia;Peptostreptococcales-Tissierellales;Anaerovoracaceae	gm_noage	2.83482	+		+	+		+	8
Bacteria;Firmicutes;Clostridia;Peptostreptococcales-Tissierellales;Anaerovoracaceae	gm_noageint	2.65151	+	0.00278113	+	+		+	9
Bacteria;Firmicutes;Clostridia;Peptostreptococcales-Tissierellales;Anaerovoracaceae	gm_nogenderint	3.03497	+	-0.00301237	+	+	+		9
Bacteria;Firmicutes;Clostridia;Peptostreptococcales-Tissierellales;Anaerovoracaceae	gm_onlystatus	2.84898	+			+			6
Bacteria;Firmicutes;Clostridia;Peptostreptococcales-Tissierellales;Anaerovoracaceae	gm_noint	2.64942	+	0.00278506	+	+			8
Bacteria;Firmicutes;Clostridia;Peptostreptococcales-Tissierellales;Anaerovoracaceae	gm_noage_noint	2.83185	+		+	+			7
Bacteria;Firmicutes;Clostridia;Peptostreptococcales-Tissierellales;Anaerovoracaceae	gm_nogender_noint	2.65843	+	0.00289103		+			7
Bacteria;Firmicutes;Clostridia;Peptostreptococcales-Tissierellales;Parvimonas	gm_onlystatus_norandom	-1.13588	+			+			4	-287.008	582.015	0	0.32444
Bacteria;Firmicutes;Clostridia;Peptostreptococcales-Tissierellales;Parvimonas	gm_nogender_norandom_noint	-1.42616	+	0.321765		+			5	-286.961	583.922	1.9071	0.12503
Bacteria;Firmicutes;Clostridia;Peptostreptococcales-Tissierellales;Parvimonas	gm_noage_norandom_noint	-1.14418	+		+	+			5	-287.005	584.011	1.9953	0.119636
Bacteria;Firmicutes;Clostridia;Peptostreptococcales-Tissierellales;Parvimonas	gm_noage_norandom	-0.935782	+		+	+		+	6	-286.528	585.055	3.03979	0.0709663
Bacteria;Firmicutes;Clostridia;Peptostreptococcales-Tissierellales;Parvimonas	gm_onlyage	-1.60777	+	0.976143					4	-288.755	585.51	3.49472	0.0565284
Bacteria;Firmicutes;Clostridia;Peptostreptococcales-Tissierellales;Parvimonas	gm_nogender_norandom	-1.90687	+	0.838211		+	+		6	-286.937	585.874	3.85815	0.0471354
Bacteria;Firmicutes;Clostridia;Peptostreptococcales-Tissierellales;Parvimonas	gm_noint_norandom	-1.43073	+	0.319274	+	+			6	-286.96	585.919	3.90395	0.0460683
Bacteria;Firmicutes;Clostridia;Peptostreptococcales-Tissierellales;Parvimonas	gm_onlystatus	-1.13382	+			+			6	-287.008	586.015	3.99996	0.0439092
Bacteria;Firmicutes;Clostridia;Peptostreptococcales-Tissierellales;Parvimonas	gm_onlygender	-0.694227	+		+				4	-289.179	586.357	4.34195	0.0370077
Bacteria;Firmicutes;Clostridia;Peptostreptococcales-Tissierellales;Parvimonas	gm_noageint_norandom	-1.26568	+	0.371865	+	+		+	7	-286.467	586.934	4.91826	0.0277426
Bacteria;Firmicutes;Clostridia;Peptostreptococcales-Tissierellales;Parvimonas	gm_nostatus	-1.62042	+	0.95793	+				5	-288.733	587.466	5.45059	0.0212595
Bacteria;Firmicutes;Clostridia;Peptostreptococcales-Tissierellales;Parvimonas	gm_nogenderint_norandom	-1.91019	+	0.834474	+	+	+		7	-286.935	587.87	5.85508	0.0173668
Bacteria;Firmicutes;Clostridia;Peptostreptococcales-Tissierellales;Parvimonas	gm_nogender_noint	-1.42347	+	0.321856		+			7	-286.961	587.922	5.90702	0.0169216
Bacteria;Firmicutes;Clostridia;Peptostreptococcales-Tissierellales;Parvimonas	gm_noage_noint	-1.14319	+		+	+			7	-287.005	588.011	5.99529	0.016191
Bacteria;Firmicutes;Clostridia;Peptostreptococcales-Tissierellales;Parvimonas	gm_noage	-0.935288	+		+	+		+	8	-286.528	589.055	7.03979	0.00960426
Bacteria;Firmicutes;Clostridia;Peptostreptococcales-Tissierellales;Parvimonas	gm_nogender	-1.90372	+	0.838213		+	+		8	-286.937	589.873	7.85804	0.00637943
Bacteria;Firmicutes;Clostridia;Peptostreptococcales-Tissierellales;Parvimonas	gm_noint	-1.4288	+	0.319326	+	+			8	-286.96	589.919	7.90392	0.00623477
Bacteria;Firmicutes;Clostridia;Peptostreptococcales-Tissierellales;Parvimonas	gm_noageint	-1.26408	+	0.371877	+	+		+	9	-286.467	590.934	8.91824	0.0037546
Bacteria;Firmicutes;Clostridia;Peptostreptococcales-Tissierellales;Parvimonas	gm_nogenderint	-1.9082	+	0.834595	+	+	+		9	-286.935	591.87	9.85504	0.0023504
Bacteria;Firmicutes;Clostridia;Peptostreptococcales-Tissierellales;Parvimonas	gm_full	-2.08715	+	1.26663	+	+	+	+	10	-286.402	592.804	10.7889	0.00147354
Bacteria;Firmicutes;Clostridia;Peptostreptococcales-Tissierellales;Peptoniphilus	gm_nogender_norandom_noint	1.71882	+	-0.0111705		+			5	-995.127	2000.25	0
Bacteria;Firmicutes;Clostridia;Peptostreptococcales-Tissierellales;Peptoniphilus	gm_onlystatus_norandom	0.980896	+			+			4	-996.128	2000.26	0.00168342
Bacteria;Firmicutes;Clostridia;Peptostreptococcales-Tissierellales;Peptoniphilus	gm_nogender_norandom	0.850866	+	0.00162601		+	+		6	-994.715	2001.43	1.17665
Bacteria;Firmicutes;Clostridia;Peptostreptococcales-Tissierellales;Peptoniphilus	gm_noage_norandom_noint	0.993458	+		+	+			5	-996.093	2002.19	1.93175
Bacteria;Firmicutes;Clostridia;Peptostreptococcales-Tissierellales;Peptoniphilus	gm_noint_norandom	1.72265	+	-0.0110903	+	+			6	-995.109	2002.22	1.96345
Bacteria;Firmicutes;Clostridia;Peptostreptococcales-Tissierellales;Peptoniphilus	gm_nogenderint_norandom	0.859146	+	0.00161291	+	+	+		7	-994.704	2003.41	3.15345
Bacteria;Firmicutes;Clostridia;Peptostreptococcales-Tissierellales;Peptoniphilus	gm_nogender_noint	1.50058	+	-0.0120591		+			7	-994.827	2003.65	3.40034
Bacteria;Firmicutes;Clostridia;Peptostreptococcales-Tissierellales;Peptoniphilus	gm_noage_norandom	1.04866	+		+	+		+	6	-995.979	2003.96	3.70418
Bacteria;Firmicutes;Clostridia;Peptostreptococcales-Tissierellales;Peptoniphilus	gm_noageint_norandom	1.78363	+	-0.0111491	+	+		+	7	-994.986	2003.97	3.71926
Bacteria;Firmicutes;Clostridia;Peptostreptococcales-Tissierellales;Peptoniphilus	gm_nogender	0.863436	+	-0.00134302		+	+		8	-994.586	2005.17	4.91912
Bacteria;Firmicutes;Clostridia;Peptostreptococcales-Tissierellales;Peptoniphilus	gm_noint	1.50568	+	-0.0119943	+	+			8	-994.82	2005.64	5.38622
Bacteria;Firmicutes;Clostridia;Peptostreptococcales-Tissierellales;Peptoniphilus	gm_noage_noint	0.795598	+		+	+			7	-995.942	2005.88	5.63025
Bacteria;Firmicutes;Clostridia;Peptostreptococcales-Tissierellales;Peptoniphilus	gm_full	0.91351	+	-0.00103695	+	+	+	+	10	-994.444	2008.89	8.63357
Bacteria;Firmicutes;Clostridia;Peptostreptococcales-Tissierellales;Peptoniphilus	gm_onlyage	2.2559	+	-0.0119694					4	-1003.75	2015.5	15.2512
Bacteria;Firmicutes;Clostridia;Peptostreptococcales-Tissierellales;Peptoniphilus	gm_nostatus	2.21527	+	-0.0121943	+				5	-1003.48	2016.96	16.7109
Bacteria;Firmicutes;Clostridia;Peptostreptococcales-Tissierellales;Peptoniphilus	gm_onlygender	1.42238	+		+				4	-1004.65	2017.29	17.0402
Bacteria;Firmicutes;Clostridia;Peptostreptococcales-Tissierellales;Peptoniphilus	gm_noage	1.04867	+		+	+		+	8
Bacteria;Firmicutes;Clostridia;Peptostreptococcales-Tissierellales;Peptoniphilus	gm_noageint	1.78366	+	-0.0111491	+	+		+	9
Bacteria;Firmicutes;Clostridia;Peptostreptococcales-Tissierellales;Peptoniphilus	gm_nogenderint	0.868676	+	-0.00129554	+	+	+		9
Bacteria;Firmicutes;Clostridia;Peptostreptococcales-Tissierellales;Peptoniphilus	gm_onlystatus	0.9809	+			+			6
Bacteria;Synergistota;Synergistia;Synergistales;Synergistaceae	gm_nogender_noint	-1.61637	+	0.0356483		+			7	-760.275	1534.55	0	0.455215
Bacteria;Synergistota;Synergistia;Synergistales;Synergistaceae	gm_nogender	-1.07637	+	0.0274396		+	+		8	-760.165	1536.33	1.78169	0.186779
Bacteria;Synergistota;Synergistia;Synergistales;Synergistaceae	gm_noint	-1.61295	+	0.0357534	+	+			8	-760.266	1536.53	1.98375	0.168831
Bacteria;Synergistota;Synergistia;Synergistales;Synergistaceae	gm_nogenderint	-1.07738	+	0.0275914	+	+	+		9	-760.159	1538.32	3.76936	0.0691372
Bacteria;Synergistota;Synergistia;Synergistales;Synergistaceae	gm_noageint	-1.5956	+	0.0358179	+	+		+	9	-760.252	1538.5	3.95563	0.0629886
Bacteria;Synergistota;Synergistia;Synergistales;Synergistaceae	gm_full	-1.0806	+	0.0278641	+	+	+	+	10	-760.153	1540.31	5.75665	0.0255962
Bacteria;Synergistota;Synergistia;Synergistales;Synergistaceae	gm_nogender_norandom_noint	-1.90304	+	0.0342466		+			5	-766.029	1542.06	7.50991	0.0106527
Bacteria;Synergistota;Synergistia;Synergistales;Synergistaceae	gm_nogender_norandom	-1.16307	+	0.0235409		+	+		6	-765.791	1543.58	9.03367	0.00497257
Bacteria;Synergistota;Synergistia;Synergistales;Synergistaceae	gm_noint_norandom	-1.91028	+	0.034156	+	+			6	-766.016	1544.03	9.48296	0.00397209
Bacteria;Synergistota;Synergistia;Synergistales;Synergistaceae	gm_onlyage	-1.5945	+	0.0340646					4	-768.184	1544.37	9.81835	0.00335885
Bacteria;Synergistota;Synergistia;Synergistales;Synergistaceae	gm_onlystatus	0.693901	+			+			6	-766.499	1545	10.448	0.00245162
Bacteria;Synergistota;Synergistia;Synergistales;Synergistaceae	gm_nogenderint_norandom	-1.17212	+	0.0234811	+	+	+		7	-765.778	1545.56	11.0079	0.001853
Bacteria;Synergistota;Synergistia;Synergistales;Synergistaceae	gm_noageint_norandom	-1.91353	+	0.0341417	+	+		+	7	-766.015	1546.03	11.4819	0.00146203
Bacteria;Synergistota;Synergistia;Synergistales;Synergistaceae	gm_nostatus	-1.62233	+	0.033823	+				5	-768.086	1546.17	11.6237	0.00136197
Bacteria;Synergistota;Synergistia;Synergistales;Synergistaceae	gm_noage_noint	0.678537	+		+	+			7	-766.48	1546.96	12.4106	0.00091893
Bacteria;Synergistota;Synergistia;Synergistales;Synergistaceae	gm_noage	0.692674	+		+	+		+	8	-766.474	1548.95	14.3989	0.00034005
Bacteria;Synergistota;Synergistia;Synergistales;Synergistaceae	gm_onlystatus_norandom	0.405718	+			+			4	-772.135	1552.27	17.7204	6.46087e-05
Bacteria;Synergistota;Synergistia;Synergistales;Synergistaceae	gm_noage_norandom_noint	0.374525	+		+	+			5	-772.062	1554.12	19.5746	2.55647e-05
Bacteria;Synergistota;Synergistia;Synergistales;Synergistaceae	gm_noage_norandom	0.355371	+		+	+		+	6	-772.051	1556.1	21.5523	9.5101e-06
Bacteria;Synergistota;Synergistia;Synergistales;Synergistaceae	gm_onlygender	0.624959	+		+				4	-774.092	1556.18	21.6352	9.12413e-06
Bacteria;Verrucomicrobiota;Verrucomicrobiae;Verrucomicrobiales;Akkermansiaceae	gm_onlystatus_norandom	3.74329	+			+			5	-2499.28	5008.56	0		-19.3675
Bacteria;Verrucomicrobiota;Verrucomicrobiae;Verrucomicrobiales;Akkermansiaceae	gm_nogender_norandom_noint	3.5255	+	0.222685		+			6	-2499.11	5010.22	1.66008		-19.2027
Bacteria;Verrucomicrobiota;Verrucomicrobiae;Verrucomicrobiales;Akkermansiaceae	gm_noage_norandom_noint	3.74155	+		+	+			6	-2499.28	5010.56	1.99831		-19.9046
Bacteria;Verrucomicrobiota;Verrucomicrobiae;Verrucomicrobiales;Akkermansiaceae	gm_nogender_norandom	4.11328	+	-0.37758		+	+		7	-2498.55	5011.1	2.53966		-19.5078
Bacteria;Verrucomicrobiota;Verrucomicrobiae;Verrucomicrobiales;Akkermansiaceae	gm_onlystatus	3.92946	+			+			7	-2498.85	5011.71	3.14701		-668.137
Bacteria;Verrucomicrobiota;Verrucomicrobiae;Verrucomicrobiales;Akkermansiaceae	gm_noint_norandom	3.52544	+	0.222592	+	+			7	-2499.11	5012.22	3.66007		-19.8216
Bacteria;Verrucomicrobiota;Verrucomicrobiae;Verrucomicrobiales;Akkermansiaceae	gm_noage_norandom	3.77858	+		+	+		+	7	-2499.12	5012.25	3.68691		-19.4355
Bacteria;Verrucomicrobiota;Verrucomicrobiae;Verrucomicrobiales;Akkermansiaceae	gm_onlyage	3.71859	+	0.199719					5	-2501.5	5013	4.43947		-19.1152
Bacteria;Verrucomicrobiota;Verrucomicrobiae;Verrucomicrobiales;Akkermansiaceae	gm_onlygender	3.88706	+		+				5	-2501.54	5013.08	4.5206		-19.5176
Bacteria;Verrucomicrobiota;Verrucomicrobiae;Verrucomicrobiales;Akkermansiaceae	gm_nogenderint_norandom	4.12107	+	-0.381093	+	+	+		8	-2498.55	5013.09	4.52921		-19.2502
Bacteria;Verrucomicrobiota;Verrucomicrobiae;Verrucomicrobiales;Akkermansiaceae	gm_noage_noint	3.92955	+		+	+			8	-2498.85	5013.71	5.14701		-252.709
Bacteria;Verrucomicrobiota;Verrucomicrobiae;Verrucomicrobiales;Akkermansiaceae	gm_noageint_norandom	3.56822	+	0.215461	+	+		+	8	-2498.97	5013.93	5.37042		-19.2996
Bacteria;Verrucomicrobiota;Verrucomicrobiae;Verrucomicrobiales;Akkermansiaceae	gm_nostatus	3.70255	+	0.191986	+				6	-2501.41	5014.83	6.26737		-19.7865
Bacteria;Verrucomicrobiota;Verrucomicrobiae;Verrucomicrobiales;Akkermansiaceae	gm_noint	3.69423	+	0.252741	+	+			9	-2498.64	5015.28	6.71478		-135.931
Bacteria;Verrucomicrobiota;Verrucomicrobiae;Verrucomicrobiales;Akkermansiaceae	gm_nogenderint	4.22821	+	-0.306892	+	+	+		10	-2498.15	5016.31	7.74311		-322.544
Bacteria;Verrucomicrobiota;Verrucomicrobiae;Verrucomicrobiales;Akkermansiaceae	gm_noageint	3.74102	+	0.244816	+	+		+	10	-2498.49	5016.97	8.41014		-398.495
Bacteria;Verrucomicrobiota;Verrucomicrobiae;Verrucomicrobiales;Akkermansiaceae	gm_full	4.24772	+	-0.291621	+	+	+	+	11	-2498.04	5018.08	9.51951		-398.183
Bacteria;Verrucomicrobiota;Verrucomicrobiae;Verrucomicrobiales;Akkermansiaceae	gm_noage	3.97095	+		+	+		+	9					-956.182
Bacteria;Verrucomicrobiota;Verrucomicrobiae;Verrucomicrobiales;Akkermansiaceae	gm_nogender	4.11331	+	-0.37755		+	+		9					-19.49
Bacteria;Verrucomicrobiota;Verrucomicrobiae;Verrucomicrobiales;Akkermansiaceae	gm_nogender_noint	3.52552	+	0.222685		+			8					-19.589
Taxa potentially influenced by age and/or gender rather than disease status
taxa	models	cond((Int))	disp((Int))	cond(age)	cond(gender)	cond(status)	cond(age:status)	cond(gender:status)	df	logLik	AIC	delta	weight	zi((Int))
Bacteria;Actinobacteriota;Actinobacteria;Micrococcales;Micrococcaceae	gm_onlygender	0.400117	+		+				4	-660.4	1328.8	0
Bacteria;Actinobacteriota;Actinobacteria;Micrococcales;Micrococcaceae	gm_nostatus	-0.198642	+	0.625752	+				5	-659.908	1329.82	1.0157
Bacteria;Actinobacteriota;Actinobacteria;Micrococcales;Micrococcaceae	gm_noage_norandom_noint	0.502751	+		+	+			5	-659.914	1329.83	1.02744
Bacteria;Actinobacteriota;Actinobacteria;Micrococcales;Micrococcaceae	gm_onlystatus_norandom	0.379069	+			+			4	-661.246	1330.49	1.69174
Bacteria;Actinobacteriota;Actinobacteria;Micrococcales;Micrococcaceae	gm_noint_norandom	-0.150144	+	0.695943	+	+			6	-659.308	1330.62	1.81651
Bacteria;Actinobacteriota;Actinobacteria;Micrococcales;Micrococcaceae	gm_onlyage	-0.278035	+	0.537733					4	-661.599	1331.2	2.3978
Bacteria;Actinobacteriota;Actinobacteria;Micrococcales;Micrococcaceae	gm_nogender_norandom_noint	-0.217573	+	0.631996		+			5	-660.745	1331.49	2.69007
Bacteria;Actinobacteriota;Actinobacteria;Micrococcales;Micrococcaceae	gm_noage_norandom	0.49524	+		+	+		+	6	-659.911	1331.82	3.0211
Bacteria;Actinobacteriota;Actinobacteria;Micrococcales;Micrococcaceae	gm_nogenderint_norandom	-0.628451	+	1.18243	+	+	+		7	-659.146	1332.29	3.49121
Bacteria;Actinobacteriota;Actinobacteria;Micrococcales;Micrococcaceae	gm_noageint_norandom	-0.153081	+	0.694956	+	+		+	7	-659.307	1332.61	3.81487
Bacteria;Actinobacteriota;Actinobacteria;Micrococcales;Micrococcaceae	gm_nogender_norandom	-0.765832	+	1.19203		+	+		6	-660.522	1333.04	4.24502
Bacteria;Actinobacteriota;Actinobacteria;Micrococcales;Micrococcaceae	gm_noint	-0.326345	+	0.801871	+	+			8	-659.139	1334.28	5.47842
Bacteria;Actinobacteriota;Actinobacteria;Micrococcales;Micrococcaceae	gm_nogender_noint	-0.347722	+	0.708644		+			7	-660.655	1335.31	6.50933
Bacteria;Actinobacteriota;Actinobacteria;Micrococcales;Micrococcaceae	gm_nogenderint	-1.0816	+	1.54175	+	+	+		9	-658.844	1335.69	6.88776
Bacteria;Actinobacteriota;Actinobacteria;Micrococcales;Micrococcaceae	gm_noage	0.455201	+		+	+		+	8	-659.872	1335.74	6.94494
Bacteria;Actinobacteriota;Actinobacteria;Micrococcales;Micrococcaceae	gm_full	-1.08155	+	1.53884	+	+	+	+	10	-658.844	1337.69	8.88719
Bacteria;Actinobacteriota;Actinobacteria;Micrococcales;Micrococcaceae	gm_nogender	-1.1341	+	1.47973		+	+		8
Bacteria;Actinobacteriota;Actinobacteria;Micrococcales;Micrococcaceae	gm_noageint	-0.337658	+	0.800983	+	+		+	9
Bacteria;Actinobacteriota;Actinobacteria;Micrococcales;Micrococcaceae	gm_onlystatus	0.379064	+			+			6
Bacteria;Actinobacteriota;Actinobacteria;Micrococcales;Micrococcaceae	gm_noage_noint	0.468336	+		+	+			7
Bacteria;Bacteroidota;Bacteroidia;Bacteroidales;Prevotellaceae	gm_noage_norandom	5.56246	+		+	+		+	7	-2894.54	5803.08	0	0.175995	-20.2652
Bacteria;Bacteroidota;Bacteroidia;Bacteroidales;Prevotellaceae	gm_onlyage	5.72621	+	-0.247514					5	-2896.85	5803.7	0.616434	0.129314	-20.2051
Bacteria;Bacteroidota;Bacteroidia;Bacteroidales;Prevotellaceae	gm_onlygender	5.46449	+		+				5	-2896.98	5803.96	0.8746	0.113654	-20.2388
Bacteria;Bacteroidota;Bacteroidia;Bacteroidales;Prevotellaceae	gm_onlystatus_norandom	5.45695	+			+			5	-2896.98	5803.96	0.88247	0.113208	-19.9781
Bacteria;Bacteroidota;Bacteroidia;Bacteroidales;Prevotellaceae	gm_noageint_norandom	5.83576	+	-0.291426	+	+		+	8	-2894.22	5804.44	1.35847	0.0892303	-20.378
Bacteria;Bacteroidota;Bacteroidia;Bacteroidales;Prevotellaceae	gm_nostatus	5.71722	+	-0.266391	+				6	-2896.71	5805.41	2.33309	0.0548121	-20.3168
Bacteria;Bacteroidota;Bacteroidia;Bacteroidales;Prevotellaceae	gm_nogender_norandom_noint	5.70492	+	-0.261295		+			6	-2896.72	5805.44	2.35925	0.0540999	-19.8983
Bacteria;Bacteroidota;Bacteroidia;Bacteroidales;Prevotellaceae	gm_noage	5.61799	+		+	+		+	9	-2893.82	5805.64	2.55893	0.0489595	-479.481
Bacteria;Bacteroidota;Bacteroidia;Bacteroidales;Prevotellaceae	gm_noage_norandom_noint	5.43771	+		+	+			6	-2896.89	5805.78	2.70114	0.0455991	-20.0575
Bacteria;Bacteroidota;Bacteroidia;Bacteroidales;Prevotellaceae	gm_nogender_norandom	5.28844	+	0.16293		+	+		7	-2896.36	5806.71	3.63048	0.0286519	-19.9427
Bacteria;Bacteroidota;Bacteroidia;Bacteroidales;Prevotellaceae	gm_onlystatus	5.50491	+			+			7	-2896.42	5806.84	3.75715	0.0268935	-132.172
Bacteria;Bacteroidota;Bacteroidia;Bacteroidales;Prevotellaceae	gm_noageint	5.91523	+	-0.312506	+	+		+	10	-2893.45	5806.9	3.81935	0.0260699	-225.459
Bacteria;Bacteroidota;Bacteroidia;Bacteroidales;Prevotellaceae	gm_noint_norandom	5.69832	+	-0.278161	+	+			7	-2896.6	5807.19	4.11373	0.0225017	-19.7897
Bacteria;Bacteroidota;Bacteroidia;Bacteroidales;Prevotellaceae	gm_full	5.35549	+	0.260533	+	+	+	+	11	-2892.77	5807.54	4.46075	0.0189174	-138.841
Bacteria;Bacteroidota;Bacteroidia;Bacteroidales;Prevotellaceae	gm_nogender_noint	5.76403	+	-0.270576		+			8	-2896.14	5808.27	5.19354	0.0131141	-261.602
Bacteria;Bacteroidota;Bacteroidia;Bacteroidales;Prevotellaceae	gm_nogenderint_norandom	5.26364	+	0.161708	+	+	+		8	-2896.2	5808.4	5.32232	0.0122963	-19.9159
Bacteria;Bacteroidota;Bacteroidia;Bacteroidales;Prevotellaceae	gm_noage_noint	5.48509	+		+	+			8	-2896.32	5808.65	5.56486	0.010892	-371.327
Bacteria;Bacteroidota;Bacteroidia;Bacteroidales;Prevotellaceae	gm_nogender	5.33419	+	0.167442		+	+		9	-2895.74	5809.48	6.40104	0.00717023	-446.711
Bacteria;Bacteroidota;Bacteroidia;Bacteroidales;Prevotellaceae	gm_noint	5.75855	+	-0.289255	+	+			9	-2896	5810.01	6.92755	0.00551064	-248.576
Bacteria;Bacteroidota;Bacteroidia;Bacteroidales;Prevotellaceae	gm_nogenderint	5.31092	+	0.163919	+	+	+		10	-2895.58	5811.15	8.07092	0.00311117	-580.082
Bacteria;Firmicutes;Clostridia;Clostridiales;Clostridiaceae	gm_onlystatus_norandom	5.05205	+			+			4	-2533.42	5074.85	0
Bacteria;Firmicutes;Clostridia;Clostridiales;Clostridiaceae	gm_noage_norandom_noint	5.0201	+		+	+			5	-2533.16	5076.31	1.46277
Bacteria;Firmicutes;Clostridia;Clostridiales;Clostridiaceae	gm_nogender_norandom_noint	4.99665	+	0.000854914		+			5	-2533.41	5076.82	1.97375
Bacteria;Firmicutes;Clostridia;Clostridiales;Clostridiaceae	gm_onlygender	4.93003	+		+				4	-2534.42	5076.83	1.98486
Bacteria;Firmicutes;Clostridia;Clostridiales;Clostridiaceae	gm_onlyage	4.94119	+	0.000238435					4	-2534.55	5077.1	2.25016
Bacteria;Firmicutes;Clostridia;Clostridiales;Clostridiaceae	gm_noage_norandom	5.06821	+		+	+		+	6	-2532.82	5077.64	2.7877
Bacteria;Firmicutes;Clostridia;Clostridiales;Clostridiaceae	gm_noint_norandom	4.96463	+	0.000856251	+	+			6	-2533.14	5078.29	3.43639
Bacteria;Firmicutes;Clostridia;Clostridiales;Clostridiaceae	gm_nogender_norandom	5.32907	+	-0.00420723		+	+		6	-2533.14	5078.29	3.43966
Bacteria;Firmicutes;Clostridia;Clostridiales;Clostridiaceae	gm_onlystatus	5.05601	+			+			6	-2533.18	5078.37	3.51592
Bacteria;Firmicutes;Clostridia;Clostridiales;Clostridiaceae	gm_nostatus	4.91653	+	0.00020522	+				5	-2534.42	5078.83	3.98334
Bacteria;Firmicutes;Clostridia;Clostridiales;Clostridiaceae	gm_noageint_norandom	5.00564	+	0.000970176	+	+		+	7	-2532.8	5079.6	4.75388
Bacteria;Firmicutes;Clostridia;Clostridiales;Clostridiaceae	gm_nogenderint_norandom	5.27909	+	-0.00390605	+	+	+		7	-2532.91	5079.81	4.96151
Bacteria;Firmicutes;Clostridia;Clostridiales;Clostridiaceae	gm_noage_noint	5.02431	+		+	+			7	-2532.92	5079.84	4.99178
Bacteria;Firmicutes;Clostridia;Clostridiales;Clostridiaceae	gm_nogender_noint	4.95637	+	0.00154661		+			7	-2533.14	5080.28	5.43304
Bacteria;Firmicutes;Clostridia;Clostridiales;Clostridiaceae	gm_noage	5.06998	+		+	+		+	8	-2532.62	5081.23	6.38101
Bacteria;Firmicutes;Clostridia;Clostridiales;Clostridiaceae	gm_nogender	5.2444	+	-0.00285912		+	+		8	-2532.96	5081.92	7.07019
Bacteria;Firmicutes;Clostridia;Clostridiales;Clostridiaceae	gm_noageint	4.96585	+	0.00162072	+	+		+	9	-2532.57	5083.14	8.29005
Bacteria;Firmicutes;Clostridia;Clostridiales;Clostridiaceae	gm_nogenderint	5.19393	+	-0.00254792	+	+	+		9	-2532.72	5083.44	8.59555
Bacteria;Firmicutes;Clostridia;Clostridiales;Clostridiaceae	gm_full	5.22383	+	-0.00231784	+	+	+	+	10	-2532.43	5084.85	10.003
Bacteria;Firmicutes;Clostridia;Clostridiales;Clostridiaceae	gm_noint	4.96461	+	0.000856221	+	+			8
Bacteria;Firmicutes;Clostridia;Clostridia UCG-014;uncultured Clostridiales bacterium	gm_onlyage	-2.04936	+	1.73889					5	-357.009	724.019	0		-15.8507
Bacteria;Firmicutes;Clostridia;Clostridia UCG-014;uncultured Clostridiales bacterium	gm_nogender_norandom_noint	-1.97692	+	1.7818		+			6	-356.8	725.601	1.58203		-15.9634
Bacteria;Firmicutes;Clostridia;Clostridia UCG-014;uncultured Clostridiales bacterium	gm_nostatus	-2.08223	+	1.71905	+				6	-356.962	725.923	1.90439		-15.8519
Bacteria;Firmicutes;Clostridia;Clostridia UCG-014;uncultured Clostridiales bacterium	gm_onlystatus_norandom	-0.266799	+			+			5	-358.219	726.438	2.41897		-15.4998
Bacteria;Firmicutes;Clostridia;Clostridia UCG-014;uncultured Clostridiales bacterium	gm_onlygender	-0.429578	+		+				5	-358.278	726.557	2.53795		-15.7338
Bacteria;Firmicutes;Clostridia;Clostridia UCG-014;uncultured Clostridiales bacterium	gm_noint_norandom	-2.01689	+	1.75998	+	+			7	-356.706	727.411	3.39248		-16.202
Bacteria;Firmicutes;Clostridia;Clostridia UCG-014;uncultured Clostridiales bacterium	gm_nogender_norandom	-1.81557	+	1.62192		+	+		7	-356.794	727.588	3.56918		-15.6601
Bacteria;Firmicutes;Clostridia;Clostridia UCG-014;uncultured Clostridiales bacterium	gm_noage_norandom_noint	-0.339205	+		+	+			6	-358.085	728.171	4.1518		-15.948
Bacteria;Firmicutes;Clostridia;Clostridia UCG-014;uncultured Clostridiales bacterium	gm_noageint_norandom	-1.94203	+	1.7768	+	+		+	8	-356.575	729.151	5.13193		-16.2423
Bacteria;Firmicutes;Clostridia;Clostridia UCG-014;uncultured Clostridiales bacterium	gm_nogenderint_norandom	-1.88735	+	1.63236	+	+	+		8	-356.702	729.403	5.38421		-16.0378
Bacteria;Firmicutes;Clostridia;Clostridia UCG-014;uncultured Clostridiales bacterium	gm_noage_norandom	-0.257547	+		+	+		+	7	-357.978	729.955	5.93631		-15.8353
Bacteria;Firmicutes;Clostridia;Clostridia UCG-014;uncultured Clostridiales bacterium	gm_onlystatus	-0.0555468	+			+			7	-358.034	730.067	6.04862		-82.2279
Bacteria;Firmicutes;Clostridia;Clostridia UCG-014;uncultured Clostridiales bacterium	gm_nogender	-1.56336	+	1.52197		+	+		9	-356.691	731.383	7.3642		-234.157
Bacteria;Firmicutes;Clostridia;Clostridia UCG-014;uncultured Clostridiales bacterium	gm_noage_noint	-0.127068	+		+	+			8	-357.879	731.758	7.73881		-147.352
Bacteria;Firmicutes;Clostridia;Clostridia UCG-014;uncultured Clostridiales bacterium	gm_full	-1.59871	+	1.60504	+	+	+	+	11	-356.446	734.893	10.874		-409.265
Bacteria;Firmicutes;Clostridia;Clostridia UCG-014;uncultured Clostridiales bacterium	gm_noage	-0.0133626	+		+	+		+	9					-769.86
Bacteria;Firmicutes;Clostridia;Clostridia UCG-014;uncultured Clostridiales bacterium	gm_noageint	-1.70139	+	1.70633	+	+		+	10					-772.76
Bacteria;Firmicutes;Clostridia;Clostridia UCG-014;uncultured Clostridiales bacterium	gm_nogenderint	-1.62261	+	1.52014	+	+	+		10					-235.119
Bacteria;Firmicutes;Clostridia;Clostridia UCG-014;uncultured Clostridiales bacterium	gm_noint	-1.80713	+	1.69963	+	+			9					-200.88
Bacteria;Firmicutes;Clostridia;Clostridia UCG-014;uncultured Clostridiales bacterium	gm_nogender_noint	-1.97696	+	1.78184		+			8					-15.0895
Bacteria;Firmicutes;Clostridia;Oscillospirales;Ruminococcaceae	gm_onlygender	6.44436	+		+				5	-4273.16	8556.32	0		-20.5093
Bacteria;Firmicutes;Clostridia;Oscillospirales;Ruminococcaceae	gm_onlyage	6.53244	+	-0.000687946					5	-4273.98	8557.96	1.64067		-20.6066
Bacteria;Firmicutes;Clostridia;Oscillospirales;Ruminococcaceae	gm_onlystatus_norandom	6.48954	+			+			5	-4274	8557.99	1.67699		-20.817
Bacteria;Firmicutes;Clostridia;Oscillospirales;Ruminococcaceae	gm_nostatus	6.50994	+	-0.00100561	+				6	-4273.12	8558.23	1.91623		-20.5006
Bacteria;Firmicutes;Clostridia;Oscillospirales;Ruminococcaceae	gm_noage_norandom_noint	6.45366	+		+	+			6	-4273.13	8558.26	1.94367		-20.6041
Bacteria;Firmicutes;Clostridia;Oscillospirales;Ruminococcaceae	gm_nogender_norandom_noint	6.53361	+	-0.000677892		+			6	-4273.98	8559.96	3.63893		-20.83
Bacteria;Firmicutes;Clostridia;Oscillospirales;Ruminococcaceae	gm_noint_norandom	6.51548	+	-0.000958324	+	+			7	-4273.09	8560.19	3.8678		-20.748
Bacteria;Firmicutes;Clostridia;Oscillospirales;Ruminococcaceae	gm_noage_norandom	6.46425	+		+	+		+	7	-4273.09	8560.19	3.8717		-20.8505
Bacteria;Firmicutes;Clostridia;Oscillospirales;Ruminococcaceae	gm_nogender_norandom	6.29648	+	0.00289309		+	+		7	-4273.69	8561.37	5.05714		-20.6369
Bacteria;Firmicutes;Clostridia;Oscillospirales;Ruminococcaceae	gm_nogenderint_norandom	6.25271	+	0.00297615	+	+	+		8	-4272.73	8561.46	5.14739		-20.3507
Bacteria;Firmicutes;Clostridia;Oscillospirales;Ruminococcaceae	gm_onlystatus	6.49498	+			+			7	-4273.87	8561.75	5.4292		-104.934
Bacteria;Firmicutes;Clostridia;Oscillospirales;Ruminococcaceae	gm_noage_noint	6.45912	+		+	+			8	-4272.99	8561.98	5.66467		-56.9091
Bacteria;Firmicutes;Clostridia;Oscillospirales;Ruminococcaceae	gm_noageint_norandom	6.52611	+	-0.000959664	+	+		+	8	-4273.06	8562.11	5.7957		-20.6084
Bacteria;Firmicutes;Clostridia;Oscillospirales;Ruminococcaceae	gm_noint	6.52749	+	-0.00105528	+	+			9	-4272.95	8563.89	7.57279		-21.5098
Bacteria;Firmicutes;Clostridia;Oscillospirales;Ruminococcaceae	gm_noage	6.47045	+		+	+		+	9	-4272.95	8563.9	7.58395		-116.069
Bacteria;Firmicutes;Clostridia;Oscillospirales;Ruminococcaceae	gm_noageint	6.53924	+	-0.00106194	+	+		+	10	-4272.9	8565.81	9.49104		-21.1961
Bacteria;Firmicutes;Clostridia;Oscillospirales;Ruminococcaceae	gm_full	6.28105	+	0.00282189	+	+	+	+	11	-4272.56	8567.12	10.8003		-217.33
Bacteria;Firmicutes;Clostridia;Oscillospirales;Ruminococcaceae	gm_nogender	6.29648	+	0.00289323		+	+		9					-20.4682
Bacteria;Firmicutes;Clostridia;Oscillospirales;Ruminococcaceae	gm_nogenderint	6.25278	+	0.00297503	+	+	+		10					-12.7967
Bacteria;Firmicutes;Clostridia;Oscillospirales;Ruminococcaceae	gm_nogender_noint	6.5336	+	-0.00067831		+			8					-19.2135
Bacteria;Proteobacteria;Gammaproteobacteria;Pasteurellales;Pasteurellaceae	gm_nogender_norandom	2.14426	+	0.00560599		+	+		6	-1131.2	2274.41	0
Bacteria;Proteobacteria;Gammaproteobacteria;Pasteurellales;Pasteurellaceae	gm_onlyage	3.19124	+	-0.0120139					4	-1133.51	2275.02	0.613308
Bacteria;Proteobacteria;Gammaproteobacteria;Pasteurellales;Pasteurellaceae	gm_nogender_norandom_noint	3.22987	+	-0.0108654		+			5	-1132.74	2275.48	1.07245
Bacteria;Proteobacteria;Gammaproteobacteria;Pasteurellales;Pasteurellaceae	gm_onlystatus_norandom	2.53168	+			+			4	-1133.75	2275.51	1.09873
Bacteria;Proteobacteria;Gammaproteobacteria;Pasteurellales;Pasteurellaceae	gm_nogenderint_norandom	2.11819	+	0.00507065	+	+	+		7	-1130.77	2275.54	1.13221
Bacteria;Proteobacteria;Gammaproteobacteria;Pasteurellales;Pasteurellaceae	gm_nostatus	3.17018	+	-0.0125484	+				5	-1133.24	2276.47	2.06806
Bacteria;Proteobacteria;Gammaproteobacteria;Pasteurellales;Pasteurellaceae	gm_noint_norandom	3.20683	+	-0.0114077	+	+			6	-1132.34	2276.68	2.27635
Bacteria;Proteobacteria;Gammaproteobacteria;Pasteurellales;Pasteurellaceae	gm_noage_norandom_noint	2.48203	+		+	+			5	-1133.45	2276.91	2.50035
Bacteria;Proteobacteria;Gammaproteobacteria;Pasteurellales;Pasteurellaceae	gm_onlygender	2.35735	+		+				4	-1134.59	2277.19	2.7787
Bacteria;Proteobacteria;Gammaproteobacteria;Pasteurellales;Pasteurellaceae	gm_noageint_norandom	3.12546	+	-0.0117721	+	+		+	7	-1131.62	2277.24	2.83257
Bacteria;Proteobacteria;Gammaproteobacteria;Pasteurellales;Pasteurellaceae	gm_noage_norandom	2.38349	+		+	+		+	6	-1132.81	2277.62	3.21642
Bacteria;Proteobacteria;Gammaproteobacteria;Pasteurellales;Pasteurellaceae	gm_nogender	2.15441	+	0.00548001		+	+		8	-1131.2	2278.4	3.99464
Bacteria;Proteobacteria;Gammaproteobacteria;Pasteurellales;Pasteurellaceae	gm_nogender_noint	3.24424	+	-0.010991		+			7	-1132.72	2279.44	5.03088
Bacteria;Proteobacteria;Gammaproteobacteria;Pasteurellales;Pasteurellaceae	gm_onlystatus	2.5334	+			+			6	-1133.75	2279.5	5.09307
Bacteria;Proteobacteria;Gammaproteobacteria;Pasteurellales;Pasteurellaceae	gm_nogenderint	2.13744	+	0.00482452	+	+	+		9	-1130.76	2279.52	5.11193
Bacteria;Proteobacteria;Gammaproteobacteria;Pasteurellales;Pasteurellaceae	gm_full	2.16008	+	0.0031986	+	+	+	+	10	-1130.3	2280.6	6.18896
Bacteria;Proteobacteria;Gammaproteobacteria;Pasteurellales;Pasteurellaceae	gm_noint	3.2253	+	-0.0115812	+	+			8	-1132.31	2280.61	6.20774
Bacteria;Proteobacteria;Gammaproteobacteria;Pasteurellales;Pasteurellaceae	gm_noageint	3.13882	+	-0.0118769	+	+		+	9	-1131.6	2281.2	6.79202
Bacteria;Proteobacteria;Gammaproteobacteria;Pasteurellales;Pasteurellaceae	gm_noage	2.38576	+		+	+		+	8	-1132.81	2281.62	7.2089
Bacteria;Proteobacteria;Gammaproteobacteria;Pasteurellales;Pasteurellaceae	gm_noage_noint	2.48203	+		+	+			7

## Sheet: GLMM_genera
taxa	models	cond((Int))	disp((Int))	cond(age)	cond(gender)	cond(status)	cond(age:status)	cond(gender:status)	df	logLik	AIC	delta	weight	zi((Int))
Archaea;Euryarchaeota;Methanobacteria;Methanobacteriales;Methanobacteriaceae;Methanobrevibacter	gm_noint_norandom	-1.66349	+	2.02625	+	+			6	-995.098	2002.2	0
Archaea;Euryarchaeota;Methanobacteria;Methanobacteriales;Methanobacteriaceae;Methanobrevibacter	gm_nogender_norandom_noint	-1.59768	+	2.08261		+			5	-996.415	2002.83	0.632716
Archaea;Euryarchaeota;Methanobacteria;Methanobacteriales;Methanobacteriaceae;Methanobrevibacter	gm_nogenderint_norandom	-2.61727	+	2.96469	+	+	+		7	-994.58	2003.16	0.962982
Archaea;Euryarchaeota;Methanobacteria;Methanobacteriales;Methanobacteriaceae;Methanobrevibacter	gm_nogender_norandom	-2.49334	+	2.96756		+	+		6	-995.966	2003.93	1.73412
Archaea;Euryarchaeota;Methanobacteria;Methanobacteriales;Methanobacteriaceae;Methanobrevibacter	gm_noageint_norandom	-1.65159	+	2.0288	+	+		+	7	-995.093	2004.19	1.98818
Archaea;Euryarchaeota;Methanobacteria;Methanobacteriales;Methanobacteriaceae;Methanobrevibacter	gm_nogenderint	-1.97586	+	2.52617	+	+	+		9	-994.042	2006.08	3.88639
Archaea;Euryarchaeota;Methanobacteria;Methanobacteriales;Methanobacteriaceae;Methanobrevibacter	gm_nostatus	-1.53954	+	2.19022	+				5	-998.073	2006.15	3.94922
Archaea;Euryarchaeota;Methanobacteria;Methanobacteriales;Methanobacteriaceae;Methanobrevibacter	gm_noageint	-1.24787	+	1.86752	+	+		+	9	-994.24	2006.48	4.28323
Archaea;Euryarchaeota;Methanobacteria;Methanobacteriales;Methanobacteriaceae;Methanobrevibacter	gm_nogender	-1.89411	+	2.56749		+	+		8	-995.483	2006.97	4.76955
Archaea;Euryarchaeota;Methanobacteria;Methanobacteriales;Methanobacteriaceae;Methanobrevibacter	gm_onlyage	-1.44741	+	2.26344					4	-999.845	2007.69	5.49308
Archaea;Euryarchaeota;Methanobacteria;Methanobacteriales;Methanobacteriaceae;Methanobrevibacter	gm_full	-1.97648	+	2.56667	+	+	+	+	10	-994	2008	5.80338
Archaea;Euryarchaeota;Methanobacteria;Methanobacteriales;Methanobacteriaceae;Methanobrevibacter	gm_noage_noint	0.622564	+		+	+			7	-999.696	2013.39	11.1955
Archaea;Euryarchaeota;Methanobacteria;Methanobacteriales;Methanobacteriaceae;Methanobrevibacter	gm_noage_norandom_noint	0.268145	+		+	+			5	-1001.8	2013.59	11.3942
Archaea;Euryarchaeota;Methanobacteria;Methanobacteriales;Methanobacteriaceae;Methanobrevibacter	gm_onlystatus_norandom	0.411102	+			+			4	-1003.56	2015.12	12.9198
Archaea;Euryarchaeota;Methanobacteria;Methanobacteriales;Methanobacteriaceae;Methanobrevibacter	gm_noage	0.650563	+		+	+		+	8	-999.678	2015.36	13.1592
Archaea;Euryarchaeota;Methanobacteria;Methanobacteriales;Methanobacteriaceae;Methanobrevibacter	gm_onlystatus	0.76508	+			+			6	-1001.7	2015.39	13.1943
Archaea;Euryarchaeota;Methanobacteria;Methanobacteriales;Methanobacteriaceae;Methanobrevibacter	gm_noage_norandom	0.268297	+		+	+		+	6	-1001.8	2015.59	13.3942
Archaea;Euryarchaeota;Methanobacteria;Methanobacteriales;Methanobacteriaceae;Methanobrevibacter	gm_onlygender	0.607849	+		+				4	-1006.11	2020.22	18.0272
Archaea;Euryarchaeota;Methanobacteria;Methanobacteriales;Methanobacteriaceae;Methanobrevibacter	gm_noint	-1.27541	+	1.86553	+	+			8
Archaea;Euryarchaeota;Methanobacteria;Methanobacteriales;Methanobacteriaceae;Methanobrevibacter	gm_nogender_noint	-1.23414	+	1.94335		+			7
Bacteria;Actinobacteriota;Actinobacteria;Actinomycetales;Actinomycetaceae;Varibaculum	gm_onlystatus_norandom	-4.74387	+			+			5	-428.205	866.409	0		-17.9062
Bacteria;Actinobacteriota;Actinobacteria;Actinomycetales;Actinomycetaceae;Varibaculum	gm_noage_norandom_noint	-4.81733	+		+	+			6	-427.22	866.441	0.0315574		-17.6708
Bacteria;Actinobacteriota;Actinobacteria;Actinomycetales;Actinomycetaceae;Varibaculum	gm_nogender_norandom_noint	-4.17215	+	-0.00938423		+			6	-427.909	867.818	1.40923		-17.6989
Bacteria;Actinobacteriota;Actinobacteria;Actinomycetales;Actinomycetaceae;Varibaculum	gm_noint_norandom	-4.30725	+	-0.00859782	+	+			7	-426.972	867.944	1.53447		-17.2812
Bacteria;Actinobacteriota;Actinobacteria;Actinomycetales;Actinomycetaceae;Varibaculum	gm_noage_norandom	-4.80809	+		+	+		+	7	-427.22	868.439	2.03019		-16.9566
Bacteria;Actinobacteriota;Actinobacteria;Actinomycetales;Actinomycetaceae;Varibaculum	gm_nogender_norandom	-6.18904	+	0.019674		+	+		7	-427.302	868.604	2.19443		-17.9338
Bacteria;Actinobacteriota;Actinobacteria;Actinomycetales;Actinomycetaceae;Varibaculum	gm_nogenderint_norandom	-6.38512	+	0.0210922	+	+	+		8	-426.339	868.678	2.26881		-17.4421
Bacteria;Actinobacteriota;Actinobacteria;Actinomycetales;Actinomycetaceae;Varibaculum	gm_noageint_norandom	-4.29937	+	-0.00859473	+	+		+	8	-426.971	869.943	3.53357		-17.2751
Bacteria;Actinobacteriota;Actinobacteria;Actinomycetales;Actinomycetaceae;Varibaculum	gm_onlystatus	-4.74408	+			+			7	-428.205	870.409	4		-17.4481
Bacteria;Actinobacteriota;Actinobacteria;Actinomycetales;Actinomycetaceae;Varibaculum	gm_nogender	-7.95812	+	0.0168791		+	+		9	-427.202	872.404	5.99514		-12.4491
Bacteria;Actinobacteriota;Actinobacteria;Actinomycetales;Actinomycetaceae;Varibaculum	gm_onlyage	-2.94699	+	-0.0150239					5	-434.487	878.974	12.5653		-17.4706
Bacteria;Actinobacteriota;Actinobacteria;Actinomycetales;Actinomycetaceae;Varibaculum	gm_onlygender	-3.78941	+		+				5	-435.139	880.279	13.8695		-17.3548
Bacteria;Actinobacteriota;Actinobacteria;Actinomycetales;Actinomycetaceae;Varibaculum	gm_nostatus	-2.92945	+	-0.014958	+				6	-434.422	880.845	14.4359		-17.9036
Bacteria;Actinobacteriota;Actinobacteria;Actinomycetales;Actinomycetaceae;Varibaculum	gm_full	-6.37059	+	0.0212854	+	+	+	+	11					-17.2757
Bacteria;Actinobacteriota;Actinobacteria;Actinomycetales;Actinomycetaceae;Varibaculum	gm_noage	-4.80753	+		+	+		+	9					-27.4353
Bacteria;Actinobacteriota;Actinobacteria;Actinomycetales;Actinomycetaceae;Varibaculum	gm_noageint	-4.2994	+	-0.00859467	+	+		+	10					-43.2354
Bacteria;Actinobacteriota;Actinobacteria;Actinomycetales;Actinomycetaceae;Varibaculum	gm_nogenderint	-8.09125	+	0.018491	+	+	+		10					-31412
Bacteria;Actinobacteriota;Actinobacteria;Actinomycetales;Actinomycetaceae;Varibaculum	gm_noint	-7.08165	+	-0.00930073	+	+			9					-4524.11
Bacteria;Actinobacteriota;Actinobacteria;Actinomycetales;Actinomycetaceae;Varibaculum	gm_noage_noint	-4.81733	+		+	+			8					-27.1006
Bacteria;Actinobacteriota;Actinobacteria;Actinomycetales;Actinomycetaceae;Varibaculum	gm_nogender_noint	-4.17272	+	-0.00938436		+			8					-17.8381
Bacteria;Actinobacteriota;Actinobacteria;Bifidobacteriales;Bifidobacteriaceae;Bifidobacterium	gm_onlystatus_norandom	4.40153	+			+			4	-2856.22	5720.45	0
Bacteria;Actinobacteriota;Actinobacteria;Bifidobacteriales;Bifidobacteriaceae;Bifidobacterium	gm_nogender_norandom_noint	4.04138	+	0.0055091		+			5	-2855.58	5721.16	0.711528
Bacteria;Actinobacteriota;Actinobacteria;Bifidobacteriales;Bifidobacteriaceae;Bifidobacterium	gm_nogender_noint	4.17279	+	0.00479698		+			7	-2853.83	5721.65	1.20665
Bacteria;Actinobacteriota;Actinobacteria;Bifidobacteriales;Bifidobacteriaceae;Bifidobacterium	gm_noage	4.56367	+		+	+		+	8	-2852.99	5721.98	1.53278
Bacteria;Actinobacteriota;Actinobacteria;Bifidobacteriales;Bifidobacteriaceae;Bifidobacterium	gm_noage_norandom_noint	4.38146	+		+	+			5	-2856.11	5722.22	1.77682
Bacteria;Actinobacteriota;Actinobacteria;Bifidobacteriales;Bifidobacteriaceae;Bifidobacterium	gm_noage_norandom	4.45923	+		+	+		+	6	-2855.13	5722.26	1.81382
Bacteria;Actinobacteriota;Actinobacteria;Bifidobacteriales;Bifidobacteriaceae;Bifidobacterium	gm_noage_noint	4.47253	+		+	+			7	-2854.21	5722.42	1.97536
Bacteria;Actinobacteriota;Actinobacteria;Bifidobacteriales;Bifidobacteriaceae;Bifidobacterium	gm_nogender_norandom	3.82077	+	0.0087725		+	+		6	-2855.48	5722.95	2.50662
Bacteria;Actinobacteriota;Actinobacteria;Bifidobacteriales;Bifidobacteriaceae;Bifidobacterium	gm_noint_norandom	4.03418	+	0.00536677	+	+			6	-2855.5	5723.01	2.55993
Bacteria;Actinobacteriota;Actinobacteria;Bifidobacteriales;Bifidobacteriaceae;Bifidobacterium	gm_noageint_norandom	4.10876	+	0.0054287	+	+		+	7	-2854.51	5723.01	2.56742
Bacteria;Actinobacteriota;Actinobacteria;Bifidobacteriales;Bifidobacteriaceae;Bifidobacterium	gm_noageint	4.26071	+	0.00458254	+	+		+	9	-2852.55	5723.1	2.64948
Bacteria;Actinobacteriota;Actinobacteria;Bifidobacteriales;Bifidobacteriaceae;Bifidobacterium	gm_nogender	3.96718	+	0.00782852		+	+		8	-2853.73	5723.46	3.01477
Bacteria;Actinobacteriota;Actinobacteria;Bifidobacteriales;Bifidobacteriaceae;Bifidobacterium	gm_noint	4.16615	+	0.00465006	+	+			8	-2853.75	5723.5	3.05651
Bacteria;Actinobacteriota;Actinobacteria;Bifidobacteriales;Bifidobacteriaceae;Bifidobacterium	gm_nogenderint_norandom	3.80298	+	0.00877087	+	+	+		7	-2855.39	5724.78	4.33598
Bacteria;Actinobacteriota;Actinobacteria;Bifidobacteriales;Bifidobacteriaceae;Bifidobacterium	gm_nogenderint	3.95158	+	0.00779758	+	+	+		9	-2853.65	5725.3	4.85408
Bacteria;Actinobacteriota;Actinobacteria;Bifidobacteriales;Bifidobacteriaceae;Bifidobacterium	gm_full	3.80013	+	0.0100319	+	+	+	+	10	-2854.31	5728.61	8.16391
Bacteria;Actinobacteriota;Actinobacteria;Bifidobacteriales;Bifidobacteriaceae;Bifidobacterium	gm_onlyage	4.18348	+	0.00694661					4	-2861.84	5731.68	11.2336
Bacteria;Actinobacteriota;Actinobacteria;Bifidobacteriales;Bifidobacteriaceae;Bifidobacterium	gm_onlygender	4.59882	+		+				4	-2862.45	5732.9	12.4496
Bacteria;Actinobacteriota;Actinobacteria;Bifidobacteriales;Bifidobacteriaceae;Bifidobacterium	gm_nostatus	4.16437	+	0.00663199	+				5	-2861.53	5733.05	12.6068
Bacteria;Actinobacteriota;Actinobacteria;Bifidobacteriales;Bifidobacteriaceae;Bifidobacterium	gm_onlystatus	4.4924	+			+			6
Bacteria;Bacteroidota;Bacteroidia;Bacteroidales;Porphyromonadaceae;Porphyromonas	gm_onlystatus_norandom	1.31768	+			+			5	-1103.41	2216.82	0		-18.3542
Bacteria;Bacteroidota;Bacteroidia;Bacteroidales;Porphyromonadaceae;Porphyromonas	gm_nogender_norandom_noint	1.89559	+	-0.00872017		+			6	-1102.75	2217.49	0.674678		-18.3466
Bacteria;Bacteroidota;Bacteroidia;Bacteroidales;Porphyromonadaceae;Porphyromonas	gm_noage_norandom_noint	1.3716	+		+	+			6	-1102.81	2217.61	0.794534		-18.9086
Bacteria;Bacteroidota;Bacteroidia;Bacteroidales;Porphyromonadaceae;Porphyromonas	gm_noint_norandom	1.9016	+	-0.008054	+	+			7	-1102.24	2218.49	1.67143		-18.7424
Bacteria;Bacteroidota;Bacteroidia;Bacteroidales;Porphyromonadaceae;Porphyromonas	gm_nogender_norandom	1.67706	+	-0.00547847		+	+		7	-1102.71	2219.43	2.60812		-18.5715
Bacteria;Bacteroidota;Bacteroidia;Bacteroidales;Porphyromonadaceae;Porphyromonas	gm_noage_norandom	1.36073	+		+	+		+	7	-1102.8	2219.6	2.78342		-18.6083
Bacteria;Bacteroidota;Bacteroidia;Bacteroidales;Porphyromonadaceae;Porphyromonas	gm_onlystatus	1.45711	+			+			7	-1103.23	2220.45	3.63226		-281.225
Bacteria;Bacteroidota;Bacteroidia;Bacteroidales;Porphyromonadaceae;Porphyromonas	gm_nogenderint_norandom	1.74214	+	-0.00569869	+	+	+		8	-1102.23	2220.46	3.63674		-18.5268
Bacteria;Bacteroidota;Bacteroidia;Bacteroidales;Porphyromonadaceae;Porphyromonas	gm_noageint_norandom	1.89238	+	-0.00803811	+	+		+	8	-1102.24	2220.48	3.6651		-18.8595
Bacteria;Bacteroidota;Bacteroidia;Bacteroidales;Porphyromonadaceae;Porphyromonas	gm_noage_noint	1.53644	+		+	+			8	-1102.56	2221.11	4.29555		-227.679
Bacteria;Bacteroidota;Bacteroidia;Bacteroidales;Porphyromonadaceae;Porphyromonas	gm_nogender_noint	1.99014	+	-0.00836905		+			8	-1102.62	2221.23	4.41395		-546.39
Bacteria;Bacteroidota;Bacteroidia;Bacteroidales;Porphyromonadaceae;Porphyromonas	gm_noint	2.01406	+	-0.00759367	+	+			9	-1102.06	2222.12	5.30003		-446.569
Bacteria;Bacteroidota;Bacteroidia;Bacteroidales;Porphyromonadaceae;Porphyromonas	gm_noage	1.52478	+		+	+		+	9	-1102.55	2223.1	6.28207		-343.607
Bacteria;Bacteroidota;Bacteroidia;Bacteroidales;Porphyromonadaceae;Porphyromonas	gm_nogenderint	1.73961	+	-0.00328748	+	+	+		10	-1102	2224.01	7.19044		-294.045
Bacteria;Bacteroidota;Bacteroidia;Bacteroidales;Porphyromonadaceae;Porphyromonas	gm_noageint	2.00404	+	-0.00757409	+	+		+	10	-1102.06	2224.11	7.29208		-470.655
Bacteria;Bacteroidota;Bacteroidia;Bacteroidales;Porphyromonadaceae;Porphyromonas	gm_onlyage	2.35675	+	-0.00937412					5	-1109.6	2229.21	12.3871		-18.3485
Bacteria;Bacteroidota;Bacteroidia;Bacteroidales;Porphyromonadaceae;Porphyromonas	gm_onlygender	1.76805	+		+				5	-1110.3	2230.6	13.7808		-18.3309
Bacteria;Bacteroidota;Bacteroidia;Bacteroidales;Porphyromonadaceae;Porphyromonas	gm_nostatus	2.36724	+	-0.00923885	+				6	-1109.57	2231.13	14.3157		-18.5606
Bacteria;Bacteroidota;Bacteroidia;Bacteroidales;Porphyromonadaceae;Porphyromonas	gm_full	1.73813	+	-0.00574189	+	+	+	+	11					-19.3431
Bacteria;Bacteroidota;Bacteroidia;Bacteroidales;Porphyromonadaceae;Porphyromonas	gm_nogender	1.67687	+	-0.00547643		+	+		9					-20.4218
Bacteria;Bacteroidota;Bacteroidia;Bacteroidales;Rikenellaceae;Alistipes	gm_onlystatus_norandom	5.02795	+			+			4	-3371.94	6751.87	0
Bacteria;Bacteroidota;Bacteroidia;Bacteroidales;Rikenellaceae;Alistipes	gm_nogender_norandom	5.54002	+	-0.530142		+	+		6	-3370.75	6753.49	1.61937
Bacteria;Bacteroidota;Bacteroidia;Bacteroidales;Rikenellaceae;Alistipes	gm_nogender_norandom_noint	4.90878	+	0.120515		+			5	-3371.86	6753.72	1.84669
Bacteria;Bacteroidota;Bacteroidia;Bacteroidales;Rikenellaceae;Alistipes	gm_noage_norandom_noint	5.03646	+		+	+			5	-3371.9	6753.81	1.93429
Bacteria;Bacteroidota;Bacteroidia;Bacteroidales;Rikenellaceae;Alistipes	gm_onlyage	5.0401	+	0.0982813					4	-3373.52	6755.03	3.16179
Bacteria;Bacteroidota;Bacteroidia;Bacteroidales;Rikenellaceae;Alistipes	gm_onlygender	5.1344	+		+				4	-3373.57	6755.14	3.26199
Bacteria;Bacteroidota;Bacteroidia;Bacteroidales;Rikenellaceae;Alistipes	gm_nogenderint_norandom	5.55273	+	-0.530739	+	+	+		7	-3370.68	6755.36	3.48456
Bacteria;Bacteroidota;Bacteroidia;Bacteroidales;Rikenellaceae;Alistipes	gm_noage_norandom	5.00277	+		+	+		+	6	-3371.7	6755.41	3.53237
Bacteria;Bacteroidota;Bacteroidia;Bacteroidales;Rikenellaceae;Alistipes	gm_noint_norandom	4.91137	+	0.127581	+	+			6	-3371.82	6755.64	3.76333
Bacteria;Bacteroidota;Bacteroidia;Bacteroidales;Rikenellaceae;Alistipes	gm_nostatus	5.03967	+	0.0978601	+				5	-3373.52	6757.03	5.1614
Bacteria;Bacteroidota;Bacteroidia;Bacteroidales;Rikenellaceae;Alistipes	gm_noageint_norandom	4.87498	+	0.129975	+	+		+	7	-3371.61	6757.23	5.35464
Bacteria;Bacteroidota;Bacteroidia;Bacteroidales;Rikenellaceae;Alistipes	gm_nogender	5.54823	+	-0.555879		+	+		8	-3370.69	6757.38	5.50297
Bacteria;Bacteroidota;Bacteroidia;Bacteroidales;Rikenellaceae;Alistipes	gm_noage_noint	5.02371	+		+	+			7	-3371.87	6757.74	5.86292
Bacteria;Bacteroidota;Bacteroidia;Bacteroidales;Rikenellaceae;Alistipes	gm_noint	4.9093	+	0.11923	+	+			8	-3371.79	6759.59	7.7165
Bacteria;Bacteroidota;Bacteroidia;Bacteroidales;Rikenellaceae;Alistipes	gm_full	5.53778	+	-0.569511	+	+	+	+	10	-3370.36	6760.72	8.85112
Bacteria;Bacteroidota;Bacteroidia;Bacteroidales;Rikenellaceae;Alistipes	gm_noage	5.00276	+		+	+		+	8
Bacteria;Bacteroidota;Bacteroidia;Bacteroidales;Rikenellaceae;Alistipes	gm_noageint	4.87492	+	0.129981	+	+		+	9
Bacteria;Bacteroidota;Bacteroidia;Bacteroidales;Rikenellaceae;Alistipes	gm_nogenderint	5.55269	+	-0.530727	+	+	+		9
Bacteria;Bacteroidota;Bacteroidia;Bacteroidales;Rikenellaceae;Alistipes	gm_onlystatus	5.02795	+			+			6
Bacteria;Bacteroidota;Bacteroidia;Bacteroidales;Rikenellaceae;Alistipes	gm_nogender_noint	4.90877	+	0.120509		+			7
Bacteria;Firmicutes;Bacilli;Lactobacillales;Lactobacillaceae;Lactobacillus	gm_onlystatus_norandom	4.6403	+			+			4	-2097.39	4202.79	0
Bacteria;Firmicutes;Bacilli;Lactobacillales;Lactobacillaceae;Lactobacillus	gm_onlystatus	4.5998	+			+			6	-2095.81	4203.62	0.832611
Bacteria;Firmicutes;Bacilli;Lactobacillales;Lactobacillaceae;Lactobacillus	gm_nogender_norandom_noint	4.24107	+	0.00618281		+			5	-2096.83	4203.67	0.880289
Bacteria;Firmicutes;Bacilli;Lactobacillales;Lactobacillaceae;Lactobacillus	gm_noage_norandom_noint	4.63157	+		+	+			5	-2097.37	4204.75	1.96045
Bacteria;Firmicutes;Bacilli;Lactobacillales;Lactobacillaceae;Lactobacillus	gm_nogender_norandom	4.61917	+	0.000406562		+	+		6	-2096.64	4205.27	2.48628
Bacteria;Firmicutes;Bacilli;Lactobacillales;Lactobacillaceae;Lactobacillus	gm_noage_noint	4.58518	+		+	+			7	-2095.76	4205.52	2.73429
Bacteria;Firmicutes;Bacilli;Lactobacillales;Lactobacillaceae;Lactobacillus	gm_noint	4.03768	+	0.00845307	+	+			8	-2094.76	4205.53	2.74233
Bacteria;Firmicutes;Bacilli;Lactobacillales;Lactobacillaceae;Lactobacillus	gm_noint_norandom	4.23202	+	0.00618487	+	+			6	-2096.81	4205.63	2.83951
Bacteria;Firmicutes;Bacilli;Lactobacillales;Lactobacillaceae;Lactobacillus	gm_nogender	4.1149	+	0.00751738		+	+		8	-2094.81	4205.63	2.8417
Bacteria;Firmicutes;Bacilli;Lactobacillales;Lactobacillaceae;Lactobacillus	gm_noage_norandom	4.57554	+		+	+		+	6	-2097.13	4206.26	3.47445
Bacteria;Firmicutes;Bacilli;Lactobacillales;Lactobacillaceae;Lactobacillus	gm_noage	4.49738	+		+	+		+	8	-2095.26	4206.52	3.72883
Bacteria;Firmicutes;Bacilli;Lactobacillales;Lactobacillaceae;Lactobacillus	gm_noageint_norandom	4.18519	+	0.00607299	+	+		+	7	-2096.59	4207.18	4.38962
Bacteria;Firmicutes;Bacilli;Lactobacillales;Lactobacillaceae;Lactobacillus	gm_nogenderint_norandom	4.60661	+	0.000477688	+	+	+		7	-2096.62	4207.24	4.45435
Bacteria;Firmicutes;Bacilli;Lactobacillales;Lactobacillaceae;Lactobacillus	gm_full	4.01234	+	0.00750175	+	+	+	+	10	-2094.25	4208.5	5.71781
Bacteria;Firmicutes;Bacilli;Lactobacillales;Lactobacillaceae;Lactobacillus	gm_onlyage	4.29452	+	0.00866133					4	-2100.41	4208.83	6.03965
Bacteria;Firmicutes;Bacilli;Lactobacillales;Lactobacillaceae;Lactobacillus	gm_nostatus	4.26095	+	0.00854863	+				5	-2100.18	4210.35	7.56549
Bacteria;Firmicutes;Bacilli;Lactobacillales;Lactobacillaceae;Lactobacillus	gm_onlygender	4.8285	+		+				4	-2101.27	4210.53	7.74643
Bacteria;Firmicutes;Bacilli;Lactobacillales;Lactobacillaceae;Lactobacillus	gm_noageint	4.1852	+	0.00607307	+	+		+	9
Bacteria;Firmicutes;Bacilli;Lactobacillales;Lactobacillaceae;Lactobacillus	gm_nogenderint	4.60659	+	0.000477994	+	+	+		9
Bacteria;Firmicutes;Bacilli;Lactobacillales;Lactobacillaceae;Lactobacillus	gm_nogender_noint	4.05385	+	0.00843827		+			7
Bacteria;Firmicutes;Clostridia;Christensenellales;Christensenellaceae;Christensenellaceae R-7 group	gm_nogender_norandom_noint	2.60823	+	0.0262535		+			5	-2938.76	5887.52	0	0.330079
Bacteria;Firmicutes;Clostridia;Christensenellales;Christensenellaceae;Christensenellaceae R-7 group	gm_nogender_norandom	1.71533	+	0.0395775		+	+		6	-2938.12	5888.23	0.712847	0.231113
Bacteria;Firmicutes;Clostridia;Christensenellales;Christensenellaceae;Christensenellaceae R-7 group	gm_noint_norandom	2.60652	+	0.0262053	+	+			6	-2938.76	5889.51	1.99566	0.121693
Bacteria;Firmicutes;Clostridia;Christensenellales;Christensenellaceae;Christensenellaceae R-7 group	gm_nogenderint_norandom	1.7153	+	0.0395721	+	+	+		7	-2938.12	5890.23	2.71282	0.0850228
Bacteria;Firmicutes;Clostridia;Christensenellales;Christensenellaceae;Christensenellaceae R-7 group	gm_nogender_noint	2.60673	+	0.0254142		+			7	-2938.27	5890.54	3.02138	0.0728675
Bacteria;Firmicutes;Clostridia;Christensenellales;Christensenellaceae;Christensenellaceae R-7 group	gm_noageint_norandom	2.63811	+	0.0263218	+	+		+	7	-2938.68	5891.35	3.83316	0.0485577
Bacteria;Firmicutes;Clostridia;Christensenellales;Christensenellaceae;Christensenellaceae R-7 group	gm_nogender	1.89029	+	0.0363311		+	+		8	-2937.89	5891.78	4.26558	0.0391163
Bacteria;Firmicutes;Clostridia;Christensenellales;Christensenellaceae;Christensenellaceae R-7 group	gm_noint	2.60573	+	0.0253731	+	+			8	-2938.27	5892.54	5.01876	0.0268415
Bacteria;Firmicutes;Clostridia;Christensenellales;Christensenellaceae;Christensenellaceae R-7 group	gm_nogenderint	1.89046	+	0.036314	+	+	+		9	-2937.89	5893.78	6.26542	0.0143913
Bacteria;Firmicutes;Clostridia;Christensenellales;Christensenellaceae;Christensenellaceae R-7 group	gm_noageint	2.63063	+	0.0254327	+	+		+	9	-2938.23	5894.46	6.93704	0.0102863
Bacteria;Firmicutes;Clostridia;Christensenellales;Christensenellaceae;Christensenellaceae R-7 group	gm_onlystatus_norandom	4.37327	+			+			4	-2943.62	5895.24	7.71672	0.0069655
Bacteria;Firmicutes;Clostridia;Christensenellales;Christensenellaceae;Christensenellaceae R-7 group	gm_full	1.89061	+	0.0369286	+	+	+	+	10	-2937.82	5895.64	8.11771	0.00570004
Bacteria;Firmicutes;Clostridia;Christensenellales;Christensenellaceae;Christensenellaceae R-7 group	gm_noage_norandom_noint	4.34742	+		+	+			5	-2943.56	5897.12	9.59762	0.0027197
Bacteria;Firmicutes;Clostridia;Christensenellales;Christensenellaceae;Christensenellaceae R-7 group	gm_onlystatus	4.28648	+			+			6	-2942.72	5897.45	9.93071	0.00230245
Bacteria;Firmicutes;Clostridia;Christensenellales;Christensenellaceae;Christensenellaceae R-7 group	gm_noage_norandom	4.37234	+		+	+		+	6	-2943.53	5899.05	11.5355	0.00103207
Bacteria;Firmicutes;Clostridia;Christensenellales;Christensenellaceae;Christensenellaceae R-7 group	gm_noage_noint	4.23919	+		+	+			7	-2942.6	5899.2	11.6841	0.000958174
Bacteria;Firmicutes;Clostridia;Christensenellales;Christensenellaceae;Christensenellaceae R-7 group	gm_noage	4.24704	+		+	+		+	8	-2942.6	5901.2	13.6797	0.000353277
Bacteria;Firmicutes;Clostridia;Christensenellales;Christensenellaceae;Christensenellaceae R-7 group	gm_onlyage	3.4211	+	0.0246139					4	-2952.79	5913.59	26.0667	7.21619e-07
Bacteria;Firmicutes;Clostridia;Christensenellales;Christensenellaceae;Christensenellaceae R-7 group	gm_nostatus	3.36604	+	0.0240639	+				5	-2952.34	5914.68	27.1614	4.17438e-07
Bacteria;Firmicutes;Clostridia;Christensenellales;Christensenellaceae;Christensenellaceae R-7 group	gm_onlygender	4.96717	+		+				4	-2956.44	5920.89	33.3676	1.87475e-08
Bacteria;Firmicutes;Clostridia;Hungateiclostridiaceae;Ruminiclostridium;?	gm_onlystatus_norandom	-0.349672	+			+			4	-583.148	1174.3	0	0.232236
Bacteria;Firmicutes;Clostridia;Hungateiclostridiaceae;Ruminiclostridium;?	gm_nogender_norandom_noint	-0.990677	+	0.00932565		+			5	-582.758	1175.52	1.22122	0.126109
Bacteria;Firmicutes;Clostridia;Hungateiclostridiaceae;Ruminiclostridium;?	gm_noage_norandom_noint	-0.336811	+		+	+			5	-583.132	1176.26	1.96855	0.086789
Bacteria;Firmicutes;Clostridia;Hungateiclostridiaceae;Ruminiclostridium;?	gm_noage_norandom	-0.15227	+		+	+		+	6	-582.191	1176.38	2.0875	0.0817777
Bacteria;Firmicutes;Clostridia;Hungateiclostridiaceae;Ruminiclostridium;?	gm_nogender_norandom	0.00716123	+	-0.00539285		+	+		6	-582.407	1176.81	2.5196	0.065888
Bacteria;Firmicutes;Clostridia;Hungateiclostridiaceae;Ruminiclostridium;?	gm_onlystatus	-1.08668	+			+			6	-582.458	1176.92	2.6214	0.0626181
Bacteria;Firmicutes;Clostridia;Hungateiclostridiaceae;Ruminiclostridium;?	gm_nogender	0.885311	+	-0.03807		+	+		8	-580.534	1177.07	2.77225	0.058069
Bacteria;Firmicutes;Clostridia;Hungateiclostridiaceae;Ruminiclostridium;?	gm_noint_norandom	-0.985182	+	0.00949409	+	+			6	-582.73	1177.46	3.16469	0.0477228
Bacteria;Firmicutes;Clostridia;Hungateiclostridiaceae;Ruminiclostridium;?	gm_noageint_norandom	-0.7713	+	0.0090154	+	+		+	7	-581.833	1177.67	3.37038	0.0430587
Bacteria;Firmicutes;Clostridia;Hungateiclostridiaceae;Ruminiclostridium;?	gm_nogender_noint	-1.44408	+	0.0063114		+			7	-582.293	1178.59	4.29035	0.0271827
Bacteria;Firmicutes;Clostridia;Hungateiclostridiaceae;Ruminiclostridium;?	gm_nogenderint_norandom	0.0421272	+	-0.00559701	+	+	+		7	-582.363	1178.73	4.43186	0.0253258
Bacteria;Firmicutes;Clostridia;Hungateiclostridiaceae;Ruminiclostridium;?	gm_noage_noint	-1.08718	+		+	+			7	-582.458	1178.92	4.62139	0.0230361
Bacteria;Firmicutes;Clostridia;Hungateiclostridiaceae;Ruminiclostridium;?	gm_onlyage	-0.478811	+	0.00694623					4	-585.493	1178.99	4.69115	0.0222463
Bacteria;Firmicutes;Clostridia;Hungateiclostridiaceae;Ruminiclostridium;?	gm_nogenderint	0.888678	+	-0.0380235	+	+	+		9	-580.533	1179.07	4.77016	0.0213847
Bacteria;Firmicutes;Clostridia;Hungateiclostridiaceae;Ruminiclostridium;?	gm_onlygender	-0.0401395	+		+				4	-585.676	1179.35	5.05793	0.0185189
Bacteria;Firmicutes;Clostridia;Hungateiclostridiaceae;Ruminiclostridium;?	gm_noage	-0.849864	+		+	+		+	8	-581.702	1179.4	5.10936	0.0180487
Bacteria;Firmicutes;Clostridia;Hungateiclostridiaceae;Ruminiclostridium;?	gm_full	0.995986	+	-0.0363241	+	+	+	+	10	-579.968	1179.94	5.6409	0.0138364
Bacteria;Firmicutes;Clostridia;Hungateiclostridiaceae;Ruminiclostridium;?	gm_noint	-1.43986	+	0.00637346	+	+			8	-582.291	1180.58	6.28728	0.0100153
Bacteria;Firmicutes;Clostridia;Hungateiclostridiaceae;Ruminiclostridium;?	gm_nostatus	-0.495857	+	0.00685824	+				5	-585.468	1180.94	6.63999	0.00839604
Bacteria;Firmicutes;Clostridia;Hungateiclostridiaceae;Ruminiclostridium;?	gm_noageint	-1.18492	+	0.00614015	+	+		+	9	-581.549	1181.1	6.80249	0.00774085
Bacteria;Firmicutes;Clostridia;Lachnospirales;Lachnospiraceae;?	gm_nogender_norandom_noint	6.48412	+	-0.00872768		+			5	-3694.19	7398.39	0	0.309585
Bacteria;Firmicutes;Clostridia;Lachnospirales;Lachnospiraceae;?	gm_nogender_norandom	6.17246	+	-0.00385251		+	+		6	-3693.48	7398.95	0.566004	0.233278
Bacteria;Firmicutes;Clostridia;Lachnospirales;Lachnospiraceae;?	gm_noint_norandom	6.48776	+	-0.00869945	+	+			6	-3694.17	7400.34	1.95284	0.116607
Bacteria;Firmicutes;Clostridia;Lachnospirales;Lachnospiraceae;?	gm_nogenderint_norandom	6.17671	+	-0.00386892	+	+	+		7	-3693.47	7400.94	2.54991	0.0865114
Bacteria;Firmicutes;Clostridia;Lachnospirales;Lachnospiraceae;?	gm_noageint_norandom	6.45265	+	-0.00879317	+	+		+	7	-3693.51	7401.02	2.63505	0.0829059
Bacteria;Firmicutes;Clostridia;Lachnospirales;Lachnospiraceae;?	gm_nogender_noint	6.47983	+	-0.0087182		+			7	-3694.17	7402.34	3.95578	0.0428344
Bacteria;Firmicutes;Clostridia;Lachnospirales;Lachnospiraceae;?	gm_nogender	6.03541	+	-0.0016995		+	+		8	-3693.24	7402.47	4.08698	0.0401147
Bacteria;Firmicutes;Clostridia;Lachnospirales;Lachnospiraceae;?	gm_noint	6.481	+	-0.00864304	+	+			8	-3694.15	7404.29	5.90627	0.0161529
Bacteria;Firmicutes;Clostridia;Lachnospirales;Lachnospiraceae;?	gm_nogenderint	6.03642	+	-0.00162554	+	+	+		9	-3693.21	7404.42	6.0373	0.0151285
Bacteria;Firmicutes;Clostridia;Lachnospirales;Lachnospiraceae;?	gm_onlystatus_norandom	5.93536	+			+			4	-3698.23	7404.46	6.07695	0.0148315
Bacteria;Firmicutes;Clostridia;Lachnospirales;Lachnospiraceae;?	gm_noageint	6.43235	+	-0.00846882	+	+		+	9	-3693.47	7404.94	6.55481	0.0116794
Bacteria;Firmicutes;Clostridia;Lachnospirales;Lachnospiraceae;?	gm_full	6.02894	+	-0.00210258	+	+	+	+	10	-3692.64	7405.27	6.88863	0.009884
Bacteria;Firmicutes;Clostridia;Lachnospirales;Lachnospiraceae;?	gm_noage_norandom_noint	5.94384	+		+	+			5	-3698.17	7406.35	7.9595	0.00578623
Bacteria;Firmicutes;Clostridia;Lachnospirales;Lachnospiraceae;?	gm_onlystatus	5.93688	+			+			6	-3697.61	7407.22	8.8369	0.00373139
Bacteria;Firmicutes;Clostridia;Lachnospirales;Lachnospiraceae;?	gm_noage_norandom	5.90612	+		+	+		+	6	-3697.63	7407.27	8.88191	0.00364835
Bacteria;Firmicutes;Clostridia;Lachnospirales;Lachnospiraceae;?	gm_onlyage	6.47796	+	-0.010658					4	-3699.75	7407.49	9.10878	0.00325712
Bacteria;Firmicutes;Clostridia;Lachnospirales;Lachnospiraceae;?	gm_noage_noint	5.94888	+		+	+			7	-3697.5	7409	10.6105	0.0015372
Bacteria;Firmicutes;Clostridia;Lachnospirales;Lachnospiraceae;?	gm_nostatus	6.48663	+	-0.0105354	+				5	-3699.59	7409.18	10.7931	0.00140309
Bacteria;Firmicutes;Clostridia;Lachnospirales;Lachnospiraceae;?	gm_noage	5.90733	+		+	+		+	8	-3696.82	7409.64	11.2553	0.00111359
Bacteria;Firmicutes;Clostridia;Lachnospirales;Lachnospiraceae;?	gm_onlygender	5.80559	+		+				4	-3705.41	7418.83	20.4408	1.12749e-05
Bacteria;Firmicutes;Clostridia;Lachnospirales;Lachnospiraceae;Anaerostipes	gm_onlystatus_norandom	4.41528	+			+			4	-2589.84	5187.69	0	0.235947
Bacteria;Firmicutes;Clostridia;Lachnospirales;Lachnospiraceae;Anaerostipes	gm_nogender_norandom_noint	4.81108	+	-0.00616557		+			5	-2588.93	5187.86	0.172911	0.216405
Bacteria;Firmicutes;Clostridia;Lachnospirales;Lachnospiraceae;Anaerostipes	gm_noage_norandom_noint	4.43352	+		+	+			5	-2589.72	5189.45	1.75647	0.0980395
Bacteria;Firmicutes;Clostridia;Lachnospirales;Lachnospiraceae;Anaerostipes	gm_noint_norandom	4.82396	+	-0.0061055	+	+			6	-2588.83	5189.66	1.96886	0.0881622
Bacteria;Firmicutes;Clostridia;Lachnospirales;Lachnospiraceae;Anaerostipes	gm_nogender_norandom	4.78452	+	-0.00575634		+	+		6	-2588.93	5189.86	2.16683	0.0798532
Bacteria;Firmicutes;Clostridia;Lachnospirales;Lachnospiraceae;Anaerostipes	gm_onlystatus	4.41556	+			+			6	-2589.29	5190.58	2.89279	0.0555461
Bacteria;Firmicutes;Clostridia;Lachnospirales;Lachnospiraceae;Anaerostipes	gm_nogender_noint	4.75544	+	-0.00530881		+			7	-2588.65	5191.3	3.6116	0.0387762
Bacteria;Firmicutes;Clostridia;Lachnospirales;Lachnospiraceae;Anaerostipes	gm_noage_norandom	4.45107	+		+	+		+	6	-2589.66	5191.33	3.63846	0.038259
Bacteria;Firmicutes;Clostridia;Lachnospirales;Lachnospiraceae;Anaerostipes	gm_noageint_norandom	4.83972	+	-0.00609239	+	+		+	7	-2588.78	5191.55	3.86228	0.0342082
Bacteria;Firmicutes;Clostridia;Lachnospirales;Lachnospiraceae;Anaerostipes	gm_nogenderint_norandom	4.80792	+	-0.0058604	+	+	+		7	-2588.83	5191.66	3.9667	0.0324681
Bacteria;Firmicutes;Clostridia;Lachnospirales;Lachnospiraceae;Anaerostipes	gm_noage_noint	4.43922	+		+	+			7	-2589.09	5192.18	4.49221	0.0249657
Bacteria;Firmicutes;Clostridia;Lachnospirales;Lachnospiraceae;Anaerostipes	gm_noint	4.76602	+	-0.0051439	+	+			8	-2588.49	5192.98	5.29499	0.0167118
Bacteria;Firmicutes;Clostridia;Lachnospirales;Lachnospiraceae;Anaerostipes	gm_nogender	4.62597	+	-0.00330809		+	+		8	-2588.59	5193.19	5.49658	0.0151094
Bacteria;Firmicutes;Clostridia;Lachnospirales;Lachnospiraceae;Anaerostipes	gm_noage	4.45948	+		+	+		+	8	-2589.01	5194.03	6.33674	0.00992679
Bacteria;Firmicutes;Clostridia;Lachnospirales;Lachnospiraceae;Anaerostipes	gm_noageint	4.7815	+	-0.0051007	+	+		+	9	-2588.43	5194.85	7.1648	0.00656144
Bacteria;Firmicutes;Clostridia;Lachnospirales;Lachnospiraceae;Anaerostipes	gm_nogenderint	4.63979	+	-0.00320337	+	+	+		9	-2588.44	5194.88	7.18782	0.00648632
Bacteria;Firmicutes;Clostridia;Lachnospirales;Lachnospiraceae;Anaerostipes	gm_full	4.64519	+	-0.00297777	+	+	+	+	10	-2588.36	5196.73	9.03874	0.00257085
Bacteria;Firmicutes;Clostridia;Lachnospirales;Lachnospiraceae;Anaerostipes	gm_onlyage	4.67439	+	-0.00827439					4	-2601.79	5211.59	23.9001	1.52396e-06
Bacteria;Firmicutes;Clostridia;Lachnospirales;Lachnospiraceae;Anaerostipes	gm_nostatus	4.7012	+	-0.00805947	+				5	-2601.34	5212.67	24.9827	8.86927e-07
Bacteria;Firmicutes;Clostridia;Lachnospirales;Lachnospiraceae;Anaerostipes	gm_onlygender	4.17598	+		+				4	-2602.83	5213.67	25.9792	5.38893e-07
Bacteria;Firmicutes;Clostridia;Lachnospirales;Lachnospiraceae;Blautia	gm_nogender_norandom_noint	6.98789	+	-1.01479		+			6	-3633.48	7278.96	0		-20.7837
Bacteria;Firmicutes;Clostridia;Lachnospirales;Lachnospiraceae;Blautia	gm_nogender_norandom	7.3034	+	-1.34982		+	+		7	-3632.88	7279.76	0.79409		-20.5461
Bacteria;Firmicutes;Clostridia;Lachnospirales;Lachnospiraceae;Blautia	gm_noint_norandom	6.97878	+	-1.01534	+	+			7	-3633.42	7280.85	1.88631		-20.9203
Bacteria;Firmicutes;Clostridia;Lachnospirales;Lachnospiraceae;Blautia	gm_nogenderint_norandom	7.29012	+	-1.34355	+	+	+		8	-3632.85	7281.69	2.72701		-20.5905
Bacteria;Firmicutes;Clostridia;Lachnospirales;Lachnospiraceae;Blautia	gm_noageint_norandom	6.97234	+	-1.01505	+	+		+	8	-3633.41	7282.83	3.86231		-20.701
Bacteria;Firmicutes;Clostridia;Lachnospirales;Lachnospiraceae;Blautia	gm_noint	6.94886	+	-0.977851	+	+			9	-3633.26	7284.52	5.56083		-224.695
Bacteria;Firmicutes;Clostridia;Lachnospirales;Lachnospiraceae;Blautia	gm_noageint	6.94306	+	-0.977877	+	+		+	10	-3633.25	7286.5	7.54		-156.527
Bacteria;Firmicutes;Clostridia;Lachnospirales;Lachnospiraceae;Blautia	gm_full	7.24711	+	-1.30353	+	+	+	+	11	-3632.8	7287.59	8.62688		-133.179
Bacteria;Firmicutes;Clostridia;Lachnospirales;Lachnospiraceae;Blautia	gm_onlystatus_norandom	6.0293	+			+			5	-3641.41	7292.83	13.8667		-21.0081
Bacteria;Firmicutes;Clostridia;Lachnospirales;Lachnospiraceae;Blautia	gm_onlystatus	6.04322	+			+			7	-3640.22	7294.44	15.4743		-222.887
Bacteria;Firmicutes;Clostridia;Lachnospirales;Lachnospiraceae;Blautia	gm_noage_norandom_noint	6.02143	+		+	+			6	-3641.38	7294.75	15.7914		-21.013
Bacteria;Firmicutes;Clostridia;Lachnospirales;Lachnospiraceae;Blautia	gm_noage_noint	6.03905	+		+	+			8	-3640.21	7296.42	17.4568		-181.669
Bacteria;Firmicutes;Clostridia;Lachnospirales;Lachnospiraceae;Blautia	gm_noage_norandom	6.01589	+		+	+		+	7	-3641.37	7296.74	17.7734		-20.7771
Bacteria;Firmicutes;Clostridia;Lachnospirales;Lachnospiraceae;Blautia	gm_noage	6.036	+		+	+		+	9	-3640.21	7298.41	19.4502		-291.678
Bacteria;Firmicutes;Clostridia;Lachnospirales;Lachnospiraceae;Blautia	gm_onlyage	6.79485	+	-1.07873					5	-3650.19	7310.38	31.4212		-20.262
Bacteria;Firmicutes;Clostridia;Lachnospirales;Lachnospiraceae;Blautia	gm_nostatus	6.80447	+	-1.07582	+				6	-3650.13	7312.25	33.2915		-20.2817
Bacteria;Firmicutes;Clostridia;Lachnospirales;Lachnospiraceae;Blautia	gm_onlygender	5.77922	+		+				5	-3658.41	7326.81	47.8508		-20.2864
Bacteria;Firmicutes;Clostridia;Lachnospirales;Lachnospiraceae;Blautia	gm_nogender	7.30343	+	-1.34981		+	+		9					-23.2733
Bacteria;Firmicutes;Clostridia;Lachnospirales;Lachnospiraceae;Blautia	gm_nogenderint	7.29012	+	-1.34354	+	+	+		10					-20.2902
Bacteria;Firmicutes;Clostridia;Lachnospirales;Lachnospiraceae;Blautia	gm_nogender_noint	6.98792	+	-1.01479		+			8					-20.7925
Bacteria;Firmicutes;Clostridia;Lachnospirales;Lachnospiraceae;[Eubacterium] hallii group	gm_onlystatus	4.8909	+			+			6	-2741.98	5495.96	0	0.303691
Bacteria;Firmicutes;Clostridia;Lachnospirales;Lachnospiraceae;[Eubacterium] hallii group	gm_noage_noint	4.85189	+		+	+			7	-2741.65	5497.3	1.3395	0.15544
Bacteria;Firmicutes;Clostridia;Lachnospirales;Lachnospiraceae;[Eubacterium] hallii group	gm_nogender_noint	5.00632	+	-0.131583		+			7	-2741.91	5497.82	1.86486	0.119532
Bacteria;Firmicutes;Clostridia;Lachnospirales;Lachnospiraceae;[Eubacterium] hallii group	gm_noint	5.00442	+	-0.175194	+	+			8	-2741.53	5499.06	3.09646	0.0645721
Bacteria;Firmicutes;Clostridia;Lachnospirales;Lachnospiraceae;[Eubacterium] hallii group	gm_nogender	4.61327	+	0.296695		+	+		8	-2741.59	5499.18	3.21814	0.0607606
Bacteria;Firmicutes;Clostridia;Lachnospirales;Lachnospiraceae;[Eubacterium] hallii group	gm_noage	4.83477	+		+	+		+	8	-2741.59	5499.18	3.22341	0.0606005
Bacteria;Firmicutes;Clostridia;Lachnospirales;Lachnospiraceae;[Eubacterium] hallii group	gm_onlystatus_norandom	4.90996	+			+			4	-2745.83	5499.65	3.69317	0.0479148
Bacteria;Firmicutes;Clostridia;Lachnospirales;Lachnospiraceae;[Eubacterium] hallii group	gm_nogenderint	4.61523	+	0.250288	+	+	+		9	-2741.22	5500.44	4.47961	0.0323368
Bacteria;Firmicutes;Clostridia;Lachnospirales;Lachnospiraceae;[Eubacterium] hallii group	gm_noage_norandom_noint	4.87011	+		+	+			5	-2745.25	5500.51	4.54874	0.0312382
Bacteria;Firmicutes;Clostridia;Lachnospirales;Lachnospiraceae;[Eubacterium] hallii group	gm_nogender_norandom_noint	5.2126	+	-0.322965		+			5	-2745.32	5500.64	4.68484	0.0291831
Bacteria;Firmicutes;Clostridia;Lachnospirales;Lachnospiraceae;[Eubacterium] hallii group	gm_noageint	4.98269	+	-0.168603	+	+		+	9	-2741.48	5500.96	4.999	0.024941
Bacteria;Firmicutes;Clostridia;Lachnospirales;Lachnospiraceae;[Eubacterium] hallii group	gm_noint_norandom	5.18446	+	-0.337406	+	+			6	-2744.7	5501.4	5.44418	0.0199638
Bacteria;Firmicutes;Clostridia;Lachnospirales;Lachnospiraceae;[Eubacterium] hallii group	gm_full	4.59945	+	0.252882	+	+	+	+	10	-2741.18	5502.36	6.39884	0.0123863
Bacteria;Firmicutes;Clostridia;Lachnospirales;Lachnospiraceae;[Eubacterium] hallii group	gm_noage_norandom	4.85831	+		+	+		+	6	-2745.23	5502.46	6.49863	0.0117835
Bacteria;Firmicutes;Clostridia;Lachnospirales;Lachnospiraceae;[Eubacterium] hallii group	gm_nogender_norandom	5.20396	+	-0.314014		+	+		6	-2745.32	5502.64	6.68436	0.0107384
Bacteria;Firmicutes;Clostridia;Lachnospirales;Lachnospiraceae;[Eubacterium] hallii group	gm_noageint_norandom	5.17249	+	-0.335061	+	+		+	7	-2744.68	5503.37	7.40947	0.00747283
Bacteria;Firmicutes;Clostridia;Lachnospirales;Lachnospiraceae;[Eubacterium] hallii group	gm_nogenderint_norandom	5.12468	+	-0.275542	+	+	+		7	-2744.69	5503.38	7.42068	0.00743108
Bacteria;Firmicutes;Clostridia;Lachnospirales;Lachnospiraceae;[Eubacterium] hallii group	gm_onlyage	5.12299	+	-0.477902					4	-2754.51	5517.03	21.0668	8.0878e-06
Bacteria;Firmicutes;Clostridia;Lachnospirales;Lachnospiraceae;[Eubacterium] hallii group	gm_nostatus	5.11057	+	-0.490123	+				5	-2754.37	5518.73	22.7731	3.44607e-06
Bacteria;Firmicutes;Clostridia;Lachnospirales;Lachnospiraceae;[Eubacterium] hallii group	gm_onlygender	4.6443	+		+				4	-2755.5	5519.01	23.0483	3.00295e-06
Bacteria;Firmicutes;Clostridia;Lachnospirales;Lachnospiraceae;Frisingicoccus	gm_onlystatus_norandom	-20.958	+			+			5	-74.6393	159.279	0		1.29702
Bacteria;Firmicutes;Clostridia;Lachnospirales;Lachnospiraceae;Frisingicoccus	gm_noage_norandom_noint	-21.1916	+		+	+			6	-74.2997	160.599	1.32089		1.22805
Bacteria;Firmicutes;Clostridia;Lachnospirales;Lachnospiraceae;Frisingicoccus	gm_nogender_norandom_noint	-21.9293	+	0.0122345		+			6	-74.6146	161.229	1.9507		1.33684
Bacteria;Firmicutes;Clostridia;Lachnospirales;Lachnospiraceae;Frisingicoccus	gm_noint_norandom	-24.4841	+	0.0348033	+	+			7	-74.1938	162.388	3.10907		1.47162
Bacteria;Firmicutes;Clostridia;Lachnospirales;Lachnospiraceae;Frisingicoccus	gm_noage_norandom	-19.9261	+		+	+		+	7	-74.2997	162.599	3.32089		1.22806
Bacteria;Firmicutes;Clostridia;Lachnospirales;Lachnospiraceae;Frisingicoccus	gm_nogender_norandom	-1.69826	+	-0.389971		+	+		7	-74.6146	163.229	3.9507		1.33685
Bacteria;Firmicutes;Clostridia;Lachnospirales;Lachnospiraceae;Frisingicoccus	gm_noageint_norandom	-22.8701	+	0.0348033	+	+		+	8	-74.1938	164.388	5.10907		1.47163
Bacteria;Firmicutes;Clostridia;Lachnospirales;Lachnospiraceae;Frisingicoccus	gm_nogenderint_norandom	-2.99692	+	-0.377594	+	+	+		8	-74.1938	164.388	5.10907		1.47163
Bacteria;Firmicutes;Clostridia;Lachnospirales;Lachnospiraceae;Frisingicoccus	gm_onlygender	-0.553436	+		+				5	-79.3047	168.609	9.33074		1.59717
Bacteria;Firmicutes;Clostridia;Lachnospirales;Lachnospiraceae;Frisingicoccus	gm_onlyage	-1.34649	+	0.0179573					5	-79.5652	169.13	9.85177		1.72495
Bacteria;Firmicutes;Clostridia;Lachnospirales;Lachnospiraceae;Frisingicoccus	gm_nostatus	-2.10299	+	0.0226429	+				6	-79.2134	170.427	11.1483		1.70275
Bacteria;Firmicutes;Clostridia;Lachnospirales;Lachnospiraceae;Frisingicoccus	gm_full	-1.618	+	-0.334489	+	+	+	+	11					1.47162
Bacteria;Firmicutes;Clostridia;Lachnospirales;Lachnospiraceae;Frisingicoccus	gm_noage	-19.129	+		+	+		+	9					1.22805
Bacteria;Firmicutes;Clostridia;Lachnospirales;Lachnospiraceae;Frisingicoccus	gm_nogender	-0.467573	+	-0.321992		+	+		9					1.33684
Bacteria;Firmicutes;Clostridia;Lachnospirales;Lachnospiraceae;Frisingicoccus	gm_noageint	-20.1196	+	0.0347996	+	+		+	10					1.4716
Bacteria;Firmicutes;Clostridia;Lachnospirales;Lachnospiraceae;Frisingicoccus	gm_nogenderint	-1.52694	+	-0.307622	+	+	+		10					1.47162
Bacteria;Firmicutes;Clostridia;Lachnospirales;Lachnospiraceae;Frisingicoccus	gm_onlystatus	-19.6748	+			+			7					1.29702
Bacteria;Firmicutes;Clostridia;Lachnospirales;Lachnospiraceae;Frisingicoccus	gm_noint	-75.2386	+	0.0348021	+	+			9					1.47161
Bacteria;Firmicutes;Clostridia;Lachnospirales;Lachnospiraceae;Frisingicoccus	gm_noage_noint	-19.994	+		+	+			8					1.22806
Bacteria;Firmicutes;Clostridia;Lachnospirales;Lachnospiraceae;Frisingicoccus	gm_nogender_noint	-24.4423	+	0.0122351		+			8					1.33684
Bacteria;Firmicutes;Clostridia;Lachnospirales;Lachnospiraceae;Fusicatenibacter	gm_nogender_norandom_noint	4.58588	+	-0.00904258		+			6	-2337.9	4687.79	0	0.236656	-5.16888
Bacteria;Firmicutes;Clostridia;Lachnospirales;Lachnospiraceae;Fusicatenibacter	gm_nogender_norandom	4.01151	+	-0.00029112		+	+		7	-2336.94	4687.88	0.0815479	0.227201	-5.46086
Bacteria;Firmicutes;Clostridia;Lachnospirales;Lachnospiraceae;Fusicatenibacter	gm_onlystatus_norandom	4.00534	+			+			5	-2339.53	4689.06	1.26502	0.125725	-5.41816
Bacteria;Firmicutes;Clostridia;Lachnospirales;Lachnospiraceae;Fusicatenibacter	gm_noint_norandom	4.58693	+	-0.00887328	+	+			7	-2337.85	4689.7	1.90431	0.0913279	-5.18219
Bacteria;Firmicutes;Clostridia;Lachnospirales;Lachnospiraceae;Fusicatenibacter	gm_nogenderint_norandom	4.01068	+	-0.000129936	+	+	+		8	-2336.91	4689.81	2.01623	0.0863575	-5.49968
Bacteria;Firmicutes;Clostridia;Lachnospirales;Lachnospiraceae;Fusicatenibacter	gm_noage_norandom_noint	4.02476	+		+	+			6	-2339.39	4690.78	2.98903	0.0530956	-5.47086
Bacteria;Firmicutes;Clostridia;Lachnospirales;Lachnospiraceae;Fusicatenibacter	gm_noageint_norandom	4.58349	+	-0.00888495	+	+		+	8	-2337.85	4691.69	3.89821	0.0337002	-5.17699
Bacteria;Firmicutes;Clostridia;Lachnospirales;Lachnospiraceae;Fusicatenibacter	gm_nogender_noint	4.60609	+	-0.00934261		+			8	-2337.87	4691.73	3.94075	0.032991	-5.17492
Bacteria;Firmicutes;Clostridia;Lachnospirales;Lachnospiraceae;Fusicatenibacter	gm_nogender	3.95142	+	0.000620628		+	+		9	-2336.9	4691.81	4.01354	0.0318118	-5.46504
Bacteria;Firmicutes;Clostridia;Lachnospirales;Lachnospiraceae;Fusicatenibacter	gm_noage_norandom	4.02528	+		+	+		+	7	-2339.39	4692.78	4.98893	0.0195337	-5.47274
Bacteria;Firmicutes;Clostridia;Lachnospirales;Lachnospiraceae;Fusicatenibacter	gm_onlystatus	4.0054	+			+			7	-2339.51	4693.03	5.23493	0.017273	-5.39557
Bacteria;Firmicutes;Clostridia;Lachnospirales;Lachnospiraceae;Fusicatenibacter	gm_noint	4.60498	+	-0.00915251	+	+			9	-2337.83	4693.65	5.8563	0.0126601	-5.18774
Bacteria;Firmicutes;Clostridia;Lachnospirales;Lachnospiraceae;Fusicatenibacter	gm_nogenderint	3.94688	+	0.000850206	+	+	+		10	-2336.87	4693.73	5.93903	0.0121472	-5.50741
Bacteria;Firmicutes;Clostridia;Lachnospirales;Lachnospiraceae;Fusicatenibacter	gm_noage_noint	4.02507	+		+	+			8	-2339.37	4694.75	6.95238	0.0073186	-5.44161
Bacteria;Firmicutes;Clostridia;Lachnospirales;Lachnospiraceae;Fusicatenibacter	gm_noageint	4.60173	+	-0.00915567	+	+		+	10	-2337.82	4695.65	7.85215	0.00466709	-5.18298
Bacteria;Firmicutes;Clostridia;Lachnospirales;Lachnospiraceae;Fusicatenibacter	gm_full	3.9328	+	0.00121638	+	+	+	+	11	-2336.85	4695.7	7.90489	0.00454563	-5.5724
Bacteria;Firmicutes;Clostridia;Lachnospirales;Lachnospiraceae;Fusicatenibacter	gm_noage	4.02485	+		+	+		+	9	-2339.37	4696.75	8.95236	0.00269238	-5.44104
Bacteria;Firmicutes;Clostridia;Lachnospirales;Lachnospiraceae;Fusicatenibacter	gm_onlyage	4.42683	+	-0.010337					5	-2346.2	4702.39	14.6004	0.000159835	-5.84032
Bacteria;Firmicutes;Clostridia;Lachnospirales;Lachnospiraceae;Fusicatenibacter	gm_nostatus	4.41402	+	-0.00950591	+				6	-2345.79	4703.59	15.7944	8.79864e-05	-6.28865
Bacteria;Firmicutes;Clostridia;Lachnospirales;Lachnospiraceae;Fusicatenibacter	gm_onlygender	3.80299	+		+				5	-2347.4	4704.8	17.0095	4.79251e-05	-19.1175
Bacteria;Firmicutes;Clostridia;Lachnospirales;Lachnospiraceae;Hungatella	gm_onlystatus_norandom	2.16909	+			+			4	-1415.84	2839.69	0
Bacteria;Firmicutes;Clostridia;Lachnospirales;Lachnospiraceae;Hungatella	gm_noage_norandom_noint	2.21724	+		+	+			5	-1415.32	2840.63	0.945617
Bacteria;Firmicutes;Clostridia;Lachnospirales;Lachnospiraceae;Hungatella	gm_nogender_norandom_noint	1.79473	+	0.384605		+			5	-1415.47	2840.93	1.24321
Bacteria;Firmicutes;Clostridia;Lachnospirales;Lachnospiraceae;Hungatella	gm_noint_norandom	1.80805	+	0.423355	+	+			6	-1414.86	2841.72	2.03503
Bacteria;Firmicutes;Clostridia;Lachnospirales;Lachnospiraceae;Hungatella	gm_nogender_norandom	1.34841	+	0.834894		+	+		6	-1415.25	2842.49	2.80496
Bacteria;Firmicutes;Clostridia;Lachnospirales;Lachnospiraceae;Hungatella	gm_onlystatus	2.00964	+			+			6	-1415.25	2842.51	2.8169
Bacteria;Firmicutes;Clostridia;Lachnospirales;Lachnospiraceae;Hungatella	gm_noage_norandom	2.21148	+		+	+		+	6	-1415.31	2842.63	2.94098
Bacteria;Firmicutes;Clostridia;Lachnospirales;Lachnospiraceae;Hungatella	gm_nogenderint_norandom	1.41946	+	0.813086	+	+	+		7	-1414.7	2843.4	3.71105
Bacteria;Firmicutes;Clostridia;Lachnospirales;Lachnospiraceae;Hungatella	gm_noage_noint	2.0621	+		+	+			7	-1414.78	2843.55	3.8625
Bacteria;Firmicutes;Clostridia;Lachnospirales;Lachnospiraceae;Hungatella	gm_noageint_norandom	1.80014	+	0.424016	+	+		+	7	-1414.86	2843.72	4.02763
Bacteria;Firmicutes;Clostridia;Lachnospirales;Lachnospiraceae;Hungatella	gm_nogender	1.29832	+	0.745146		+	+		8	-1414.78	2845.56	5.87301
Bacteria;Firmicutes;Clostridia;Lachnospirales;Lachnospiraceae;Hungatella	gm_noageint	1.68783	+	0.388643	+	+		+	9	-1414.39	2846.78	7.09079
Bacteria;Firmicutes;Clostridia;Lachnospirales;Lachnospiraceae;Hungatella	gm_onlyage	2.05763	+	0.403883					4	-1420	2848	8.3155
Bacteria;Firmicutes;Clostridia;Lachnospirales;Lachnospiraceae;Hungatella	gm_full	1.37577	+	0.714718	+	+	+	+	10	-1414.28	2848.57	8.87764
Bacteria;Firmicutes;Clostridia;Lachnospirales;Lachnospiraceae;Hungatella	gm_onlygender	2.48057	+		+				4	-1420.3	2848.61	8.91776
Bacteria;Firmicutes;Clostridia;Lachnospirales;Lachnospiraceae;Hungatella	gm_nostatus	2.07636	+	0.420141	+				5	-1419.85	2849.71	10.0175
Bacteria;Firmicutes;Clostridia;Lachnospirales;Lachnospiraceae;Hungatella	gm_noage	2.05159	+		+	+		+	8
Bacteria;Firmicutes;Clostridia;Lachnospirales;Lachnospiraceae;Hungatella	gm_nogenderint	1.37795	+	0.719707	+	+	+		9
Bacteria;Firmicutes;Clostridia;Lachnospirales;Lachnospiraceae;Hungatella	gm_noint	1.69945	+	0.38827	+	+			8
Bacteria;Firmicutes;Clostridia;Lachnospirales;Lachnospiraceae;Hungatella	gm_nogender_noint	1.67651	+	0.353099		+			7
Bacteria;Firmicutes;Clostridia;Lachnospirales;Lachnospiraceae;Lachnospiraceae ND3007 group	gm_onlystatus_norandom	1.55756	+			+			4	-1476.09	2960.19	0	0.166291
Bacteria;Firmicutes;Clostridia;Lachnospirales;Lachnospiraceae;Lachnospiraceae ND3007 group	gm_nogender_noint	2.04911	+	-0.00967829		+			7	-1473.29	2960.58	0.395098	0.136481
Bacteria;Firmicutes;Clostridia;Lachnospirales;Lachnospiraceae;Lachnospiraceae ND3007 group	gm_nogender_norandom_noint	1.99136	+	-0.00686529		+			5	-1475.45	2960.9	0.707255	0.116759
Bacteria;Firmicutes;Clostridia;Lachnospirales;Lachnospiraceae;Lachnospiraceae ND3007 group	gm_onlystatus	1.42941	+			+			6	-1474.46	2960.92	0.735507	0.115121
Bacteria;Firmicutes;Clostridia;Lachnospirales;Lachnospiraceae;Lachnospiraceae ND3007 group	gm_nogender_norandom	1.4703	+	0.00105794		+	+		6	-1474.99	2961.99	1.79985	0.0676138
Bacteria;Firmicutes;Clostridia;Lachnospirales;Lachnospiraceae;Lachnospiraceae ND3007 group	gm_noage_norandom_noint	1.56333	+		+	+			5	-1476.09	2962.18	1.98895	0.0615138
Bacteria;Firmicutes;Clostridia;Lachnospirales;Lachnospiraceae;Lachnospiraceae ND3007 group	gm_nogender	1.79242	+	-0.00575502		+	+		8	-1473.21	2962.42	2.22981	0.0545345
Bacteria;Firmicutes;Clostridia;Lachnospirales;Lachnospiraceae;Lachnospiraceae ND3007 group	gm_noint	2.05205	+	-0.0100073	+	+			8	-1473.24	2962.47	2.28345	0.0530914
Bacteria;Firmicutes;Clostridia;Lachnospirales;Lachnospiraceae;Lachnospiraceae ND3007 group	gm_noint_norandom	1.99104	+	-0.00688815	+	+			6	-1475.45	2962.89	2.70625	0.0429747
Bacteria;Firmicutes;Clostridia;Lachnospirales;Lachnospiraceae;Lachnospiraceae ND3007 group	gm_noage_noint	1.42439	+		+	+			7	-1474.46	2962.91	2.7266	0.0425397
Bacteria;Firmicutes;Clostridia;Lachnospirales;Lachnospiraceae;Lachnospiraceae ND3007 group	gm_noage_norandom	1.5936	+		+	+		+	6	-1475.95	2963.9	3.70834	0.0260383
Bacteria;Firmicutes;Clostridia;Lachnospirales;Lachnospiraceae;Lachnospiraceae ND3007 group	gm_nogenderint_norandom	1.46919	+	0.00102501	+	+	+		7	-1474.99	2963.98	3.7966	0.0249141
Bacteria;Firmicutes;Clostridia;Lachnospirales;Lachnospiraceae;Lachnospiraceae ND3007 group	gm_noageint	2.10351	+	-0.0100878	+	+		+	9	-1473.03	2964.07	3.87794	0.0239213
Bacteria;Firmicutes;Clostridia;Lachnospirales;Lachnospiraceae;Lachnospiraceae ND3007 group	gm_nogenderint	1.79922	+	-0.00613585	+	+	+		9	-1473.16	2964.31	4.12208	0.0211724
Bacteria;Firmicutes;Clostridia;Lachnospirales;Lachnospiraceae;Lachnospiraceae ND3007 group	gm_noage	1.46964	+		+	+		+	8	-1474.27	2964.53	4.34357	0.0189528
Bacteria;Firmicutes;Clostridia;Lachnospirales;Lachnospiraceae;Lachnospiraceae ND3007 group	gm_noageint_norandom	2.00803	+	-0.0067341	+	+		+	7	-1475.34	2964.68	4.48908	0.0176229
Bacteria;Firmicutes;Clostridia;Lachnospirales;Lachnospiraceae;Lachnospiraceae ND3007 group	gm_full	1.78496	+	-0.0051198	+	+	+	+	10	-1472.9	2965.81	5.62139	0.0100046
Bacteria;Firmicutes;Clostridia;Lachnospirales;Lachnospiraceae;Lachnospiraceae ND3007 group	gm_onlyage	1.87616	+	-0.00899574					4	-1482.57	2973.14	12.956	0.000255565
Bacteria;Firmicutes;Clostridia;Lachnospirales;Lachnospiraceae;Lachnospiraceae ND3007 group	gm_nostatus	1.87986	+	-0.00871416	+				5	-1482.51	2975.03	14.8377	9.97478e-05
Bacteria;Firmicutes;Clostridia;Lachnospirales;Lachnospiraceae;Lachnospiraceae ND3007 group	gm_onlygender	1.3294	+		+				4	-1483.52	2975.05	14.86	9.86423e-05
Bacteria;Firmicutes;Clostridia;Lachnospirales;Lachnospiraceae;Lachnospiraceae NK4A136 group	gm_nogender_norandom	3.41127	+	0.00959681		+	+		6	-2347.46	4706.92	0
Bacteria;Firmicutes;Clostridia;Lachnospirales;Lachnospiraceae;Lachnospiraceae NK4A136 group	gm_nogenderint_norandom	3.40618	+	0.00944652	+	+	+		7	-2347.38	4708.77	1.84908
Bacteria;Firmicutes;Clostridia;Lachnospirales;Lachnospiraceae;Lachnospiraceae NK4A136 group	gm_onlystatus_norandom	4.07115	+			+			4	-2350.83	4709.65	2.73542
Bacteria;Firmicutes;Clostridia;Lachnospirales;Lachnospiraceae;Lachnospiraceae NK4A136 group	gm_nogender_norandom_noint	4.45696	+	-0.00592226		+			5	-2350.21	4710.42	3.49819
Bacteria;Firmicutes;Clostridia;Lachnospirales;Lachnospiraceae;Lachnospiraceae NK4A136 group	gm_onlyage	4.3918	+	-0.00627814					4	-2351.22	4710.44	3.52691
Bacteria;Firmicutes;Clostridia;Lachnospirales;Lachnospiraceae;Lachnospiraceae NK4A136 group	gm_nogender	3.39086	+	0.0103805		+	+		8	-2347.32	4710.65	3.73085
Bacteria;Firmicutes;Clostridia;Lachnospirales;Lachnospiraceae;Lachnospiraceae NK4A136 group	gm_noage_norandom_noint	4.06105	+		+	+			5	-2350.79	4711.58	4.66661
Bacteria;Firmicutes;Clostridia;Lachnospirales;Lachnospiraceae;Lachnospiraceae NK4A136 group	gm_onlygender	3.98059	+		+				4	-2351.92	4711.84	4.92165
Bacteria;Firmicutes;Clostridia;Lachnospirales;Lachnospiraceae;Lachnospiraceae NK4A136 group	gm_noint_norandom	4.45212	+	-0.00605033	+	+			6	-2350.15	4712.3	5.38172
Bacteria;Firmicutes;Clostridia;Lachnospirales;Lachnospiraceae;Lachnospiraceae NK4A136 group	gm_nostatus	4.39049	+	-0.00630273	+				5	-2351.22	4712.44	5.52346
Bacteria;Firmicutes;Clostridia;Lachnospirales;Lachnospiraceae;Lachnospiraceae NK4A136 group	gm_nogenderint	3.38618	+	0.0102236	+	+	+		9	-2347.25	4712.51	5.5908
Bacteria;Firmicutes;Clostridia;Lachnospirales;Lachnospiraceae;Lachnospiraceae NK4A136 group	gm_noage_norandom	4.00259	+		+	+		+	6	-2350.31	4712.62	5.70286
Bacteria;Firmicutes;Clostridia;Lachnospirales;Lachnospiraceae;Lachnospiraceae NK4A136 group	gm_noageint_norandom	4.39457	+	-0.00607566	+	+		+	7	-2349.66	4713.31	6.3979
Bacteria;Firmicutes;Clostridia;Lachnospirales;Lachnospiraceae;Lachnospiraceae NK4A136 group	gm_onlystatus	4.09065	+			+			6	-2350.78	4713.56	6.63886
Bacteria;Firmicutes;Clostridia;Lachnospirales;Lachnospiraceae;Lachnospiraceae NK4A136 group	gm_full	3.3744	+	0.00970029	+	+	+	+	10	-2346.92	4713.84	6.9242
Bacteria;Firmicutes;Clostridia;Lachnospirales;Lachnospiraceae;Lachnospiraceae NK4A136 group	gm_noage_noint	4.08042	+		+	+			7	-2350.75	4715.49	8.57399
Bacteria;Firmicutes;Clostridia;Lachnospirales;Lachnospiraceae;Lachnospiraceae NK4A136 group	gm_noint	4.45499	+	-0.0059353	+	+			8	-2350.14	4716.27	9.35713
Bacteria;Firmicutes;Clostridia;Lachnospirales;Lachnospiraceae;Lachnospiraceae NK4A136 group	gm_noage	4.02387	+		+	+		+	8	-2350.25	4716.5	9.58474
Bacteria;Firmicutes;Clostridia;Lachnospirales;Lachnospiraceae;Lachnospiraceae NK4A136 group	gm_noageint	4.39764	+	-0.00593198	+	+		+	9	-2349.64	4717.28	10.3604
Bacteria;Firmicutes;Clostridia;Lachnospirales;Lachnospiraceae;Lachnospiraceae NK4A136 group	gm_nogender_noint	4.45697	+	-0.00592235		+			7
Bacteria;Firmicutes;Clostridia;Lachnospirales;Lachnospiraceae;Lachnospiraceae UCG-001	gm_nogender_norandom	-0.326348	+	0.0249953		+	+		6	-1144.53	2301.07	0
Bacteria;Firmicutes;Clostridia;Lachnospirales;Lachnospiraceae;Lachnospiraceae UCG-001	gm_nogenderint_norandom	-0.349244	+	0.0241894	+	+	+		7	-1143.63	2301.27	0.202806
Bacteria;Firmicutes;Clostridia;Lachnospirales;Lachnospiraceae;Lachnospiraceae UCG-001	gm_onlystatus_norandom	1.36375	+			+			4	-1147.15	2302.29	1.22652
Bacteria;Firmicutes;Clostridia;Lachnospirales;Lachnospiraceae;Lachnospiraceae UCG-001	gm_noage_norandom_noint	1.28488	+		+	+			5	-1146.21	2302.41	1.34867
Bacteria;Firmicutes;Clostridia;Lachnospirales;Lachnospiraceae;Lachnospiraceae UCG-001	gm_nogender_norandom_noint	0.882886	+	0.00723316		+			5	-1146.72	2303.44	2.3768
Bacteria;Firmicutes;Clostridia;Lachnospirales;Lachnospiraceae;Lachnospiraceae UCG-001	gm_noint_norandom	0.85403	+	0.00653257	+	+			6	-1145.86	2303.72	2.65627
Bacteria;Firmicutes;Clostridia;Lachnospirales;Lachnospiraceae;Lachnospiraceae UCG-001	gm_nogenderint	-0.121293	+	0.0242408	+	+	+		9	-1143.18	2304.35	3.28763
Bacteria;Firmicutes;Clostridia;Lachnospirales;Lachnospiraceae;Lachnospiraceae UCG-001	gm_noage_norandom	1.281	+		+	+		+	6	-1146.21	2304.41	3.34635
Bacteria;Firmicutes;Clostridia;Lachnospirales;Lachnospiraceae;Lachnospiraceae UCG-001	gm_onlygender	1.12696	+		+				4	-1148.52	2305.04	3.97867
Bacteria;Firmicutes;Clostridia;Lachnospirales;Lachnospiraceae;Lachnospiraceae UCG-001	gm_onlyage	0.708508	+	0.00734536					4	-1148.56	2305.11	4.04876
Bacteria;Firmicutes;Clostridia;Lachnospirales;Lachnospiraceae;Lachnospiraceae UCG-001	gm_onlystatus	1.58647	+			+			6	-1146.73	2305.46	4.39197
Bacteria;Firmicutes;Clostridia;Lachnospirales;Lachnospiraceae;Lachnospiraceae UCG-001	gm_noage_noint	1.50765	+		+	+			7	-1145.77	2305.55	4.48326
Bacteria;Firmicutes;Clostridia;Lachnospirales;Lachnospiraceae;Lachnospiraceae UCG-001	gm_noageint_norandom	0.848237	+	0.00654095	+	+		+	7	-1145.86	2305.72	4.65205
Bacteria;Firmicutes;Clostridia;Lachnospirales;Lachnospiraceae;Lachnospiraceae UCG-001	gm_nostatus	0.673283	+	0.00687608	+				5	-1148.14	2306.27	5.2063
Bacteria;Firmicutes;Clostridia;Lachnospirales;Lachnospiraceae;Lachnospiraceae UCG-001	gm_full	-0.119793	+	0.0242502	+	+	+	+	10	-1143.18	2306.35	5.28703
Bacteria;Firmicutes;Clostridia;Lachnospirales;Lachnospiraceae;Lachnospiraceae UCG-001	gm_nogender_noint	1.08669	+	0.00775001		+			7	-1146.23	2306.47	5.40402
Bacteria;Firmicutes;Clostridia;Lachnospirales;Lachnospiraceae;Lachnospiraceae UCG-001	gm_noage	1.50378	+		+	+		+	8
Bacteria;Firmicutes;Clostridia;Lachnospirales;Lachnospiraceae;Lachnospiraceae UCG-001	gm_nogender	-0.326263	+	0.0249948		+	+		8
Bacteria;Firmicutes;Clostridia;Lachnospirales;Lachnospiraceae;Lachnospiraceae UCG-001	gm_noageint	1.04667	+	0.00713664	+	+		+	9
Bacteria;Firmicutes;Clostridia;Lachnospirales;Lachnospiraceae;Lachnospiraceae UCG-001	gm_noint	1.05327	+	0.00712207	+	+			8
Bacteria;Firmicutes;Clostridia;Lachnospirales;Lachnospiraceae;Lachnospiraceae UCG-010	gm_nogender_norandom_noint	2.42308	+	-0.0154583		+			5	-1168.48	2346.95	0
Bacteria;Firmicutes;Clostridia;Lachnospirales;Lachnospiraceae;Lachnospiraceae UCG-010	gm_nogender_norandom	1.75114	+	-0.00536292		+	+		6	-1167.66	2347.31	0.363515
Bacteria;Firmicutes;Clostridia;Lachnospirales;Lachnospiraceae;Lachnospiraceae UCG-010	gm_noint_norandom	2.44041	+	-0.0149978	+	+			6	-1168.04	2348.09	1.13626
Bacteria;Firmicutes;Clostridia;Lachnospirales;Lachnospiraceae;Lachnospiraceae UCG-010	gm_nogenderint_norandom	1.7809	+	-0.00512345	+	+	+		7	-1167.27	2348.53	1.58206
Bacteria;Firmicutes;Clostridia;Lachnospirales;Lachnospiraceae;Lachnospiraceae UCG-010	gm_onlystatus_norandom	1.41108	+			+			4	-1170.93	2349.85	2.90149
Bacteria;Firmicutes;Clostridia;Lachnospirales;Lachnospiraceae;Lachnospiraceae UCG-010	gm_noageint_norandom	2.45739	+	-0.0149878	+	+		+	7	-1168.01	2350.01	3.06136
Bacteria;Firmicutes;Clostridia;Lachnospirales;Lachnospiraceae;Lachnospiraceae UCG-010	gm_noage_norandom_noint	1.46618	+		+	+			5	-1170.34	2350.68	3.72787
Bacteria;Firmicutes;Clostridia;Lachnospirales;Lachnospiraceae;Lachnospiraceae UCG-010	gm_onlyage	2.20905	+	-0.0151536					4	-1171.49	2350.98	4.02646
Bacteria;Firmicutes;Clostridia;Lachnospirales;Lachnospiraceae;Lachnospiraceae UCG-010	gm_nogender	1.75663	+	-0.00491654		+	+		8	-1167.63	2351.27	4.31665
Bacteria;Firmicutes;Clostridia;Lachnospirales;Lachnospiraceae;Lachnospiraceae UCG-010	gm_nostatus	2.24622	+	-0.0145421	+				5	-1170.7	2351.4	4.44939
Bacteria;Firmicutes;Clostridia;Lachnospirales;Lachnospiraceae;Lachnospiraceae UCG-010	gm_nogenderint	1.78561	+	-0.00478303	+	+	+		9	-1167.25	2352.5	5.55235
Bacteria;Firmicutes;Clostridia;Lachnospirales;Lachnospiraceae;Lachnospiraceae UCG-010	gm_noage_norandom	1.48532	+		+	+		+	6	-1170.3	2352.59	5.64104
Bacteria;Firmicutes;Clostridia;Lachnospirales;Lachnospiraceae;Lachnospiraceae UCG-010	gm_onlygender	1.30235	+		+				4	-1172.86	2353.72	6.76657
Bacteria;Firmicutes;Clostridia;Lachnospirales;Lachnospiraceae;Lachnospiraceae UCG-010	gm_full	1.78803	+	-0.00445286	+	+	+	+	10	-1167.17	2354.34	7.39344
Bacteria;Firmicutes;Clostridia;Lachnospirales;Lachnospiraceae;Lachnospiraceae UCG-010	gm_noage	1.48532	+		+	+		+	8
Bacteria;Firmicutes;Clostridia;Lachnospirales;Lachnospiraceae;Lachnospiraceae UCG-010	gm_noageint	2.45743	+	-0.0149879	+	+		+	9
Bacteria;Firmicutes;Clostridia;Lachnospirales;Lachnospiraceae;Lachnospiraceae UCG-010	gm_onlystatus	1.41113	+			+			6
Bacteria;Firmicutes;Clostridia;Lachnospirales;Lachnospiraceae;Lachnospiraceae UCG-010	gm_noint	2.44041	+	-0.0149978	+	+			8
Bacteria;Firmicutes;Clostridia;Lachnospirales;Lachnospiraceae;Lachnospiraceae UCG-010	gm_noage_noint	1.46618	+		+	+			7
Bacteria;Firmicutes;Clostridia;Lachnospirales;Lachnospiraceae;Lachnospiraceae UCG-010	gm_nogender_noint	2.42304	+	-0.0154583		+			7
Bacteria;Firmicutes;Clostridia;Lachnospirales;Lachnospiraceae;Moryella	gm_noint_norandom	-6.24279	+	-0.0240306	+	+			6	-419.204	850.407	0
Bacteria;Firmicutes;Clostridia;Lachnospirales;Lachnospiraceae;Moryella	gm_noageint_norandom	-6.53586	+	-0.0230114	+	+		+	7	-418.35	850.7	0.292769
Bacteria;Firmicutes;Clostridia;Lachnospirales;Lachnospiraceae;Moryella	gm_nogenderint_norandom	-6.81006	+	-0.0150299	+	+	+		7	-418.893	851.786	1.37906
Bacteria;Firmicutes;Clostridia;Lachnospirales;Lachnospiraceae;Moryella	gm_nogender_norandom_noint	-6.22076	+	-0.0226589		+			5	-421.518	853.035	2.62782
Bacteria;Firmicutes;Clostridia;Lachnospirales;Lachnospiraceae;Moryella	gm_nostatus	-6.54189	+	-0.0218276	+				5	-421.562	853.124	2.71698
Bacteria;Firmicutes;Clostridia;Lachnospirales;Lachnospiraceae;Moryella	gm_noage_norandom	-8.13434	+		+	+		+	6	-420.593	853.186	2.77879
Bacteria;Firmicutes;Clostridia;Lachnospirales;Lachnospiraceae;Moryella	gm_noage_norandom_noint	-7.87437	+		+	+			5	-421.627	853.254	2.84715
Bacteria;Firmicutes;Clostridia;Lachnospirales;Lachnospiraceae;Moryella	gm_onlyage	-6.48985	+	-0.0209384					4	-422.948	853.896	3.48832
Bacteria;Firmicutes;Clostridia;Lachnospirales;Lachnospiraceae;Moryella	gm_nogender_norandom	-6.65337	+	-0.0157099		+	+		6	-421.347	854.693	4.28603
Bacteria;Firmicutes;Clostridia;Lachnospirales;Lachnospiraceae;Moryella	gm_onlygender	-8.0316	+		+				4	-423.586	855.173	4.76551
Bacteria;Firmicutes;Clostridia;Lachnospirales;Lachnospiraceae;Moryella	gm_onlystatus_norandom	-7.76853	+			+			4	-423.657	855.314	4.90656
Bacteria;Firmicutes;Clostridia;Lachnospirales;Lachnospiraceae;Moryella	gm_full	-7.08252	+	-0.0144291	+	+	+	+	10	-418.056	856.112	5.70443
Bacteria;Firmicutes;Clostridia;Lachnospirales;Lachnospiraceae;Moryella	gm_noage	-8.13417	+		+	+		+	8
Bacteria;Firmicutes;Clostridia;Lachnospirales;Lachnospiraceae;Moryella	gm_nogender	-6.65343	+	-0.0157098		+	+		8
Bacteria;Firmicutes;Clostridia;Lachnospirales;Lachnospiraceae;Moryella	gm_noageint	-6.53609	+	-0.023011	+	+		+	9
Bacteria;Firmicutes;Clostridia;Lachnospirales;Lachnospiraceae;Moryella	gm_nogenderint	-6.81025	+	-0.0150296	+	+	+		9
Bacteria;Firmicutes;Clostridia;Lachnospirales;Lachnospiraceae;Moryella	gm_onlystatus	-7.7719	+			+			6
Bacteria;Firmicutes;Clostridia;Lachnospirales;Lachnospiraceae;Moryella	gm_noint	-6.24328	+	-0.0240306	+	+			8
Bacteria;Firmicutes;Clostridia;Lachnospirales;Lachnospiraceae;Moryella	gm_noage_noint	-7.87435	+		+	+			7
Bacteria;Firmicutes;Clostridia;Lachnospirales;Lachnospiraceae;Moryella	gm_nogender_noint	-6.22169	+	-0.0226585		+			7
Bacteria;Firmicutes;Clostridia;Lachnospirales;Lachnospiraceae;Roseburia	gm_noageint_norandom	6.17879	+	-0.779246	+	+		+	7	-3454.14	6922.28	0	0.286542
Bacteria;Firmicutes;Clostridia;Lachnospirales;Lachnospiraceae;Roseburia	gm_noageint	6.17506	+	-0.859215	+	+		+	9	-3452.23	6922.45	0.169667	0.263236
Bacteria;Firmicutes;Clostridia;Lachnospirales;Lachnospiraceae;Roseburia	gm_full	5.94693	+	-0.605346	+	+	+	+	10	-3452.08	6924.15	1.87102	0.112435
Bacteria;Firmicutes;Clostridia;Lachnospirales;Lachnospiraceae;Roseburia	gm_noint_norandom	6.2936	+	-0.788422	+	+			6	-3456.35	6924.71	2.42773	0.0851165
Bacteria;Firmicutes;Clostridia;Lachnospirales;Lachnospiraceae;Roseburia	gm_noint	6.30494	+	-0.872465	+	+			8	-3454.81	6925.62	3.33624	0.0540421
Bacteria;Firmicutes;Clostridia;Lachnospirales;Lachnospiraceae;Roseburia	gm_nogenderint_norandom	5.93568	+	-0.420792	+	+	+		7	-3455.85	6925.69	3.41056	0.0520708
Bacteria;Firmicutes;Clostridia;Lachnospirales;Lachnospiraceae;Roseburia	gm_nogender_norandom_noint	6.33716	+	-0.759087		+			5	-3458.51	6927.01	4.73021	0.0269175
Bacteria;Firmicutes;Clostridia;Lachnospirales;Lachnospiraceae;Roseburia	gm_noage_norandom	5.44431	+		+	+		+	6	-3457.51	6927.03	4.7451	0.0267179
Bacteria;Firmicutes;Clostridia;Lachnospirales;Lachnospiraceae;Roseburia	gm_nogenderint	6.02711	+	-0.566691	+	+	+		9	-3454.6	6927.19	4.91125	0.024588
Bacteria;Firmicutes;Clostridia;Lachnospirales;Lachnospiraceae;Roseburia	gm_noage	5.40395	+		+	+		+	8	-3455.92	6927.83	5.55293	0.0178396
Bacteria;Firmicutes;Clostridia;Lachnospirales;Lachnospiraceae;Roseburia	gm_nogender_norandom	6.03038	+	-0.441571		+	+		6	-3458.14	6928.29	6.0094	0.0141992
Bacteria;Firmicutes;Clostridia;Lachnospirales;Lachnospiraceae;Roseburia	gm_nogender_noint	6.33053	+	-0.796303		+			7	-3457.18	6928.36	6.08359	0.0136821
Bacteria;Firmicutes;Clostridia;Lachnospirales;Lachnospiraceae;Roseburia	gm_noage_norandom_noint	5.55201	+		+	+			5	-3459.75	6929.49	7.2127	0.00777984
Bacteria;Firmicutes;Clostridia;Lachnospirales;Lachnospiraceae;Roseburia	gm_nogender	6.0397	+	-0.481179		+	+		8	-3456.92	6929.84	7.5564	0.00655143
Bacteria;Firmicutes;Clostridia;Lachnospirales;Lachnospiraceae;Roseburia	gm_noage_noint	5.52681	+		+	+			7	-3458.52	6931.03	8.74995	0.00360711
Bacteria;Firmicutes;Clostridia;Lachnospirales;Lachnospiraceae;Roseburia	gm_onlystatus_norandom	5.61811	+			+			4	-3461.64	6931.27	8.99045	0.00319843
Bacteria;Firmicutes;Clostridia;Lachnospirales;Lachnospiraceae;Roseburia	gm_onlystatus	5.59398	+			+			6	-3460.41	6932.82	10.543	0.00147166
Bacteria;Firmicutes;Clostridia;Lachnospirales;Lachnospiraceae;Roseburia	gm_onlyage	6.19068	+	-0.836436					4	-3468.48	6944.97	22.6867	3.39495e-06
Bacteria;Firmicutes;Clostridia;Lachnospirales;Lachnospiraceae;Roseburia	gm_nostatus	6.165	+	-0.85914	+				5	-3467.89	6945.78	23.4963	2.26479e-06
Bacteria;Firmicutes;Clostridia;Lachnospirales;Lachnospiraceae;Roseburia	gm_onlygender	5.34786	+		+				4	-3471.82	6951.63	29.35	1.21318e-07
Bacteria;Firmicutes;Clostridia;Monoglobales;Monoglobaceae;Monoglobus	gm_noage_noint	2.65393	+		+	+			8	-1991.9	3999.81	0	0.144949	-4.22675
Bacteria;Firmicutes;Clostridia;Monoglobales;Monoglobaceae;Monoglobus	gm_noage_norandom_noint	2.70334	+		+	+			6	-1994.22	4000.45	0.639331	0.105289	-4.79753
Bacteria;Firmicutes;Clostridia;Monoglobales;Monoglobaceae;Monoglobus	gm_onlystatus	2.73403	+			+			7	-1993.32	4000.63	0.822867	0.0960574	-4.34169
Bacteria;Firmicutes;Clostridia;Monoglobales;Monoglobaceae;Monoglobus	gm_noint	2.88389	+	-0.00365217	+	+			9	-1991.67	4001.35	1.5361	0.0672442	-4.12401
Bacteria;Firmicutes;Clostridia;Monoglobales;Monoglobaceae;Monoglobus	gm_noage	2.69693	+		+	+		+	9	-1991.7	4001.39	1.58502	0.0656191	-4.10235
Bacteria;Firmicutes;Clostridia;Monoglobales;Monoglobaceae;Monoglobus	gm_onlystatus_norandom	2.77143	+			+			5	-1995.7	4001.4	1.5903	0.0654462	-6.20552
Bacteria;Firmicutes;Clostridia;Monoglobales;Monoglobaceae;Monoglobus	gm_noage_norandom	2.7563	+		+	+		+	7	-1993.96	4001.92	2.11215	0.0504158	-4.32776
Bacteria;Firmicutes;Clostridia;Monoglobales;Monoglobaceae;Monoglobus	gm_noint_norandom	2.95175	+	-0.00380606	+	+			7	-1993.97	4001.95	2.1368	0.0497983	-4.42254
Bacteria;Firmicutes;Clostridia;Monoglobales;Monoglobaceae;Monoglobus	gm_onlygender	2.58849	+		+				5	-1996.1	4002.21	2.39875	0.0436851	-16.2911
Bacteria;Firmicutes;Clostridia;Monoglobales;Monoglobaceae;Monoglobus	gm_nogenderint_norandom	2.30977	+	0.00572641	+	+	+		8	-1993.12	4002.23	2.42269	0.0431652	-4.93312
Bacteria;Firmicutes;Clostridia;Monoglobales;Monoglobaceae;Monoglobus	gm_nogenderint	2.39118	+	0.00396109	+	+	+		10	-1991.18	4002.37	2.55863	0.0403288	-4.213
Bacteria;Firmicutes;Clostridia;Monoglobales;Monoglobaceae;Monoglobus	gm_nogender_noint	2.90733	+	-0.00271608		+			8	-1993.19	4002.37	2.56148	0.0402714	-4.27954
Bacteria;Firmicutes;Clostridia;Monoglobales;Monoglobaceae;Monoglobus	gm_noageint	2.93998	+	-0.00382755	+	+		+	10	-1991.44	4002.89	3.0787	0.0310945	-4.00723
Bacteria;Firmicutes;Clostridia;Monoglobales;Monoglobaceae;Monoglobus	gm_nogender_norandom_noint	2.96186	+	-0.00285136		+			6	-1995.56	4003.12	3.31026	0.0276949	-5.24094
Bacteria;Firmicutes;Clostridia;Monoglobales;Monoglobaceae;Monoglobus	gm_noageint_norandom	3.03675	+	-0.00422684	+	+		+	8	-1993.65	4003.3	3.49425	0.0252608	-4.07266
Bacteria;Firmicutes;Clostridia;Monoglobales;Monoglobaceae;Monoglobus	gm_nogender	2.42725	+	0.0047198		+	+		9	-1992.73	4003.46	3.65397	0.0233219	-4.35925
Bacteria;Firmicutes;Clostridia;Monoglobales;Monoglobaceae;Monoglobus	gm_nogender_norandom	2.32722	+	0.0065801		+	+		7	-1994.77	4003.53	3.7229	0.0225318	-16.4553
Bacteria;Firmicutes;Clostridia;Monoglobales;Monoglobaceae;Monoglobus	gm_nostatus	2.82137	+	-0.00360065	+				6	-1995.87	4003.75	3.9366	0.0202485	-6.15687
Bacteria;Firmicutes;Clostridia;Monoglobales;Monoglobaceae;Monoglobus	gm_full	2.42258	+	0.00425745	+	+	+	+	11	-1990.89	4003.79	3.97989	0.0198149	-4.06189
Bacteria;Firmicutes;Clostridia;Monoglobales;Monoglobaceae;Monoglobus	gm_onlyage	2.85336	+	-0.00292139					5	-1997	4004.01	4.19848	0.0177634	-17.9841
Bacteria;Firmicutes;Clostridia;Oscillospirales;Butyricicoccaceae;UCG-008	gm_noage_norandom_noint	-10.1413	+		+	+			6	-38.115	88.2299	0		-16.9492
Bacteria;Firmicutes;Clostridia;Oscillospirales;Butyricicoccaceae;UCG-008	gm_noint_norandom	-8.77297	+	-0.0208364	+	+			7	-38.0364	90.0728	1.84287		-18.2283
Bacteria;Firmicutes;Clostridia;Oscillospirales;Butyricicoccaceae;UCG-008	gm_noage_norandom	-10.0637	+		+	+		+	7	-38.0531	90.1062	1.87627		-20.7162
Bacteria;Firmicutes;Clostridia;Oscillospirales;Butyricicoccaceae;UCG-008	gm_onlystatus_norandom	-8.14553	+			+			5	-40.5618	91.1236	2.89365		0.512966
Bacteria;Firmicutes;Clostridia;Oscillospirales;Butyricicoccaceae;UCG-008	gm_nogenderint_norandom	-10.2286	+	0.00186609	+	+	+		8	-37.7221	91.4441	3.2142		-16.6099
Bacteria;Firmicutes;Clostridia;Oscillospirales;Butyricicoccaceae;UCG-008	gm_nogender_norandom_noint	-8.1973	+	0.000756103		+			6	-40.5617	93.1234	4.89351		0.51591
Bacteria;Firmicutes;Clostridia;Oscillospirales;Butyricicoccaceae;UCG-008	gm_nogender_norandom	-11.3425	+	0.0443109		+	+		7	-39.8897	93.7795	5.54955		0.577549
Bacteria;Firmicutes;Clostridia;Oscillospirales;Butyricicoccaceae;UCG-008	gm_onlystatus	-8.23973	+			+			7	-40.5595	95.1191	6.88912		0.516848
Bacteria;Firmicutes;Clostridia;Oscillospirales;Butyricicoccaceae;UCG-008	gm_onlygender	-10.596	+		+				5	-42.7511	95.5022	7.27224		-16.4998
Bacteria;Firmicutes;Clostridia;Oscillospirales;Butyricicoccaceae;UCG-008	gm_nostatus	-8.19469	+	-0.0360125	+				6	-42.4272	96.8544	8.62452		-16.9524
Bacteria;Firmicutes;Clostridia;Oscillospirales;Butyricicoccaceae;UCG-008	gm_nogender_noint	-8.30729	+	0.000969952		+			8	-40.5594	97.1188	8.88889		0.520526
Bacteria;Firmicutes;Clostridia;Oscillospirales;Butyricicoccaceae;UCG-008	gm_onlyage	-7.17857	+	-0.0372189					5	-43.7876	97.5752	9.34527		-13.7397
Bacteria;Firmicutes;Clostridia;Oscillospirales;Butyricicoccaceae;UCG-008	gm_full	-10.179	+	0.00217707	+	+	+	+	11					-17.7698
Bacteria;Firmicutes;Clostridia;Oscillospirales;Butyricicoccaceae;UCG-008	gm_noage	-10.0637	+		+	+		+	9					-17.2536
Bacteria;Firmicutes;Clostridia;Oscillospirales;Butyricicoccaceae;UCG-008	gm_nogender	-11.3425	+	0.0443108		+	+		9					0.577553
Bacteria;Firmicutes;Clostridia;Oscillospirales;Butyricicoccaceae;UCG-008	gm_noageint	-8.74525	+	-0.0201427	+	+		+	10					-13.5108
Bacteria;Firmicutes;Clostridia;Oscillospirales;Butyricicoccaceae;UCG-008	gm_nogenderint	-10.2287	+	0.00186635	+	+	+		10					-18.8237
Bacteria;Firmicutes;Clostridia;Oscillospirales;Butyricicoccaceae;UCG-008	gm_noint	-8.77297	+	-0.0208364	+	+			9					-26.5603
Bacteria;Firmicutes;Clostridia;Oscillospirales;Butyricicoccaceae;UCG-008	gm_noage_noint	-10.1413	+		+	+			8					-17.2243
Bacteria;Firmicutes;Clostridia;Oscillospirales;Butyricicoccaceae;UCG-008	gm_noageint_norandom	-8.74461	+	-0.0201429	+	+		+	8					-17.6902
Bacteria;Firmicutes;Clostridia;Oscillospirales;[Clostridium] methylpentosum group;?	gm_nogender_norandom_noint	-1.61852	+	0.0150704		+			5	-544.613	1099.23	0
Bacteria;Firmicutes;Clostridia;Oscillospirales;[Clostridium] methylpentosum group;?	gm_onlystatus_norandom	-0.594913	+			+			4	-545.664	1099.33	0.102466
Bacteria;Firmicutes;Clostridia;Oscillospirales;[Clostridium] methylpentosum group;?	gm_noint_norandom	-1.63	+	0.014749	+	+			6	-544.512	1101.02	1.79932
Bacteria;Firmicutes;Clostridia;Oscillospirales;[Clostridium] methylpentosum group;?	gm_noage_norandom_noint	-0.635733	+		+	+			5	-545.514	1101.03	1.8032
Bacteria;Firmicutes;Clostridia;Oscillospirales;[Clostridium] methylpentosum group;?	gm_nogender_norandom	-1.47716	+	0.0130122		+	+		6	-544.606	1101.21	1.98666
Bacteria;Firmicutes;Clostridia;Oscillospirales;[Clostridium] methylpentosum group;?	gm_noageint_norandom	-1.64794	+	0.014764	+	+		+	7	-544.506	1103.01	3.78756
Bacteria;Firmicutes;Clostridia;Oscillospirales;[Clostridium] methylpentosum group;?	gm_nogenderint_norandom	-1.5073	+	0.0129659	+	+	+		7	-544.507	1103.01	3.78921
Bacteria;Firmicutes;Clostridia;Oscillospirales;[Clostridium] methylpentosum group;?	gm_noage_norandom	-0.648576	+		+	+		+	6	-545.511	1103.02	3.79639
Bacteria;Firmicutes;Clostridia;Oscillospirales;[Clostridium] methylpentosum group;?	gm_nogender_noint	-1.60493	+	0.0152632		+			7	-544.603	1103.21	3.98012
Bacteria;Firmicutes;Clostridia;Oscillospirales;[Clostridium] methylpentosum group;?	gm_onlyage	-1.16071	+	0.0141494					4	-548.047	1104.09	4.86957
Bacteria;Firmicutes;Clostridia;Oscillospirales;[Clostridium] methylpentosum group;?	gm_onlygender	-0.321487	+		+				4	-548.417	1104.83	5.6092
Bacteria;Firmicutes;Clostridia;Oscillospirales;[Clostridium] methylpentosum group;?	gm_noint	-1.62067	+	0.014886	+	+			8	-544.508	1105.02	5.7905
Bacteria;Firmicutes;Clostridia;Oscillospirales;[Clostridium] methylpentosum group;?	gm_nostatus	-1.22481	+	0.0135799	+				5	-547.575	1105.15	5.92404
Bacteria;Firmicutes;Clostridia;Oscillospirales;[Clostridium] methylpentosum group;?	gm_nogender	-1.48798	+	0.0135219		+	+		8	-544.598	1105.2	5.97096
Bacteria;Firmicutes;Clostridia;Oscillospirales;[Clostridium] methylpentosum group;?	gm_noageint	-1.63851	+	0.0148984	+	+		+	9	-544.502	1107	7.77905
Bacteria;Firmicutes;Clostridia;Oscillospirales;[Clostridium] methylpentosum group;?	gm_nogenderint	-1.51369	+	0.0132945	+	+	+		9	-544.504	1107.01	7.78279
Bacteria;Firmicutes;Clostridia;Oscillospirales;[Clostridium] methylpentosum group;?	gm_full	-1.52575	+	0.0132099	+	+	+	+	10	-544.498	1109	9.77038
Bacteria;Firmicutes;Clostridia;Oscillospirales;[Clostridium] methylpentosum group;?	gm_noage	-0.648576	+		+	+		+	8
Bacteria;Firmicutes;Clostridia;Oscillospirales;[Clostridium] methylpentosum group;?	gm_onlystatus	-0.594911	+			+			6
Bacteria;Firmicutes;Clostridia;Oscillospirales;[Clostridium] methylpentosum group;?	gm_noage_noint	-0.635734	+		+	+			7
Bacteria;Firmicutes;Clostridia;Oscillospirales;Oscillospiraceae;Intestinimonas	gm_noage_norandom_noint	1.22144	+		+	+			6	-1269.84	2551.68	0		-18.0757
Bacteria;Firmicutes;Clostridia;Oscillospirales;Oscillospiraceae;Intestinimonas	gm_noint_norandom	0.951734	+	0.00408548	+	+			7	-1269.63	2553.25	1.56724		-17.9803
Bacteria;Firmicutes;Clostridia;Oscillospirales;Oscillospiraceae;Intestinimonas	gm_noage_norandom	1.24372	+		+	+		+	7	-1269.79	2553.59	1.9047		-18.2715
Bacteria;Firmicutes;Clostridia;Oscillospirales;Oscillospiraceae;Intestinimonas	gm_noage_noint	1.12602	+		+	+			8	-1269.15	2554.3	2.61257		-549.44
Bacteria;Firmicutes;Clostridia;Oscillospirales;Oscillospiraceae;Intestinimonas	gm_onlystatus_norandom	1.12304	+			+			5	-1272.16	2554.31	2.62757		-18.2372
Bacteria;Firmicutes;Clostridia;Oscillospirales;Oscillospiraceae;Intestinimonas	gm_onlygender	1.39364	+		+				5	-1272.29	2554.59	2.90341		-18.4397
Bacteria;Firmicutes;Clostridia;Oscillospirales;Oscillospiraceae;Intestinimonas	gm_noageint_norandom	0.974641	+	0.00407054	+	+		+	8	-1269.58	2555.16	3.47555		-18.229
Bacteria;Firmicutes;Clostridia;Oscillospirales;Oscillospiraceae;Intestinimonas	gm_nogenderint_norandom	1.07459	+	0.00225541	+	+	+		8	-1269.61	2555.21	3.52596		-18.4878
Bacteria;Firmicutes;Clostridia;Oscillospirales;Oscillospiraceae;Intestinimonas	gm_noint	0.897128	+	0.00355822	+	+			9	-1268.99	2555.98	4.29078		-191.948
Bacteria;Firmicutes;Clostridia;Oscillospirales;Oscillospiraceae;Intestinimonas	gm_nogender_norandom_noint	0.905359	+	0.00328054		+			6	-1272.02	2556.03	4.34798		-17.9645
Bacteria;Firmicutes;Clostridia;Oscillospirales;Oscillospiraceae;Intestinimonas	gm_nostatus	1.12466	+	0.00408856	+				6	-1272.08	2556.15	4.47003		-18.2243
Bacteria;Firmicutes;Clostridia;Oscillospirales;Oscillospiraceae;Intestinimonas	gm_noage	1.1503	+		+	+		+	9	-1269.09	2556.18	4.49807		-410.3
Bacteria;Firmicutes;Clostridia;Oscillospirales;Oscillospiraceae;Intestinimonas	gm_onlystatus	1.02686	+			+			7	-1271.48	2556.97	5.28491		-167.467
Bacteria;Firmicutes;Clostridia;Oscillospirales;Oscillospiraceae;Intestinimonas	gm_onlyage	1.05834	+	0.00344731					5	-1273.86	2557.72	6.03844		-18.3358
Bacteria;Firmicutes;Clostridia;Oscillospirales;Oscillospiraceae;Intestinimonas	gm_nogenderint	1.02634	+	0.00161244	+	+	+		10	-1268.97	2557.93	6.24646		-453.008
Bacteria;Firmicutes;Clostridia;Oscillospirales;Oscillospiraceae;Intestinimonas	gm_nogender_norandom	0.92806	+	0.00294039		+	+		7	-1272.02	2558.03	6.34652		-17.9611
Bacteria;Firmicutes;Clostridia;Oscillospirales;Oscillospiraceae;Intestinimonas	gm_nogender_noint	0.843709	+	0.00283262		+			8	-1271.38	2558.76	7.08023		-143.978
Bacteria;Firmicutes;Clostridia;Oscillospirales;Oscillospiraceae;Intestinimonas	gm_full	1.03896	+	0.00177215	+	+	+	+	11	-1268.91	2559.82	8.14002		-504.04
Bacteria;Firmicutes;Clostridia;Oscillospirales;Oscillospiraceae;Intestinimonas	gm_nogender	0.867463	+	0.00247493		+	+		9					-368.425
Bacteria;Firmicutes;Clostridia;Oscillospirales;Oscillospiraceae;Intestinimonas	gm_noageint	0.921373	+	0.00355558	+	+		+	10					-248.44
Bacteria;Firmicutes;Clostridia;Oscillospirales;Oscillospiraceae;Oscillibacter	gm_onlystatus_norandom	2.81311	+			+			4	-2224.31	4456.63	0
Bacteria;Firmicutes;Clostridia;Oscillospirales;Oscillospiraceae;Oscillibacter	gm_nogender_norandom_noint	2.59909	+	0.00320651		+			5	-2224.05	4458.1	1.4727
Bacteria;Firmicutes;Clostridia;Oscillospirales;Oscillospiraceae;Oscillibacter	gm_noage_norandom_noint	2.82731	+		+	+			5	-2224.21	4458.42	1.78838
Bacteria;Firmicutes;Clostridia;Oscillospirales;Oscillospiraceae;Oscillibacter	gm_noage_norandom	2.78279	+		+	+		+	6	-2223.91	4459.82	3.19012
Bacteria;Firmicutes;Clostridia;Oscillospirales;Oscillospiraceae;Oscillibacter	gm_noint_norandom	2.60116	+	0.00341887	+	+			6	-2223.91	4459.82	3.19357
Bacteria;Firmicutes;Clostridia;Oscillospirales;Oscillospiraceae;Oscillibacter	gm_nogender_norandom	2.60173	+	0.00316665		+	+		6	-2224.05	4460.1	3.47266
Bacteria;Firmicutes;Clostridia;Oscillospirales;Oscillospiraceae;Oscillibacter	gm_noageint_norandom	2.54989	+	0.00350275	+	+		+	7	-2223.6	4461.19	4.56471
Bacteria;Firmicutes;Clostridia;Oscillospirales;Oscillospiraceae;Oscillibacter	gm_nogenderint_norandom	2.62596	+	0.00305142	+	+	+		7	-2223.91	4461.82	5.18977
Bacteria;Firmicutes;Clostridia;Oscillospirales;Oscillospiraceae;Oscillibacter	gm_nogender_noint	2.5953	+	0.00313445		+			7	-2224.04	4462.08	5.45584
Bacteria;Firmicutes;Clostridia;Oscillospirales;Oscillospiraceae;Oscillibacter	gm_noage_noint	2.81116	+		+	+			7	-2224.18	4462.36	5.72821
Bacteria;Firmicutes;Clostridia;Oscillospirales;Oscillospiraceae;Oscillibacter	gm_onlyage	2.78428	+	0.00298215					4	-2228.03	4464.06	7.43622
Bacteria;Firmicutes;Clostridia;Oscillospirales;Oscillospiraceae;Oscillibacter	gm_onlygender	2.97995	+		+				4	-2228.26	4464.51	7.8858
Bacteria;Firmicutes;Clostridia;Oscillospirales;Oscillospiraceae;Oscillibacter	gm_nogenderint	2.62003	+	0.00299557	+	+	+		9	-2223.9	4465.8	9.16836
Bacteria;Firmicutes;Clostridia;Oscillospirales;Oscillospiraceae;Oscillibacter	gm_nostatus	2.78442	+	0.00298424	+				5	-2228.03	4466.06	9.43618
Bacteria;Firmicutes;Clostridia;Oscillospirales;Oscillospiraceae;Oscillibacter	gm_full	2.59686	+	0.00276823	+	+	+	+	10	-2223.59	4467.18	10.5482
Bacteria;Firmicutes;Clostridia;Oscillospirales;Oscillospiraceae;Oscillibacter	gm_noage	2.78273	+		+	+		+	8
Bacteria;Firmicutes;Clostridia;Oscillospirales;Oscillospiraceae;Oscillibacter	gm_nogender	2.60174	+	0.00316688		+	+		8
Bacteria;Firmicutes;Clostridia;Oscillospirales;Oscillospiraceae;Oscillibacter	gm_noageint	2.54989	+	0.00350268	+	+		+	9
Bacteria;Firmicutes;Clostridia;Oscillospirales;Oscillospiraceae;Oscillibacter	gm_onlystatus	2.81312	+			+			6
Bacteria;Firmicutes;Clostridia;Oscillospirales;Oscillospiraceae;Oscillibacter	gm_noint	2.6011	+	0.00341853	+	+			8
Bacteria;Firmicutes;Clostridia;Oscillospirales;Ruminococcaceae;?	gm_nogender_norandom_noint	3.47923	+	0.00903646		+			6	-2866.05	5744.1	0		-4.39033
Bacteria;Firmicutes;Clostridia;Oscillospirales;Ruminococcaceae;?	gm_noint_norandom	3.48944	+	0.00923059	+	+			7	-2865.88	5745.77	1.67164		-4.55759
Bacteria;Firmicutes;Clostridia;Oscillospirales;Ruminococcaceae;?	gm_onlystatus_norandom	4.07406	+			+			5	-2867.89	5745.77	1.67692		-4.52058
Bacteria;Firmicutes;Clostridia;Oscillospirales;Ruminococcaceae;?	gm_nogender_norandom	3.4542	+	0.0094144		+	+		7	-2866.05	5746.09	1.99631		-4.39732
Bacteria;Firmicutes;Clostridia;Oscillospirales;Ruminococcaceae;?	gm_noage_norandom_noint	4.0921	+		+	+			6	-2867.79	5747.59	3.49186		-4.69601
Bacteria;Firmicutes;Clostridia;Oscillospirales;Ruminococcaceae;?	gm_noageint_norandom	3.49084	+	0.00922747	+	+		+	8	-2865.88	5747.77	3.67107		-4.5562
Bacteria;Firmicutes;Clostridia;Oscillospirales;Ruminococcaceae;?	gm_nogenderint_norandom	3.48011	+	0.00937096	+	+	+		8	-2865.88	5747.77	3.67113		-4.56046
Bacteria;Firmicutes;Clostridia;Oscillospirales;Ruminococcaceae;?	gm_onlyage	3.61157	+	0.00936791					5	-2869.21	5748.42	4.32093		-5.76566
Bacteria;Firmicutes;Clostridia;Oscillospirales;Ruminococcaceae;?	gm_onlystatus	4.07636	+			+			7	-2867.75	5749.51	5.40919		-4.47678
Bacteria;Firmicutes;Clostridia;Oscillospirales;Ruminococcaceae;?	gm_noage_norandom	4.09599	+		+	+		+	7	-2867.79	5749.58	5.48534		-4.6885
Bacteria;Firmicutes;Clostridia;Oscillospirales;Ruminococcaceae;?	gm_noint	3.49479	+	0.00914033	+	+			9	-2865.79	5749.59	5.49328		-4.52154
Bacteria;Firmicutes;Clostridia;Oscillospirales;Ruminococcaceae;?	gm_nostatus	3.62327	+	0.00943226	+				6	-2869.14	5750.28	6.18571		-6.27285
Bacteria;Firmicutes;Clostridia;Oscillospirales;Ruminococcaceae;?	gm_noage_noint	4.09306	+		+	+			8	-2867.67	5751.34	7.24606		-4.62927
Bacteria;Firmicutes;Clostridia;Oscillospirales;Ruminococcaceae;?	gm_noageint	3.49635	+	0.00913697	+	+		+	10	-2865.8	5751.59	7.49342		-4.52001
Bacteria;Firmicutes;Clostridia;Oscillospirales;Ruminococcaceae;?	gm_onlygender	4.24199	+		+				5	-2871.14	5752.28	8.18566		-17.8252
Bacteria;Firmicutes;Clostridia;Oscillospirales;Ruminococcaceae;?	gm_noage	4.09748	+		+	+		+	9	-2867.67	5753.33	9.23736		-4.62025
Bacteria;Firmicutes;Clostridia;Oscillospirales;Ruminococcaceae;?	gm_full	3.52102	+	0.00876548	+	+	+	+	11	-2865.79	5753.59	9.4891		-4.51276
Bacteria;Firmicutes;Clostridia;Oscillospirales;Ruminococcaceae;?	gm_nogender	3.45421	+	0.00941429		+	+		9					-4.39731
Bacteria;Firmicutes;Clostridia;Oscillospirales;Ruminococcaceae;?	gm_nogenderint	3.48012	+	0.00937092	+	+	+		10					-4.5605
Bacteria;Firmicutes;Clostridia;Oscillospirales;Ruminococcaceae;?	gm_nogender_noint	3.47923	+	0.00903652		+			8					-4.39031
Bacteria;Firmicutes;Clostridia;Oscillospirales;Ruminococcaceae;Anaerotruncus	gm_onlystatus_norandom	0.188583	+			+			5	-977.988	1965.98	0		-19.1627
Bacteria;Firmicutes;Clostridia;Oscillospirales;Ruminococcaceae;Anaerotruncus	gm_nogender_norandom_noint	-0.116443	+	0.00457202		+			6	-977.765	1967.53	1.55505		-19.46
Bacteria;Firmicutes;Clostridia;Oscillospirales;Ruminococcaceae;Anaerotruncus	gm_noage_norandom_noint	0.216658	+		+	+			6	-977.859	1967.72	1.74234		-19.0371
Bacteria;Firmicutes;Clostridia;Oscillospirales;Ruminococcaceae;Anaerotruncus	gm_onlyage	0.0407777	+	0.00479773					5	-979.357	1968.71	2.73817		-19.6235
Bacteria;Firmicutes;Clostridia;Oscillospirales;Ruminococcaceae;Anaerotruncus	gm_noage_norandom	0.290145	+		+	+		+	7	-977.499	1969	3.02168		-19.3848
Bacteria;Firmicutes;Clostridia;Oscillospirales;Ruminococcaceae;Anaerotruncus	gm_nogender_norandom	0.37072	+	-0.00281942		+	+		7	-977.513	1969.03	3.04927		-19.201
Bacteria;Firmicutes;Clostridia;Oscillospirales;Ruminococcaceae;Anaerotruncus	gm_onlygender	0.377412	+		+				5	-979.575	1969.15	3.1734		-19.6259
Bacteria;Firmicutes;Clostridia;Oscillospirales;Ruminococcaceae;Anaerotruncus	gm_noint_norandom	-0.11541	+	0.00504135	+	+			7	-977.593	1969.19	3.20964		-19.3246
Bacteria;Firmicutes;Clostridia;Oscillospirales;Ruminococcaceae;Anaerotruncus	gm_noageint_norandom	-0.0345862	+	0.004912	+	+		+	8	-977.247	1970.49	4.51771		-19.558
Bacteria;Firmicutes;Clostridia;Oscillospirales;Ruminococcaceae;Anaerotruncus	gm_nogenderint_norandom	0.419852	+	-0.00301813	+	+	+		8	-977.294	1970.59	4.61279		-19.4768
Bacteria;Firmicutes;Clostridia;Oscillospirales;Ruminococcaceae;Anaerotruncus	gm_nostatus	0.0468477	+	0.00503496	+				6	-979.307	1970.61	4.63815		-19.2177
Bacteria;Firmicutes;Clostridia;Oscillospirales;Ruminococcaceae;Anaerotruncus	gm_nogender	0.442558	+	-0.0034109		+	+		9	-977.491	1972.98	7.00683		-210.183
Bacteria;Firmicutes;Clostridia;Oscillospirales;Ruminococcaceae;Anaerotruncus	gm_full	0.453423	+	-0.00251904	+	+	+	+	11					-18.7904
Bacteria;Firmicutes;Clostridia;Oscillospirales;Ruminococcaceae;Anaerotruncus	gm_noage	0.290153	+		+	+		+	9					-18.6371
Bacteria;Firmicutes;Clostridia;Oscillospirales;Ruminococcaceae;Anaerotruncus	gm_noageint	-0.0345564	+	0.00491197	+	+		+	10					-17.2052
Bacteria;Firmicutes;Clostridia;Oscillospirales;Ruminococcaceae;Anaerotruncus	gm_nogenderint	0.419862	+	-0.00301836	+	+	+		10					-19.479
Bacteria;Firmicutes;Clostridia;Oscillospirales;Ruminococcaceae;Anaerotruncus	gm_onlystatus	0.188583	+			+			7					-18.9438
Bacteria;Firmicutes;Clostridia;Oscillospirales;Ruminococcaceae;Anaerotruncus	gm_noint	-0.115332	+	0.00504131	+	+			9					-14.8877
Bacteria;Firmicutes;Clostridia;Oscillospirales;Ruminococcaceae;Anaerotruncus	gm_noage_noint	0.216659	+		+	+			8					-18.5652
Bacteria;Firmicutes;Clostridia;Oscillospirales;Ruminococcaceae;Anaerotruncus	gm_nogender_noint	-0.116471	+	0.00457201		+			8					-19.0791
Bacteria;Firmicutes;Clostridia;Oscillospirales;Ruminococcaceae;Faecalibacterium	gm_noage_norandom	4.77216	+		+	+		+	6	-2571.86	5155.72	0
Bacteria;Firmicutes;Clostridia;Oscillospirales;Ruminococcaceae;Faecalibacterium	gm_noageint_norandom	4.78553	+	-0.000205562	+	+		+	7	-2571.86	5157.72	1.99851
Bacteria;Firmicutes;Clostridia;Oscillospirales;Ruminococcaceae;Faecalibacterium	gm_noage	4.70216	+		+	+		+	8	-2571.46	5158.92	3.20235
Bacteria;Firmicutes;Clostridia;Oscillospirales;Ruminococcaceae;Faecalibacterium	gm_noage_norandom_noint	4.64488	+		+	+			5	-2574.54	5159.08	3.35524
Bacteria;Firmicutes;Clostridia;Oscillospirales;Ruminococcaceae;Faecalibacterium	gm_onlystatus_norandom	4.71413	+			+			4	-2575.68	5159.36	3.63737
Bacteria;Firmicutes;Clostridia;Oscillospirales;Ruminococcaceae;Faecalibacterium	gm_full	3.92806	+	0.012039	+	+	+	+	10	-2570.05	5160.1	4.38103
Bacteria;Firmicutes;Clostridia;Oscillospirales;Ruminococcaceae;Faecalibacterium	gm_nogenderint_norandom	3.82226	+	0.0120689	+	+	+		7	-2573.05	5160.11	4.38493
Bacteria;Firmicutes;Clostridia;Oscillospirales;Ruminococcaceae;Faecalibacterium	gm_nogender_norandom	3.89334	+	0.0121102		+	+		6	-2574.31	5160.62	4.89841
Bacteria;Firmicutes;Clostridia;Oscillospirales;Ruminococcaceae;Faecalibacterium	gm_noageint	4.76996	+	-0.00108839	+	+		+	9	-2571.44	5160.88	5.16227
Bacteria;Firmicutes;Clostridia;Oscillospirales;Ruminococcaceae;Faecalibacterium	gm_noint_norandom	4.65143	+	-0.000101014	+	+			6	-2574.54	5161.08	5.35487
Bacteria;Firmicutes;Clostridia;Oscillospirales;Ruminococcaceae;Faecalibacterium	gm_nogender_norandom_noint	4.69325	+	0.000319575		+			5	-2575.68	5161.36	5.63375
Bacteria;Firmicutes;Clostridia;Oscillospirales;Ruminococcaceae;Faecalibacterium	gm_noage_noint	4.57221	+		+	+			7	-2574.09	5162.18	6.46037
Bacteria;Firmicutes;Clostridia;Oscillospirales;Ruminococcaceae;Faecalibacterium	gm_onlystatus	4.65141	+			+			6	-2575.32	5162.64	6.92127
Bacteria;Firmicutes;Clostridia;Oscillospirales;Ruminococcaceae;Faecalibacterium	gm_nogenderint	3.82226	+	0.0120692	+	+	+		9	-2573.05	5164.11	8.38493
Bacteria;Firmicutes;Clostridia;Oscillospirales;Ruminococcaceae;Faecalibacterium	gm_noint	4.63653	+	-0.00103298	+	+			8	-2574.07	5164.15	8.42398
Bacteria;Firmicutes;Clostridia;Oscillospirales;Ruminococcaceae;Faecalibacterium	gm_onlygender	4.50353	+		+				4	-2578.12	5164.23	8.51268
Bacteria;Firmicutes;Clostridia;Oscillospirales;Ruminococcaceae;Faecalibacterium	gm_onlyage	4.5879	+	-0.000317752					4	-2578.84	5165.68	9.95355
Bacteria;Firmicutes;Clostridia;Oscillospirales;Ruminococcaceae;Faecalibacterium	gm_nostatus	4.54978	+	-0.000707464	+				5	-2578.11	5166.22	10.4949
Bacteria;Firmicutes;Clostridia;Oscillospirales;Ruminococcaceae;Faecalibacterium	gm_nogender	3.89334	+	0.0121102		+	+		8
Bacteria;Firmicutes;Clostridia;Oscillospirales;Ruminococcaceae;Faecalibacterium	gm_nogender_noint	4.69327	+	0.000319471		+			7
Bacteria;Firmicutes;Clostridia;Peptostreptococcales-Tissierellales;Anaerococcus;?	gm_noage_norandom_noint	0.301375	+		+	+			6	-812.597	1637.19	0		-18.6742
Bacteria;Firmicutes;Clostridia;Peptostreptococcales-Tissierellales;Anaerococcus;?	gm_noint_norandom	0.801167	+	-0.00752596	+	+			7	-812.197	1638.39	1.19962		-18.5737
Bacteria;Firmicutes;Clostridia;Peptostreptococcales-Tissierellales;Anaerococcus;?	gm_noage_norandom	0.392394	+		+	+		+	7	-812.227	1638.45	1.26039		-18.56
Bacteria;Firmicutes;Clostridia;Peptostreptococcales-Tissierellales;Anaerococcus;?	gm_noageint_norandom	0.900847	+	-0.00763822	+	+		+	8	-811.816	1639.63	2.43857		-18.7829
Bacteria;Firmicutes;Clostridia;Peptostreptococcales-Tissierellales;Anaerococcus;?	gm_onlystatus_norandom	0.20521	+			+			5	-814.883	1639.77	2.57164		-18.6225
Bacteria;Firmicutes;Clostridia;Peptostreptococcales-Tissierellales;Anaerococcus;?	gm_nogenderint_norandom	0.0545001	+	0.00345526	+	+	+		8	-811.931	1639.86	2.6682		-18.7388
Bacteria;Firmicutes;Clostridia;Peptostreptococcales-Tissierellales;Anaerococcus;?	gm_nogender_norandom_noint	0.781554	+	-0.00864544		+			6	-814.353	1640.71	3.51232		-18.7586
Bacteria;Firmicutes;Clostridia;Peptostreptococcales-Tissierellales;Anaerococcus;?	gm_nogender_norandom	-0.0332932	+	0.00336934		+	+		7	-814.026	1642.05	4.85793		-18.1351
Bacteria;Firmicutes;Clostridia;Peptostreptococcales-Tissierellales;Anaerococcus;?	gm_nogenderint	0.0549817	+	0.0041385	+	+	+		10	-811.922	1643.84	6.65009		-262.39
Bacteria;Firmicutes;Clostridia;Peptostreptococcales-Tissierellales;Anaerococcus;?	gm_full	0.109082	+	0.0047699	+	+	+	+	11	-811.511	1645.02	7.82704		-168.474
Bacteria;Firmicutes;Clostridia;Peptostreptococcales-Tissierellales;Anaerococcus;?	gm_onlygender	0.765844	+		+				5	-820.952	1651.9	14.7093		-18.507
Bacteria;Firmicutes;Clostridia;Peptostreptococcales-Tissierellales;Anaerococcus;?	gm_onlyage	1.32103	+	-0.00990913					5	-821.119	1652.24	15.0435		-18.3254
Bacteria;Firmicutes;Clostridia;Peptostreptococcales-Tissierellales;Anaerococcus;?	gm_nostatus	1.38089	+	-0.00942819	+				6	-820.342	1652.68	15.4894		-18.5784
Bacteria;Firmicutes;Clostridia;Peptostreptococcales-Tissierellales;Anaerococcus;?	gm_noage	0.392394	+		+	+		+	9					-18.537
Bacteria;Firmicutes;Clostridia;Peptostreptococcales-Tissierellales;Anaerococcus;?	gm_nogender	-0.0335622	+	0.00338012		+	+		9					-23.9236
Bacteria;Firmicutes;Clostridia;Peptostreptococcales-Tissierellales;Anaerococcus;?	gm_noageint	0.900846	+	-0.00763821	+	+		+	10					-20.0366
Bacteria;Firmicutes;Clostridia;Peptostreptococcales-Tissierellales;Anaerococcus;?	gm_onlystatus	0.205203	+			+			7					-18.4993
Bacteria;Firmicutes;Clostridia;Peptostreptococcales-Tissierellales;Anaerococcus;?	gm_noint	0.801166	+	-0.00752596	+	+			9					-17.8963
Bacteria;Firmicutes;Clostridia;Peptostreptococcales-Tissierellales;Anaerococcus;?	gm_noage_noint	0.301375	+		+	+			8					-18.8394
Bacteria;Firmicutes;Clostridia;Peptostreptococcales-Tissierellales;Anaerococcus;?	gm_nogender_noint	0.781552	+	-0.00864545		+			8					-18.5967
Bacteria;Firmicutes;Clostridia;Peptostreptococcales-Tissierellales;Anaerovoracaceae;Family XIII AD3011 group	gm_nogender_norandom_noint	1.64325	+	0.00970361		+			5	-1800.27	3610.53	0
Bacteria;Firmicutes;Clostridia;Peptostreptococcales-Tissierellales;Anaerovoracaceae;Family XIII AD3011 group	gm_nogender_norandom	2.21781	+	0.000998174		+	+		6	-1799.56	3611.13	0.593529
Bacteria;Firmicutes;Clostridia;Peptostreptococcales-Tissierellales;Anaerovoracaceae;Family XIII AD3011 group	gm_noint_norandom	1.6214	+	0.00954076	+	+			6	-1799.96	3611.91	1.38084
Bacteria;Firmicutes;Clostridia;Peptostreptococcales-Tissierellales;Anaerovoracaceae;Family XIII AD3011 group	gm_onlystatus_norandom	2.28267	+			+			4	-1802.11	3612.22	1.68359
Bacteria;Firmicutes;Clostridia;Peptostreptococcales-Tissierellales;Anaerovoracaceae;Family XIII AD3011 group	gm_nogenderint_norandom	2.16677	+	0.00134026	+	+	+		7	-1799.33	3612.66	2.12293
Bacteria;Firmicutes;Clostridia;Peptostreptococcales-Tissierellales;Anaerovoracaceae;Family XIII AD3011 group	gm_noageint_norandom	1.69915	+	0.00944309	+	+		+	7	-1799.36	3612.72	2.18304
Bacteria;Firmicutes;Clostridia;Peptostreptococcales-Tissierellales;Anaerovoracaceae;Family XIII AD3011 group	gm_noage_norandom_noint	2.24674	+		+	+			5	-1801.74	3613.48	2.94537
Bacteria;Firmicutes;Clostridia;Peptostreptococcales-Tissierellales;Anaerovoracaceae;Family XIII AD3011 group	gm_onlyage	1.75347	+	0.010358					4	-1802.78	3613.55	3.01857
Bacteria;Firmicutes;Clostridia;Peptostreptococcales-Tissierellales;Anaerovoracaceae;Family XIII AD3011 group	gm_nogender	1.95782	+	0.00520974		+	+		8	-1799.01	3614.02	3.48377
Bacteria;Firmicutes;Clostridia;Peptostreptococcales-Tissierellales;Anaerovoracaceae;Family XIII AD3011 group	gm_noint	1.54744	+	0.011074	+	+			8	-1799.03	3614.05	3.52004
Bacteria;Firmicutes;Clostridia;Peptostreptococcales-Tissierellales;Anaerovoracaceae;Family XIII AD3011 group	gm_noage_norandom	2.3199	+		+	+		+	6	-1801.1	3614.19	3.66157
Bacteria;Firmicutes;Clostridia;Peptostreptococcales-Tissierellales;Anaerovoracaceae;Family XIII AD3011 group	gm_nostatus	1.71727	+	0.0101302	+				5	-1802.24	3614.47	3.93811
Bacteria;Firmicutes;Clostridia;Peptostreptococcales-Tissierellales;Anaerovoracaceae;Family XIII AD3011 group	gm_noageint	1.61953	+	0.010992	+	+		+	9	-1798.5	3615.01	4.47415
Bacteria;Firmicutes;Clostridia;Peptostreptococcales-Tissierellales;Anaerovoracaceae;Family XIII AD3011 group	gm_nogenderint	1.91617	+	0.00542652	+	+	+		9	-1798.8	3615.59	5.0599
Bacteria;Firmicutes;Clostridia;Peptostreptococcales-Tissierellales;Anaerovoracaceae;Family XIII AD3011 group	gm_onlygender	2.38694	+		+				4	-1804.25	3616.51	5.97499
Bacteria;Firmicutes;Clostridia;Peptostreptococcales-Tissierellales;Anaerovoracaceae;Family XIII AD3011 group	gm_full	1.97489	+	0.00552139	+	+	+	+	10	-1798.29	3616.59	6.05438
Bacteria;Firmicutes;Clostridia;Peptostreptococcales-Tissierellales;Anaerovoracaceae;Family XIII AD3011 group	gm_noage_noint	2.26042	+		+	+			7	-1801.32	3616.63	6.10136
Bacteria;Firmicutes;Clostridia;Peptostreptococcales-Tissierellales;Anaerovoracaceae;Family XIII AD3011 group	gm_noage	2.32931	+		+	+		+	8	-1800.74	3617.48	6.95077
Bacteria;Firmicutes;Clostridia;Peptostreptococcales-Tissierellales;Anaerovoracaceae;Family XIII AD3011 group	gm_onlystatus	2.28267	+			+			6
Bacteria;Firmicutes;Clostridia;Peptostreptococcales-Tissierellales;Anaerovoracaceae;Family XIII AD3011 group	gm_nogender_noint	1.64325	+	0.00970361		+			7
Bacteria;Firmicutes;Clostridia;Peptostreptococcales-Tissierellales;Fenollaria;?	gm_onlystatus_norandom	0.703204	+			+			4	-940.858	1889.72	0
Bacteria;Firmicutes;Clostridia;Peptostreptococcales-Tissierellales;Fenollaria;?	gm_nogender_norandom_noint	1.25557	+	-0.00822329		+			5	-940.372	1890.74	1.02809
Bacteria;Firmicutes;Clostridia;Peptostreptococcales-Tissierellales;Fenollaria;?	gm_noage_norandom_noint	0.667564	+		+	+			5	-940.679	1891.36	1.64173
Bacteria;Firmicutes;Clostridia;Peptostreptococcales-Tissierellales;Fenollaria;?	gm_nogender_norandom	0.41014	+	0.00426114		+	+		6	-939.906	1891.81	2.0968
Bacteria;Firmicutes;Clostridia;Peptostreptococcales-Tissierellales;Fenollaria;?	gm_noint_norandom	1.24137	+	-0.00861275	+	+			6	-940.149	1892.3	2.58178
Bacteria;Firmicutes;Clostridia;Peptostreptococcales-Tissierellales;Fenollaria;?	gm_noage_norandom	0.555353	+		+	+		+	6	-940.266	1892.53	2.81563
Bacteria;Firmicutes;Clostridia;Peptostreptococcales-Tissierellales;Fenollaria;?	gm_nogenderint_norandom	0.353964	+	0.00442521	+	+	+		7	-939.633	1893.27	3.54925
Bacteria;Firmicutes;Clostridia;Peptostreptococcales-Tissierellales;Fenollaria;?	gm_noageint_norandom	1.11346	+	-0.0082971	+	+		+	7	-939.772	1893.54	3.82811
Bacteria;Firmicutes;Clostridia;Peptostreptococcales-Tissierellales;Fenollaria;?	gm_onlyage	1.61325	+	-0.00940515					4	-943.281	1894.56	4.84533
Bacteria;Firmicutes;Clostridia;Peptostreptococcales-Tissierellales;Fenollaria;?	gm_onlygender	0.898537	+		+				4	-943.298	1894.6	4.88101
Bacteria;Firmicutes;Clostridia;Peptostreptococcales-Tissierellales;Fenollaria;?	gm_nogender_noint	1.17122	+	-0.00826391		+			7	-940.364	1894.73	5.01227
Bacteria;Firmicutes;Clostridia;Peptostreptococcales-Tissierellales;Fenollaria;?	gm_nostatus	1.54506	+	-0.00985732	+				5	-942.609	1895.22	5.50304
Bacteria;Firmicutes;Clostridia;Peptostreptococcales-Tissierellales;Fenollaria;?	gm_noage_noint	0.579707	+		+	+			7	-940.671	1895.34	5.62722
Bacteria;Firmicutes;Clostridia;Peptostreptococcales-Tissierellales;Fenollaria;?	gm_nogender	-0.274161	+	0.0121228		+	+		8	-939.73	1895.46	5.74393
Bacteria;Firmicutes;Clostridia;Peptostreptococcales-Tissierellales;Fenollaria;?	gm_noint	1.13516	+	-0.00867299	+	+			8	-940.136	1896.27	6.55712
Bacteria;Firmicutes;Clostridia;Peptostreptococcales-Tissierellales;Fenollaria;?	gm_noage	0.490754	+		+	+		+	8	-940.262	1896.52	6.80752
Bacteria;Firmicutes;Clostridia;Peptostreptococcales-Tissierellales;Fenollaria;?	gm_nogenderint	-0.294016	+	0.0117415	+	+	+		9	-939.511	1897.02	7.30718
Bacteria;Firmicutes;Clostridia;Peptostreptococcales-Tissierellales;Fenollaria;?	gm_full	-0.269457	+	0.0107023	+	+	+	+	10	-939.255	1898.51	8.7941
Bacteria;Firmicutes;Clostridia;Peptostreptococcales-Tissierellales;Fenollaria;?	gm_noageint	1.11344	+	-0.00829705	+	+		+	9
Bacteria;Firmicutes;Clostridia;Peptostreptococcales-Tissierellales;Fenollaria;?	gm_onlystatus	0.703199	+			+			6
Bacteria;Firmicutes;Clostridia;Peptostreptococcales-Tissierellales;Peptoniphilus;?	gm_onlystatus_norandom	0.844194	+			+			4	-932.614	1873.23	0
Bacteria;Firmicutes;Clostridia;Peptostreptococcales-Tissierellales;Peptoniphilus;?	gm_nogender_norandom_noint	1.45085	+	-0.00915223		+			5	-931.967	1873.93	0.705423
Bacteria;Firmicutes;Clostridia;Peptostreptococcales-Tissierellales;Peptoniphilus;?	gm_noage_norandom_noint	0.894368	+		+	+			5	-932.059	1874.12	0.889477
Bacteria;Firmicutes;Clostridia;Peptostreptococcales-Tissierellales;Peptoniphilus;?	gm_noint_norandom	1.46441	+	-0.00864166	+	+			6	-931.483	1874.97	1.73865
Bacteria;Firmicutes;Clostridia;Peptostreptococcales-Tissierellales;Peptoniphilus;?	gm_nogender_norandom	0.679693	+	0.00221991		+	+		6	-931.644	1875.29	2.06015
Bacteria;Firmicutes;Clostridia;Peptostreptococcales-Tissierellales;Peptoniphilus;?	gm_noage_norandom	0.919279	+		+	+		+	6	-932.035	1876.07	2.84176
Bacteria;Firmicutes;Clostridia;Peptostreptococcales-Tissierellales;Peptoniphilus;?	gm_nogenderint_norandom	0.742081	+	0.00197398	+	+	+		7	-931.206	1876.41	3.18508
Bacteria;Firmicutes;Clostridia;Peptostreptococcales-Tissierellales;Peptoniphilus;?	gm_noageint_norandom	1.49674	+	-0.00870308	+	+		+	7	-931.452	1876.9	3.67679
Bacteria;Firmicutes;Clostridia;Peptostreptococcales-Tissierellales;Peptoniphilus;?	gm_nogender	0.678066	+	0.00103442		+	+		8	-931.613	1879.23	5.99813
Bacteria;Firmicutes;Clostridia;Peptostreptococcales-Tissierellales;Peptoniphilus;?	gm_noage	0.844061	+		+	+		+	8	-932.008	1880.02	6.7876
Bacteria;Firmicutes;Clostridia;Peptostreptococcales-Tissierellales;Peptoniphilus;?	gm_nogenderint	0.740884	+	0.00120033	+	+	+		9	-931.192	1880.38	7.15617
Bacteria;Firmicutes;Clostridia;Peptostreptococcales-Tissierellales;Peptoniphilus;?	gm_full	0.767775	+	0.0011549	+	+	+	+	10	-931.155	1882.31	9.08294
Bacteria;Firmicutes;Clostridia;Peptostreptococcales-Tissierellales;Peptoniphilus;?	gm_onlyage	1.96974	+	-0.00984007					4	-939.752	1887.5	14.2758
Bacteria;Firmicutes;Clostridia;Peptostreptococcales-Tissierellales;Peptoniphilus;?	gm_onlygender	1.33662	+		+				4	-940.472	1888.94	15.7162
Bacteria;Firmicutes;Clostridia;Peptostreptococcales-Tissierellales;Peptoniphilus;?	gm_nostatus	1.97532	+	-0.00980222	+				5	-939.746	1889.49	16.2645
Bacteria;Firmicutes;Clostridia;Peptostreptococcales-Tissierellales;Peptoniphilus;?	gm_noageint	1.49674	+	-0.00870306	+	+		+	9
Bacteria;Firmicutes;Clostridia;Peptostreptococcales-Tissierellales;Peptoniphilus;?	gm_onlystatus	0.844192	+			+			6
Bacteria;Firmicutes;Clostridia;Peptostreptococcales-Tissierellales;Peptoniphilus;?	gm_noint	1.46441	+	-0.00864174	+	+			8
Bacteria;Firmicutes;Clostridia;Peptostreptococcales-Tissierellales;Peptoniphilus;?	gm_noage_noint	0.894419	+		+	+			7
Bacteria;Firmicutes;Clostridia;Peptostreptococcales-Tissierellales;Peptoniphilus;?	gm_nogender_noint	1.45085	+	-0.0091522		+			7
Bacteria;Firmicutes;Negativicutes;Veillonellales-Selenomonadales;Veillonellaceae;Megasphaera	gm_onlystatus_norandom	2.83997	+			+			4	-939.322	1886.64	0
Bacteria;Firmicutes;Negativicutes;Veillonellales-Selenomonadales;Veillonellaceae;Megasphaera	gm_nogender_norandom_noint	3.41881	+	-0.00912708		+			5	-938.879	1887.76	1.11321
Bacteria;Firmicutes;Negativicutes;Veillonellales-Selenomonadales;Veillonellaceae;Megasphaera	gm_noage_norandom_noint	2.79529	+		+	+			5	-939.214	1888.43	1.78344
Bacteria;Firmicutes;Negativicutes;Veillonellales-Selenomonadales;Veillonellaceae;Megasphaera	gm_onlystatus	2.58235	+			+			6	-938.494	1888.99	2.34318
Bacteria;Firmicutes;Negativicutes;Veillonellales-Selenomonadales;Veillonellaceae;Megasphaera	gm_noint_norandom	3.40433	+	-0.00979389	+	+			6	-938.711	1889.42	2.7779
Bacteria;Firmicutes;Negativicutes;Veillonellales-Selenomonadales;Veillonellaceae;Megasphaera	gm_nogender_norandom	3.44982	+	-0.00960482		+	+		6	-938.879	1889.76	3.11247
Bacteria;Firmicutes;Negativicutes;Veillonellales-Selenomonadales;Veillonellaceae;Megasphaera	gm_noage_norandom	2.90572	+		+	+		+	6	-938.92	1889.84	3.19538
Bacteria;Firmicutes;Negativicutes;Veillonellales-Selenomonadales;Veillonellaceae;Megasphaera	gm_noageint_norandom	3.51178	+	-0.00977045	+	+		+	7	-938.423	1890.85	4.20178
Bacteria;Firmicutes;Negativicutes;Veillonellales-Selenomonadales;Veillonellaceae;Megasphaera	gm_noage_noint	2.55726	+		+	+			7	-938.444	1890.89	4.24368
Bacteria;Firmicutes;Negativicutes;Veillonellales-Selenomonadales;Veillonellaceae;Megasphaera	gm_nogenderint_norandom	3.38375	+	-0.00947897	+	+	+		7	-938.711	1891.42	4.77757
Bacteria;Firmicutes;Negativicutes;Veillonellales-Selenomonadales;Veillonellaceae;Megasphaera	gm_noage	2.68288	+		+	+		+	8	-938.171	1892.34	5.69662
Bacteria;Firmicutes;Negativicutes;Veillonellales-Selenomonadales;Veillonellaceae;Megasphaera	gm_onlygender	3.2279	+		+				4	-943.524	1895.05	8.4034
Bacteria;Firmicutes;Negativicutes;Veillonellales-Selenomonadales;Veillonellaceae;Megasphaera	gm_onlyage	3.56208	+	-0.00399954					4	-943.661	1895.32	8.67656
Bacteria;Firmicutes;Negativicutes;Veillonellales-Selenomonadales;Veillonellaceae;Megasphaera	gm_full	2.33582	+	0.00469879	+	+	+	+	10	-937.742	1895.48	8.83809
Bacteria;Firmicutes;Negativicutes;Veillonellales-Selenomonadales;Veillonellaceae;Megasphaera	gm_nostatus	3.53667	+	-0.00476812	+				5	-943.399	1896.8	10.1536
Bacteria;Firmicutes;Negativicutes;Veillonellales-Selenomonadales;Veillonellaceae;Megasphaera	gm_nogender	3.44973	+	-0.00960391		+	+		8
Bacteria;Firmicutes;Negativicutes;Veillonellales-Selenomonadales;Veillonellaceae;Megasphaera	gm_noageint	3.51178	+	-0.00977047	+	+		+	9
Bacteria;Firmicutes;Negativicutes;Veillonellales-Selenomonadales;Veillonellaceae;Megasphaera	gm_nogenderint	3.38359	+	-0.00947737	+	+	+		9
Bacteria;Firmicutes;Negativicutes;Veillonellales-Selenomonadales;Veillonellaceae;Megasphaera	gm_noint	3.40431	+	-0.00979395	+	+			8
Bacteria;Firmicutes;Negativicutes;Veillonellales-Selenomonadales;Veillonellaceae;Megasphaera	gm_nogender_noint	3.41881	+	-0.0091268		+			7
Bacteria;Synergistota;Synergistia;Synergistales;Synergistaceae;Cloacibacillus	gm_nogender_norandom_noint	-4.13096	+	0.0519732		+			6	-556.596	1125.19	0		-1.16421
Bacteria;Synergistota;Synergistia;Synergistales;Synergistaceae;Cloacibacillus	gm_nogender_noint	-3.39141	+	0.0540469		+			8	-554.963	1125.93	0.734531		-0.807315
Bacteria;Synergistota;Synergistia;Synergistales;Synergistaceae;Cloacibacillus	gm_noint_norandom	-4.09746	+	0.0518025	+	+			7	-556.516	1127.03	1.8394		-1.32385
Bacteria;Synergistota;Synergistia;Synergistales;Synergistaceae;Cloacibacillus	gm_nogender_norandom	-4.06854	+	0.051144		+	+		7	-556.595	1127.19	1.99874		-1.14145
Bacteria;Synergistota;Synergistia;Synergistales;Synergistaceae;Cloacibacillus	gm_noageint_norandom	-4.0118	+	0.0528043	+	+		+	8	-556.242	1128.48	3.29218		-1.10653
Bacteria;Synergistota;Synergistia;Synergistales;Synergistaceae;Cloacibacillus	gm_noageint	-3.23337	+	0.0552071	+	+		+	10	-554.493	1128.99	3.7949		-0.739158
Bacteria;Synergistota;Synergistia;Synergistales;Synergistaceae;Cloacibacillus	gm_nogenderint_norandom	-4.08202	+	0.051598	+	+	+		8	-556.516	1129.03	3.83932		-1.31697
Bacteria;Synergistota;Synergistia;Synergistales;Synergistaceae;Cloacibacillus	gm_nogenderint	-3.48288	+	0.0557194	+	+	+		10	-554.881	1129.76	4.56986		-0.927067
Bacteria;Synergistota;Synergistia;Synergistales;Synergistaceae;Cloacibacillus	gm_full	-3.48989	+	0.0588472	+	+	+	+	11	-554.482	1130.96	5.77284		-0.778516
Bacteria;Synergistota;Synergistia;Synergistales;Synergistaceae;Cloacibacillus	gm_onlyage	-3.37806	+	0.0476462					5	-562.068	1134.14	8.94453		-16.026
Bacteria;Synergistota;Synergistia;Synergistales;Synergistaceae;Cloacibacillus	gm_nostatus	-3.38292	+	0.0476198	+				6	-562.067	1136.13	10.9419		-15.7544
Bacteria;Synergistota;Synergistia;Synergistales;Synergistaceae;Cloacibacillus	gm_onlystatus_norandom	-0.628734	+			+			5	-564.885	1139.77	14.5781		-1.72573
Bacteria;Synergistota;Synergistia;Synergistales;Synergistaceae;Cloacibacillus	gm_noage_norandom_noint	-0.62298	+		+	+			6	-564.865	1141.73	16.5383		-1.86491
Bacteria;Synergistota;Synergistia;Synergistales;Synergistaceae;Cloacibacillus	gm_noage_noint	0.26742	+		+	+			8	-563.421	1142.84	17.6492		-1.05185
Bacteria;Synergistota;Synergistia;Synergistales;Synergistaceae;Cloacibacillus	gm_noage_norandom	-0.509755	+		+	+		+	7	-564.688	1143.38	18.1843		-1.73362
Bacteria;Synergistota;Synergistia;Synergistales;Synergistaceae;Cloacibacillus	gm_onlygender	-0.210986	+		+				5	-569.955	1149.91	24.7183		-14.6832
Bacteria;Synergistota;Synergistia;Synergistales;Synergistaceae;Cloacibacillus	gm_noage	0.436354	+		+	+		+	9					-0.954533
Bacteria;Synergistota;Synergistia;Synergistales;Synergistaceae;Cloacibacillus	gm_nogender	-3.45266	+	0.054898		+	+		9					-0.81802
Bacteria;Synergistota;Synergistia;Synergistales;Synergistaceae;Cloacibacillus	gm_onlystatus	0.260668	+			+			7					-1.01005
Bacteria;Synergistota;Synergistia;Synergistales;Synergistaceae;Cloacibacillus	gm_noint	-3.35862	+	0.0539964	+	+			9					-0.900353
Bacteria;Verrucomicrobiota;Verrucomicrobiae;Verrucomicrobiales;Akkermansiaceae;Akkermansia	gm_onlystatus_norandom	3.74359	+			+			5	-2465.35	4940.69	0		-18.355
Bacteria;Verrucomicrobiota;Verrucomicrobiae;Verrucomicrobiales;Akkermansiaceae;Akkermansia	gm_nogender_norandom_noint	3.50523	+	0.00356629		+			6	-2465.15	4942.31	1.61321		-17.8896
Bacteria;Verrucomicrobiota;Verrucomicrobiae;Verrucomicrobiales;Akkermansiaceae;Akkermansia	gm_noage_norandom_noint	3.72987	+		+	+			6	-2465.3	4942.59	1.90034		-18.0996
Bacteria;Verrucomicrobiota;Verrucomicrobiae;Verrucomicrobiales;Akkermansiaceae;Akkermansia	gm_nogender_norandom	3.98506	+	-0.00359161		+	+		7	-2464.8	4943.61	2.91765		-17.8505
Bacteria;Verrucomicrobiota;Verrucomicrobiae;Verrucomicrobiales;Akkermansiaceae;Akkermansia	gm_onlystatus	3.923	+			+			7	-2464.96	4943.93	3.23716		-445.174
Bacteria;Verrucomicrobiota;Verrucomicrobiae;Verrucomicrobiales;Akkermansiaceae;Akkermansia	gm_noint_norandom	3.5005	+	0.00346007	+	+			7	-2465.11	4944.23	3.53757		-18.0877
Bacteria;Verrucomicrobiota;Verrucomicrobiae;Verrucomicrobiales;Akkermansiaceae;Akkermansia	gm_noage_norandom	3.72538	+		+	+		+	7	-2465.29	4944.59	3.89627		-18.3283
Bacteria;Verrucomicrobiota;Verrucomicrobiae;Verrucomicrobiales;Akkermansiaceae;Akkermansia	gm_nogender_noint	3.66363	+	0.00405862		+			8	-2464.72	4945.43	4.74072		-383.225
Bacteria;Verrucomicrobiota;Verrucomicrobiae;Verrucomicrobiales;Akkermansiaceae;Akkermansia	gm_nogenderint_norandom	3.97002	+	-0.0034914	+	+	+		8	-2464.79	4945.57	4.88099		-16.9092
Bacteria;Verrucomicrobiota;Verrucomicrobiae;Verrucomicrobiales;Akkermansiaceae;Akkermansia	gm_onlygender	3.88846	+		+				5	-2467.84	4945.68	4.98371		-18.2547
Bacteria;Verrucomicrobiota;Verrucomicrobiae;Verrucomicrobiales;Akkermansiaceae;Akkermansia	gm_noage_noint	3.90802	+		+	+			8	-2464.93	4945.86	5.16672		-146.841
Bacteria;Verrucomicrobiota;Verrucomicrobiae;Verrucomicrobiales;Akkermansiaceae;Akkermansia	gm_noageint_norandom	3.49287	+	0.00348042	+	+		+	8	-2465.11	4946.22	5.52984		-18.2319
Bacteria;Verrucomicrobiota;Verrucomicrobiae;Verrucomicrobiales;Akkermansiaceae;Akkermansia	gm_nogender	4.07751	+	-0.00235905		+	+		9	-2464.44	4946.88	6.18569		-413.465
Bacteria;Verrucomicrobiota;Verrucomicrobiae;Verrucomicrobiales;Akkermansiaceae;Akkermansia	gm_nostatus	3.69676	+	0.00292412	+				6	-2467.71	4947.41	6.72298		-18.1176
Bacteria;Verrucomicrobiota;Verrucomicrobiae;Verrucomicrobiales;Akkermansiaceae;Akkermansia	gm_noageint	3.65118	+	0.0039795	+	+		+	10	-2464.69	4949.38	8.68997		-274.034
Bacteria;Verrucomicrobiota;Verrucomicrobiae;Verrucomicrobiales;Akkermansiaceae;Akkermansia	gm_full	4.06008	+	-0.00237441	+	+	+	+	11	-2464.42	4950.84	10.1456		-330.81
Bacteria;Verrucomicrobiota;Verrucomicrobiae;Verrucomicrobiales;Akkermansiaceae;Akkermansia	gm_noage	3.90416	+		+	+		+	9					-766.443
Bacteria;Verrucomicrobiota;Verrucomicrobiae;Verrucomicrobiales;Akkermansiaceae;Akkermansia	gm_nogenderint	3.97	+	-0.00349152	+	+	+		10					-17.7476
Bacteria;Verrucomicrobiota;Verrucomicrobiae;Verrucomicrobiales;Akkermansiaceae;Akkermansia	gm_onlyage	-6.7513	+	-0.000861874					5					-3.32541
Bacteria;Verrucomicrobiota;Verrucomicrobiae;Verrucomicrobiales;Akkermansiaceae;Akkermansia	gm_noint	3.50043	+	0.00346013	+	+			9					-17.6859
Taxa potentially influenced by age and/or gender rather than disease status
taxa	models	cond((Int))	disp((Int))	cond(age)	cond(gender)	cond(status)	cond(age:status)	cond(gender:status)	df	logLik	AIC	delta	weight	zi((Int))
Bacteria;Actinobacteriota;Actinobacteria;Bifidobacteriales;Bifidobacteriaceae;Scardovia	gm_full	-0.0137813	+	-0.909411	+	+	+	+	11					0.00720108
Bacteria;Actinobacteriota;Actinobacteria;Bifidobacteriales;Bifidobacteriaceae;Scardovia	gm_nostatus	-0.0150145	+	-0.999156	+				6					0.00780277
Bacteria;Actinobacteriota;Actinobacteria;Bifidobacteriales;Bifidobacteriaceae;Scardovia	gm_noage	-14.2437	+		+	+		+	9					11.4574
Bacteria;Actinobacteriota;Actinobacteria;Bifidobacteriales;Bifidobacteriaceae;Scardovia	gm_nogender	-0.0137817	+	-0.909437		+	+		9					0.0072013
Bacteria;Actinobacteriota;Actinobacteria;Bifidobacteriales;Bifidobacteriaceae;Scardovia	gm_noageint	-0.0151416	+	-0.999177	+	+		+	10					0.00791189
Bacteria;Actinobacteriota;Actinobacteria;Bifidobacteriales;Bifidobacteriaceae;Scardovia	gm_nogenderint	-0.0137814	+	-0.909416	+	+	+		10					0.00720112
Bacteria;Actinobacteriota;Actinobacteria;Bifidobacteriales;Bifidobacteriaceae;Scardovia	gm_onlystatus	-19.711	+			+			7					15.3378
Bacteria;Actinobacteriota;Actinobacteria;Bifidobacteriales;Bifidobacteriaceae;Scardovia	gm_onlystatus_norandom	-26.1211	+			+			5					16.8601
Bacteria;Actinobacteriota;Actinobacteria;Bifidobacteriales;Bifidobacteriaceae;Scardovia	gm_onlygender	-29.9072	+		+				5					9.50445
Bacteria;Actinobacteriota;Actinobacteria;Bifidobacteriales;Bifidobacteriaceae;Scardovia	gm_onlyage	-0.015015	+	-0.999187					5					0.00780301
Bacteria;Actinobacteriota;Actinobacteria;Bifidobacteriales;Bifidobacteriaceae;Scardovia	gm_noint	-0.0151417	+	-0.999184	+	+			9					0.00791195
Bacteria;Actinobacteriota;Actinobacteria;Bifidobacteriales;Bifidobacteriaceae;Scardovia	gm_noint_norandom	-0.0150138	+	-0.999108	+	+			7					0.00780239
Bacteria;Actinobacteriota;Actinobacteria;Bifidobacteriales;Bifidobacteriaceae;Scardovia	gm_noage_norandom	-11.8482	+		+	+		+	7					23.9386
Bacteria;Actinobacteriota;Actinobacteria;Bifidobacteriales;Bifidobacteriaceae;Scardovia	gm_noage_norandom_noint	-13.2476	+		+	+			6					21.9899
Bacteria;Actinobacteriota;Actinobacteria;Bifidobacteriales;Bifidobacteriaceae;Scardovia	gm_noage_noint	-16.2727	+		+	+			8					12.9727
Bacteria;Actinobacteriota;Actinobacteria;Bifidobacteriales;Bifidobacteriaceae;Scardovia	gm_nogender_noint	-0.0151422	+	-0.999213		+			8					0.00791217
Bacteria;Actinobacteriota;Actinobacteria;Bifidobacteriales;Bifidobacteriaceae;Scardovia	gm_nogender_norandom	-0.0125383	+	-0.834372		+	+		7					0.00651591
Bacteria;Actinobacteriota;Actinobacteria;Bifidobacteriales;Bifidobacteriaceae;Scardovia	gm_nogender_norandom_noint	-0.0150143	+	-0.999138		+			6					0.00780263
Bacteria;Actinobacteriota;Actinobacteria;Bifidobacteriales;Bifidobacteriaceae;Scardovia	gm_noageint_norandom	-0.0150136	+	-0.999094	+	+		+	8					0.00780228
Bacteria;Actinobacteriota;Actinobacteria;Bifidobacteriales;Bifidobacteriaceae;Scardovia	gm_nogenderint_norandom	-0.012538	+	-0.834354	+	+	+		8					0.00651577
Bacteria;Firmicutes;Bacilli;RF39;uncultured bacterium adhufec202;?	gm_onlyage	-6.38128	+	0.0583927					5	-80.7917	171.583	0		-15.0811
Bacteria;Firmicutes;Bacilli;RF39;uncultured bacterium adhufec202;?	gm_nogender_norandom_noint	-5.70178	+	0.0572137		+			6	-79.7934	171.587	0.00335733		-14.9255
Bacteria;Firmicutes;Bacilli;RF39;uncultured bacterium adhufec202;?	gm_onlystatus_norandom	-0.0154734	+			+			5	-80.9877	171.975	0.391917		1.75192
Bacteria;Firmicutes;Bacilli;RF39;uncultured bacterium adhufec202;?	gm_nogender_norandom	-8.85839	+	0.101777		+	+		7	-79.0057	172.011	0.428064		-14.0413
Bacteria;Firmicutes;Bacilli;RF39;uncultured bacterium adhufec202;?	gm_nostatus	-6.31852	+	0.0589796	+				6	-80.7152	173.43	1.84709		-14.0486
Bacteria;Firmicutes;Bacilli;RF39;uncultured bacterium adhufec202;?	gm_noint_norandom	-5.69552	+	0.0573934	+	+			7	-79.79	173.58	1.99651		-14.637
Bacteria;Firmicutes;Bacilli;RF39;uncultured bacterium adhufec202;?	gm_noage_norandom_noint	-0.00890927	+		+	+			6	-80.9875	173.975	2.39169		1.75554
Bacteria;Firmicutes;Bacilli;RF39;uncultured bacterium adhufec202;?	gm_nogenderint_norandom	-8.85343	+	0.101993	+	+	+		8	-79.002	174.004	2.42066		-13.3503
Bacteria;Firmicutes;Bacilli;RF39;uncultured bacterium adhufec202;?	gm_onlygender	-0.486637	+		+				5	-82.0929	174.186	2.60244		1.75532
Bacteria;Firmicutes;Bacilli;RF39;uncultured bacterium adhufec202;?	gm_noageint_norandom	-5.50885	+	0.0584712	+	+		+	8	-79.5407	175.081	3.49804		-14.5028
Bacteria;Firmicutes;Bacilli;RF39;uncultured bacterium adhufec202;?	gm_onlystatus	-1.19895	+			+			7	-80.7229	175.446	3.86232		2.01871
Bacteria;Firmicutes;Bacilli;RF39;uncultured bacterium adhufec202;?	gm_noage_norandom	0.334793	+		+	+		+	7	-80.7438	175.488	3.90414		1.86963
Bacteria;Firmicutes;Bacilli;RF39;uncultured bacterium adhufec202;?	gm_noage_noint	-1.25152	+		+	+			8	-80.7196	177.439	5.85582		2.01405
Bacteria;Firmicutes;Bacilli;RF39;uncultured bacterium adhufec202;?	gm_full	-8.74839	+	0.124119	+	+	+	+	11					0.916254
Bacteria;Firmicutes;Bacilli;RF39;uncultured bacterium adhufec202;?	gm_noage	-0.999847	+		+	+		+	9					2.06747
Bacteria;Firmicutes;Bacilli;RF39;uncultured bacterium adhufec202;?	gm_nogender	-8.85839	+	0.101776		+	+		9					-14.1035
Bacteria;Firmicutes;Bacilli;RF39;uncultured bacterium adhufec202;?	gm_noageint	-5.50885	+	0.0584712	+	+		+	10					-14.0877
Bacteria;Firmicutes;Bacilli;RF39;uncultured bacterium adhufec202;?	gm_nogenderint	-8.85342	+	0.101994	+	+	+		10					-13.4973
Bacteria;Firmicutes;Bacilli;RF39;uncultured bacterium adhufec202;?	gm_noint	-5.69554	+	0.057394	+	+			9					-14.4483
Bacteria;Firmicutes;Bacilli;RF39;uncultured bacterium adhufec202;?	gm_nogender_noint	-5.70178	+	0.0572136		+			8					-14.6157
Bacteria;Firmicutes;Bacilli;Staphylococcales;Gemellaceae;Gemella	gm_nogender_norandom_noint	-5.171	+	0.033991		+			5	-260.025	530.05	0
Bacteria;Firmicutes;Bacilli;Staphylococcales;Gemellaceae;Gemella	gm_noage_norandom_noint	-3.25281	+		+	+			5	-260.209	530.418	0.367778
Bacteria;Firmicutes;Bacilli;Staphylococcales;Gemellaceae;Gemella	gm_noint_norandom	-4.93707	+	0.0271381	+	+			6	-259.296	530.592	0.542027
Bacteria;Firmicutes;Bacilli;Staphylococcales;Gemellaceae;Gemella	gm_onlystatus_norandom	-2.97325	+			+			4	-261.569	531.139	1.08858
Bacteria;Firmicutes;Bacilli;Staphylococcales;Gemellaceae;Gemella	gm_onlygender	-3.58836	+		+				4	-261.861	531.722	1.6712
Bacteria;Firmicutes;Bacilli;Staphylococcales;Gemellaceae;Gemella	gm_nogender_norandom	-5.65039	+	0.0414278		+	+		6	-259.995	531.989	1.93911
Bacteria;Firmicutes;Bacilli;Staphylococcales;Gemellaceae;Gemella	gm_noage_norandom	-3.14852	+		+	+		+	6	-260.12	532.24	2.18923
Bacteria;Firmicutes;Bacilli;Staphylococcales;Gemellaceae;Gemella	gm_noageint_norandom	-4.8312	+	0.0272163	+	+		+	7	-259.19	532.379	2.32888
Bacteria;Firmicutes;Bacilli;Staphylococcales;Gemellaceae;Gemella	gm_nogenderint_norandom	-5.54595	+	0.0365523	+	+	+		7	-259.247	532.494	2.44405
Bacteria;Firmicutes;Bacilli;Staphylococcales;Gemellaceae;Gemella	gm_onlyage	-4.47545	+	0.0170952					4	-262.363	532.725	2.67497
Bacteria;Firmicutes;Bacilli;Staphylococcales;Gemellaceae;Gemella	gm_nostatus	-4.27949	+	0.0107623	+				5	-261.688	533.376	3.32579
Bacteria;Firmicutes;Bacilli;Staphylococcales;Gemellaceae;Gemella	gm_noage_noint	-2.97039	+		+	+			7	-259.73	533.461	3.41056
Bacteria;Firmicutes;Bacilli;Staphylococcales;Gemellaceae;Gemella	gm_noage	-2.81509	+		+	+		+	8	-259.563	535.126	5.07527
Bacteria;Firmicutes;Bacilli;Staphylococcales;Gemellaceae;Gemella	gm_noageint	-4.37572	+	0.0240177	+	+		+	9	-258.859	535.718	5.66772
Bacteria;Firmicutes;Bacilli;Staphylococcales;Gemellaceae;Gemella	gm_nogenderint	-4.77016	+	0.0276204	+	+	+		9	-259.017	536.034	5.98323
Bacteria;Firmicutes;Bacilli;Staphylococcales;Gemellaceae;Gemella	gm_full	-4.91889	+	0.0322738	+	+	+	+	10	-258.823	537.647	7.59646
Bacteria;Firmicutes;Bacilli;Staphylococcales;Gemellaceae;Gemella	gm_nogender	-4.93984	+	0.0334033		+	+		8
Bacteria;Firmicutes;Bacilli;Staphylococcales;Gemellaceae;Gemella	gm_onlystatus	-2.68811	+			+			6
Bacteria;Firmicutes;Bacilli;Staphylococcales;Gemellaceae;Gemella	gm_noint	-4.93625	+	0.0271389	+	+			8
Bacteria;Firmicutes;Bacilli;Staphylococcales;Gemellaceae;Gemella	gm_nogender_noint	-4.83608	+	0.0318712		+			7
Bacteria;Firmicutes;Clostridia;Clostridiales;Clostridiaceae;Clostridium sensu stricto 1	gm_onlystatus_norandom	5.04999	+			+			4	-2465.85	4939.69	0
Bacteria;Firmicutes;Clostridia;Clostridiales;Clostridiaceae;Clostridium sensu stricto 1	gm_noage_norandom_noint	5.00415	+		+	+			5	-2465.34	4940.67	0.982397
Bacteria;Firmicutes;Clostridia;Clostridiales;Clostridiaceae;Clostridium sensu stricto 1	gm_onlygender	4.90716	+		+				4	-2466.71	4941.42	1.72782
Bacteria;Firmicutes;Clostridia;Clostridiales;Clostridiaceae;Clostridium sensu stricto 1	gm_nogender_norandom_noint	5.06423	+	-0.0150545		+			5	-2465.84	4941.69	1.99832
Bacteria;Firmicutes;Clostridia;Clostridiales;Clostridiaceae;Clostridium sensu stricto 1	gm_onlyage	5.01868	+	-0.0710884					4	-2467.01	4942.03	2.33788
Bacteria;Firmicutes;Clostridia;Clostridiales;Clostridiaceae;Clostridium sensu stricto 1	gm_noage_norandom	5.0222	+		+	+		+	6	-2465.29	4942.59	2.89646
Bacteria;Firmicutes;Clostridia;Clostridiales;Clostridiaceae;Clostridium sensu stricto 1	gm_noint_norandom	5.02147	+	-0.0183345	+	+			6	-2465.34	4942.67	2.97989
Bacteria;Firmicutes;Clostridia;Clostridiales;Clostridiaceae;Clostridium sensu stricto 1	gm_nogender_norandom	5.34045	+	-0.30372		+	+		6	-2465.66	4943.32	3.63371
Bacteria;Firmicutes;Clostridia;Clostridiales;Clostridiaceae;Clostridium sensu stricto 1	gm_nostatus	4.98223	+	-0.0780441	+				5	-2466.69	4943.37	3.68217
Bacteria;Firmicutes;Clostridia;Clostridiales;Clostridiaceae;Clostridium sensu stricto 1	gm_onlystatus	5.05263	+			+			6	-2465.79	4943.59	3.89902
Bacteria;Firmicutes;Clostridia;Clostridiales;Clostridiaceae;Clostridium sensu stricto 1	gm_nogenderint_norandom	5.26823	+	-0.27449	+	+	+		7	-2465.19	4944.38	4.69023
Bacteria;Firmicutes;Clostridia;Clostridiales;Clostridiaceae;Clostridium sensu stricto 1	gm_noageint_norandom	5.03713	+	-0.0158709	+	+		+	7	-2465.29	4944.58	4.89458
Bacteria;Firmicutes;Clostridia;Clostridiales;Clostridiaceae;Clostridium sensu stricto 1	gm_noage_noint	5.00686	+		+	+			7	-2465.29	4944.59	4.89815
Bacteria;Firmicutes;Clostridia;Clostridiales;Clostridiaceae;Clostridium sensu stricto 1	gm_nogender_noint	5.04521	+	0.00788802		+			7	-2465.79	4945.59	5.89857
Bacteria;Firmicutes;Clostridia;Clostridiales;Clostridiaceae;Clostridium sensu stricto 1	gm_noage	5.02384	+		+	+		+	8	-2465.26	4946.51	6.8216
Bacteria;Firmicutes;Clostridia;Clostridiales;Clostridiaceae;Clostridium sensu stricto 1	gm_noint	5.00448	+	0.00261695	+	+			8	-2465.29	4946.59	6.8981
Bacteria;Firmicutes;Clostridia;Clostridiales;Clostridiaceae;Clostridium sensu stricto 1	gm_nogenderint	5.24067	+	-0.243878	+	+	+		9	-2465.18	4948.35	8.66123
Bacteria;Firmicutes;Clostridia;Clostridiales;Clostridiaceae;Clostridium sensu stricto 1	gm_noageint	5.02008	+	0.00402492	+	+		+	9	-2465.26	4948.51	8.82148
Bacteria;Firmicutes;Clostridia;Clostridiales;Clostridiaceae;Clostridium sensu stricto 1	gm_full	5.25111	+	-0.238238	+	+	+	+	10	-2465.14	4950.28	10.5941
Bacteria;Firmicutes;Clostridia;Clostridiales;Clostridiaceae;Clostridium sensu stricto 1	gm_nogender	5.3404	+	-0.303676		+	+		8
Bacteria;Firmicutes;Clostridia;Oscillospirales;?;?	gm_nogender_norandom_noint	0.727517	+	0.00936279		+			6	-1218.66	2449.32	0		-19.0043
Bacteria;Firmicutes;Clostridia;Oscillospirales;?;?	gm_onlystatus_norandom	1.34031	+			+			5	-1219.67	2449.33	0.0136377		-19.0632
Bacteria;Firmicutes;Clostridia;Oscillospirales;?;?	gm_onlyage	0.81898	+	0.0105846					5	-1220.4	2450.8	1.47929		-19.0828
Bacteria;Firmicutes;Clostridia;Oscillospirales;?;?	gm_noage_norandom_noint	1.30891	+		+	+			6	-1219.49	2450.99	1.67093		-19.3878
Bacteria;Firmicutes;Clostridia;Oscillospirales;?;?	gm_nogender_norandom	0.373957	+	0.0146884		+	+		7	-1218.5	2451	1.68435		-19.0739
Bacteria;Firmicutes;Clostridia;Oscillospirales;?;?	gm_noint_norandom	0.715112	+	0.00915124	+	+			7	-1218.54	2451.07	1.75506		-18.8989
Bacteria;Firmicutes;Clostridia;Oscillospirales;?;?	gm_onlystatus	1.35362	+			+			7	-1219.11	2452.22	2.90016		-284.109
Bacteria;Firmicutes;Clostridia;Oscillospirales;?;?	gm_nostatus	0.793534	+	0.0102302	+				6	-1220.12	2452.24	2.92703		-19.3996
Bacteria;Firmicutes;Clostridia;Oscillospirales;?;?	gm_nogender_noint	0.792582	+	0.00847349		+			8	-1218.3	2452.6	3.28379		-122.394
Bacteria;Firmicutes;Clostridia;Oscillospirales;?;?	gm_onlygender	1.46843	+		+				5	-1221.34	2452.67	3.35352		-18.9402
Bacteria;Firmicutes;Clostridia;Oscillospirales;?;?	gm_nogenderint_norandom	0.336079	+	0.0148222	+	+	+		8	-1218.36	2452.71	3.39342		-19.368
Bacteria;Firmicutes;Clostridia;Oscillospirales;?;?	gm_noage_norandom	1.28334	+		+	+		+	7	-1219.45	2452.91	3.59045		-18.9177
Bacteria;Firmicutes;Clostridia;Oscillospirales;?;?	gm_noageint_norandom	0.685803	+	0.00917551	+	+		+	8	-1218.49	2452.98	3.66149		-19.3273
Bacteria;Firmicutes;Clostridia;Oscillospirales;?;?	gm_noage_noint	1.31932	+		+	+			8	-1218.9	2453.79	4.47685		-456.511
Bacteria;Firmicutes;Clostridia;Oscillospirales;?;?	gm_nogender	0.572524	+	0.0117627		+	+		9	-1218.25	2454.5	5.17936		-512.842
Bacteria;Firmicutes;Clostridia;Oscillospirales;?;?	gm_noage	1.29439	+		+	+		+	9	-1218.86	2455.72	6.39844		-316.301
Bacteria;Firmicutes;Clostridia;Oscillospirales;?;?	gm_noageint	0.752428	+	0.0082213	+	+		+	10	-1218.1	2456.2	6.8859		-303.843
Bacteria;Firmicutes;Clostridia;Oscillospirales;?;?	gm_full	0.525042	+	0.0116298	+	+	+	+	11	-1218.04	2458.09	8.77184		-234.321
Bacteria;Firmicutes;Clostridia;Oscillospirales;?;?	gm_nogenderint	0.336087	+	0.014822	+	+	+		10					-17.6256
Bacteria;Firmicutes;Clostridia;Oscillospirales;?;?	gm_noint	0.783171	+	0.00817951	+	+			9					-214.618
Bacteria;Firmicutes;Clostridia;Oscillospirales;Oscillospiraceae;UCG-002	gm_noage_norandom_noint	4.93157	+		+	+			5	-3191.3	6392.6	0	0.165182
Bacteria;Firmicutes;Clostridia;Oscillospirales;Oscillospiraceae;UCG-002	gm_noint_norandom	4.59082	+	0.362096	+	+			6	-3190.71	6393.41	0.814368	0.109932
Bacteria;Firmicutes;Clostridia;Oscillospirales;Oscillospiraceae;UCG-002	gm_noage_noint	4.91318	+		+	+			7	-3189.72	6393.44	0.843392	0.108348
Bacteria;Firmicutes;Clostridia;Oscillospirales;Oscillospiraceae;UCG-002	gm_onlygender	5.04358	+		+				4	-3193.21	6394.42	1.82102	0.0664557
Bacteria;Firmicutes;Clostridia;Oscillospirales;Oscillospiraceae;UCG-002	gm_onlystatus_norandom	5.01737	+			+			4	-3193.27	6394.55	1.95101	0.0622739
Bacteria;Firmicutes;Clostridia;Oscillospirales;Oscillospiraceae;UCG-002	gm_noage_norandom	4.93781	+		+	+		+	6	-3191.29	6394.58	1.98656	0.0611768
Bacteria;Firmicutes;Clostridia;Oscillospirales;Oscillospiraceae;UCG-002	gm_nogender_norandom_noint	4.60019	+	0.435575		+			5	-3192.4	6394.81	2.20996	0.0547111
Bacteria;Firmicutes;Clostridia;Oscillospirales;Oscillospiraceae;UCG-002	gm_nostatus	4.64816	+	0.414065	+				5	-3192.43	6394.86	2.26215	0.0533019
Bacteria;Firmicutes;Clostridia;Oscillospirales;Oscillospiraceae;UCG-002	gm_noint	4.6935	+	0.240529	+	+			8	-3189.48	6394.97	2.36873	0.0505359
Bacteria;Firmicutes;Clostridia;Oscillospirales;Oscillospiraceae;UCG-002	gm_nogenderint_norandom	4.42242	+	0.534239	+	+	+		7	-3190.64	6395.28	2.68031	0.0432454
Bacteria;Firmicutes;Clostridia;Oscillospirales;Oscillospiraceae;UCG-002	gm_noage	4.93231	+		+	+		+	8	-3189.66	6395.31	2.71852	0.0424272
Bacteria;Firmicutes;Clostridia;Oscillospirales;Oscillospiraceae;UCG-002	gm_noageint_norandom	4.59725	+	0.363812	+	+		+	7	-3190.69	6395.39	2.7919	0.0408987
Bacteria;Firmicutes;Clostridia;Oscillospirales;Oscillospiraceae;UCG-002	gm_onlystatus	5.00071	+			+			6	-3191.95	6395.9	3.30081	0.0317103
Bacteria;Firmicutes;Clostridia;Oscillospirales;Oscillospiraceae;UCG-002	gm_nogender_norandom	4.43647	+	0.603042		+	+		6	-3192.34	6396.68	4.08704	0.0214029
Bacteria;Firmicutes;Clostridia;Oscillospirales;Oscillospiraceae;UCG-002	gm_noageint	4.71275	+	0.240236	+	+		+	9	-3189.42	6396.84	4.24712	0.0197566
Bacteria;Firmicutes;Clostridia;Oscillospirales;Oscillospiraceae;UCG-002	gm_nogender_noint	4.6851	+	0.339543		+			7	-3191.46	6396.93	4.33343	0.0189222
Bacteria;Firmicutes;Clostridia;Oscillospirales;Oscillospiraceae;UCG-002	gm_nogenderint	4.68797	+	0.246358	+	+	+		9	-3189.48	6396.96	4.36862	0.0185922
Bacteria;Firmicutes;Clostridia;Oscillospirales;Oscillospiraceae;UCG-002	gm_onlyage	4.6679	+	0.50236					4	-3194.58	6397.16	4.56212	0.0168776
Bacteria;Firmicutes;Clostridia;Oscillospirales;Oscillospiraceae;UCG-002	gm_full	4.68083	+	0.274601	+	+	+	+	10	-3189.42	6398.84	6.24334	0.00728179
Bacteria;Firmicutes;Clostridia;Oscillospirales;Oscillospiraceae;UCG-002	gm_nogender	4.66311	+	0.36284		+	+		8	-3191.46	6398.93	6.3317	0.00696711
Bacteria;Firmicutes;Clostridia;Oscillospirales;Oscillospiraceae;UCG-005	gm_onlygender	3.82335	+		+				4	-2530.23	5068.47	0
Bacteria;Firmicutes;Clostridia;Oscillospirales;Oscillospiraceae;UCG-005	gm_noage_norandom_noint	3.75224	+		+	+			5	-2529.55	5069.11	0.639773
Bacteria;Firmicutes;Clostridia;Oscillospirales;Oscillospiraceae;UCG-005	gm_nostatus	3.48023	+	0.00523373	+				5	-2529.74	5069.49	1.02053
Bacteria;Firmicutes;Clostridia;Oscillospirales;Oscillospiraceae;UCG-005	gm_noint_norandom	3.42743	+	0.00498714	+	+			6	-2529.11	5070.22	1.75313
Bacteria;Firmicutes;Clostridia;Oscillospirales;Oscillospiraceae;UCG-005	gm_noage_norandom	3.77853	+		+	+		+	6	-2529.46	5070.92	2.44731
Bacteria;Firmicutes;Clostridia;Oscillospirales;Oscillospiraceae;UCG-005	gm_noage_noint	3.76009	+		+	+			7	-2528.72	5071.44	2.96821
Bacteria;Firmicutes;Clostridia;Oscillospirales;Oscillospiraceae;UCG-005	gm_onlystatus_norandom	3.84602	+			+			4	-2531.82	5071.65	3.18083
Bacteria;Firmicutes;Clostridia;Oscillospirales;Oscillospiraceae;UCG-005	gm_nogenderint_norandom	3.69837	+	0.000941327	+	+	+		7	-2528.93	5071.87	3.40082
Bacteria;Firmicutes;Clostridia;Oscillospirales;Oscillospiraceae;UCG-005	gm_noageint_norandom	3.45503	+	0.00495494	+	+		+	7	-2529.02	5072.04	3.57324
Bacteria;Firmicutes;Clostridia;Oscillospirales;Oscillospiraceae;UCG-005	gm_onlyage	3.53138	+	0.00615584					4	-2532.14	5072.28	3.81484
Bacteria;Firmicutes;Clostridia;Oscillospirales;Oscillospiraceae;UCG-005	gm_nogender_norandom_noint	3.46169	+	0.00583555		+			5	-2531.22	5072.43	3.96388
Bacteria;Firmicutes;Clostridia;Oscillospirales;Oscillospiraceae;UCG-005	gm_noint	3.47273	+	0.00436226	+	+			8	-2528.38	5072.76	4.29075
Bacteria;Firmicutes;Clostridia;Oscillospirales;Oscillospiraceae;UCG-005	gm_noage	3.78938	+		+	+		+	8	-2528.6	5073.2	4.72675
Bacteria;Firmicutes;Clostridia;Oscillospirales;Oscillospiraceae;UCG-005	gm_nogender_norandom	3.80146	+	0.000723953		+	+		6	-2530.94	5073.88	5.41578
Bacteria;Firmicutes;Clostridia;Oscillospirales;Oscillospiraceae;UCG-005	gm_onlystatus	3.85578	+			+			6	-2531.14	5074.28	5.81407
Bacteria;Firmicutes;Clostridia;Oscillospirales;Oscillospiraceae;UCG-005	gm_noageint	3.50525	+	0.00429142	+	+		+	9	-2528.27	5074.54	6.07293
Bacteria;Firmicutes;Clostridia;Oscillospirales;Oscillospiraceae;UCG-005	gm_nogender_noint	3.49759	+	0.00537439		+			7	-2530.62	5075.25	6.77911
Bacteria;Firmicutes;Clostridia;Oscillospirales;Oscillospiraceae;UCG-005	gm_full	3.81161	+	-0.000295012	+	+	+	+	10	-2528.04	5076.09	7.61747
Bacteria;Firmicutes;Clostridia;Oscillospirales;Oscillospiraceae;UCG-005	gm_nogender	3.88664	+	-0.000429217		+	+		8	-2530.27	5076.53	8.06413
Bacteria;Firmicutes;Clostridia;Oscillospirales;Oscillospiraceae;UCG-005	gm_nogenderint	3.69832	+	0.000941694	+	+	+		9
Bacteria;Firmicutes;Clostridia;Oscillospirales;Ruminococcaceae;UBA1819	gm_onlyage	-2.53019	+	1.6002					4	-559.555	1127.11	0
Bacteria;Firmicutes;Clostridia;Oscillospirales;Ruminococcaceae;UBA1819	gm_nogender_norandom_noint	-2.60056	+	1.52821		+			5	-558.966	1127.93	0.821739
Bacteria;Firmicutes;Clostridia;Oscillospirales;Ruminococcaceae;UBA1819	gm_nostatus	-2.53819	+	1.65634	+				5	-559.391	1128.78	1.6718
Bacteria;Firmicutes;Clostridia;Oscillospirales;Ruminococcaceae;UBA1819	gm_noint_norandom	-2.61293	+	1.58918	+	+			6	-558.741	1129.48	2.37092
Bacteria;Firmicutes;Clostridia;Oscillospirales;Ruminococcaceae;UBA1819	gm_nogender_norandom	-2.22748	+	1.13209		+	+		6	-558.873	1129.75	2.63599
Bacteria;Firmicutes;Clostridia;Oscillospirales;Ruminococcaceae;UBA1819	gm_noageint_norandom	-2.75325	+	1.59226	+	+		+	7	-558.168	1130.34	3.22593
Bacteria;Firmicutes;Clostridia;Oscillospirales;Ruminococcaceae;UBA1819	gm_onlystatus_norandom	-1.07358	+			+			4	-561.528	1131.06	3.94447
Bacteria;Firmicutes;Clostridia;Oscillospirales;Ruminococcaceae;UBA1819	gm_nogenderint_norandom	-2.25745	+	1.21096	+	+	+		7	-558.66	1131.32	4.20961
Bacteria;Firmicutes;Clostridia;Oscillospirales;Ruminococcaceae;UBA1819	gm_onlygender	-0.879532	+		+				4	-562.337	1132.67	5.56334
Bacteria;Firmicutes;Clostridia;Oscillospirales;Ruminococcaceae;UBA1819	gm_noage_norandom_noint	-1.04454	+		+	+			5	-561.451	1132.9	5.79083
Bacteria;Firmicutes;Clostridia;Oscillospirales;Ruminococcaceae;UBA1819	gm_noage_norandom	-1.17365	+		+	+		+	6	-560.94	1133.88	6.76869
Bacteria;Firmicutes;Clostridia;Oscillospirales;Ruminococcaceae;UBA1819	gm_full	-2.23151	+	1.09736	+	+	+	+	10	-558.032	1136.06	8.95247
Bacteria;Firmicutes;Clostridia;Oscillospirales;Ruminococcaceae;UBA1819	gm_noage	-1.17368	+		+	+		+	8
Bacteria;Firmicutes;Clostridia;Oscillospirales;Ruminococcaceae;UBA1819	gm_nogender	-2.22544	+	1.13145		+	+		8
Bacteria;Firmicutes;Clostridia;Oscillospirales;Ruminococcaceae;UBA1819	gm_noageint	-2.7531	+	1.59225	+	+		+	9
Bacteria;Firmicutes;Clostridia;Oscillospirales;Ruminococcaceae;UBA1819	gm_nogenderint	-2.25371	+	1.20961	+	+	+		9
Bacteria;Firmicutes;Clostridia;Oscillospirales;Ruminococcaceae;UBA1819	gm_onlystatus	-1.07354	+			+			6
Bacteria;Firmicutes;Clostridia;Oscillospirales;Ruminococcaceae;UBA1819	gm_noint	-2.61279	+	1.58919	+	+			8
Bacteria;Firmicutes;Clostridia;Oscillospirales;Ruminococcaceae;UBA1819	gm_noage_noint	-1.04454	+		+	+			7
Bacteria;Firmicutes;Clostridia;Oscillospirales;Ruminococcaceae;UBA1819	gm_nogender_noint	-2.60055	+	1.52821		+			7
Bacteria;Firmicutes;Clostridia;Peptostreptococcales-Tissierellales;Murdochiella;?	gm_onlygender	-7.84822	+		+				5	-14.2884	38.5768	0		3.05023
Bacteria;Firmicutes;Clostridia;Peptostreptococcales-Tissierellales;Murdochiella;?	gm_noint_norandom	-25.9563	+	-0.0661427	+	+			7	-13.3366	40.6731	2.09633		-59.8505
Bacteria;Firmicutes;Clostridia;Peptostreptococcales-Tissierellales;Murdochiella;?	gm_full	-2.51439	+	-0.642655	+	+	+	+	11					-11.6172
Bacteria;Firmicutes;Clostridia;Peptostreptococcales-Tissierellales;Murdochiella;?	gm_nostatus	-4.11946	+	-0.121177	+				6					2.97129
Bacteria;Firmicutes;Clostridia;Peptostreptococcales-Tissierellales;Murdochiella;?	gm_noage	-31.8935	+		+	+		+	9					2.44666
Bacteria;Firmicutes;Clostridia;Peptostreptococcales-Tissierellales;Murdochiella;?	gm_nogender	-3.88164	+	-0.320658		+	+		9					2.45298
Bacteria;Firmicutes;Clostridia;Peptostreptococcales-Tissierellales;Murdochiella;?	gm_noageint	-25.1352	+	-0.0661427	+	+		+	10					-16.6553
Bacteria;Firmicutes;Clostridia;Peptostreptococcales-Tissierellales;Murdochiella;?	gm_nogenderint	-2.51246	+	-0.625343	+	+	+		10					-11.4137
Bacteria;Firmicutes;Clostridia;Peptostreptococcales-Tissierellales;Murdochiella;?	gm_onlystatus	-45.3315	+			+			7					2.45484
Bacteria;Firmicutes;Clostridia;Peptostreptococcales-Tissierellales;Murdochiella;?	gm_onlystatus_norandom	-41.5433	+			+			5					2.46551
Bacteria;Firmicutes;Clostridia;Peptostreptococcales-Tissierellales;Murdochiella;?	gm_onlyage	-7.63488	+	-0.00359632					5					3.04931
Bacteria;Firmicutes;Clostridia;Peptostreptococcales-Tissierellales;Murdochiella;?	gm_noint	-22.7576	+	-0.0661426	+	+			9					-15.871
Bacteria;Firmicutes;Clostridia;Peptostreptococcales-Tissierellales;Murdochiella;?	gm_noage_norandom	-29.5664	+		+	+		+	7					2.44666
Bacteria;Firmicutes;Clostridia;Peptostreptococcales-Tissierellales;Murdochiella;?	gm_noage_norandom_noint	-32.5003	+		+	+			6					2.44663
Bacteria;Firmicutes;Clostridia;Peptostreptococcales-Tissierellales;Murdochiella;?	gm_noage_noint	-31.0608	+		+	+			8					2.44667
Bacteria;Firmicutes;Clostridia;Peptostreptococcales-Tissierellales;Murdochiella;?	gm_nogender_noint	-16.0201	+	-0.00622434		+			8					2.45195
Bacteria;Firmicutes;Clostridia;Peptostreptococcales-Tissierellales;Murdochiella;?	gm_nogender_norandom	-3.89281	+	-0.824864		+	+		7					2.45301
Bacteria;Firmicutes;Clostridia;Peptostreptococcales-Tissierellales;Murdochiella;?	gm_nogender_norandom_noint	-33.2669	+	-0.00593592		+			6					2.45295
Bacteria;Firmicutes;Clostridia;Peptostreptococcales-Tissierellales;Murdochiella;?	gm_noageint_norandom	-49.544	+	0.185861	+	+		+	8					2.09566
Bacteria;Firmicutes;Clostridia;Peptostreptococcales-Tissierellales;Murdochiella;?	gm_nogenderint_norandom	-2.52832	+	-1.40776	+	+	+		8					-15.2116
Bacteria;Firmicutes;Negativicutes;Veillonellales-Selenomonadales;Selenomonadaceae;Mitsuokella	gm_onlyage	-5.09474	+	2.45231					4	-219.947	447.894	0
Bacteria;Firmicutes;Negativicutes;Veillonellales-Selenomonadales;Selenomonadaceae;Mitsuokella	gm_onlystatus_norandom	-3.17315	+			+			4	-220.266	448.531	0.637774
Bacteria;Firmicutes;Negativicutes;Veillonellales-Selenomonadales;Selenomonadaceae;Mitsuokella	gm_nogender_norandom_noint	-4.78292	+	1.84639		+			5	-219.469	448.937	1.04389
Bacteria;Firmicutes;Negativicutes;Veillonellales-Selenomonadales;Selenomonadaceae;Mitsuokella	gm_nostatus	-5.09788	+	2.44806	+				5	-219.946	449.893	1.9993
Bacteria;Firmicutes;Negativicutes;Veillonellales-Selenomonadales;Selenomonadaceae;Mitsuokella	gm_noage_norandom_noint	-3.23123	+		+	+			5	-220.243	450.487	2.593
Bacteria;Firmicutes;Negativicutes;Veillonellales-Selenomonadales;Selenomonadaceae;Mitsuokella	gm_nogender_norandom	-7.21398	+	4.314		+	+		6	-219.319	450.638	2.74463
Bacteria;Firmicutes;Negativicutes;Veillonellales-Selenomonadales;Selenomonadaceae;Mitsuokella	gm_nogender_noint	-14.2163	+	2.1638		+			7	-218.405	450.81	2.91678
Bacteria;Firmicutes;Negativicutes;Veillonellales-Selenomonadales;Selenomonadaceae;Mitsuokella	gm_onlystatus	-11.4785	+			+			6	-219.459	450.918	3.02399
Bacteria;Firmicutes;Negativicutes;Veillonellales-Selenomonadales;Selenomonadaceae;Mitsuokella	gm_noint_norandom	-4.78826	+	1.83798	+	+			6	-219.468	450.935	3.04161
Bacteria;Firmicutes;Negativicutes;Veillonellales-Selenomonadales;Selenomonadaceae;Mitsuokella	gm_onlygender	-2.7382	+		+				4	-221.604	451.207	3.3137
Bacteria;Firmicutes;Negativicutes;Veillonellales-Selenomonadales;Selenomonadaceae;Mitsuokella	gm_noage_norandom	-3.81627	+		+	+		+	6	-219.797	451.593	3.69985
Bacteria;Firmicutes;Negativicutes;Veillonellales-Selenomonadales;Selenomonadaceae;Mitsuokella	gm_noageint_norandom	-5.3389	+	1.79608	+	+		+	7	-219.031	452.063	4.16892
Bacteria;Firmicutes;Negativicutes;Veillonellales-Selenomonadales;Selenomonadaceae;Mitsuokella	gm_nogenderint_norandom	-7.214	+	4.30057	+	+	+		7	-219.318	452.636	4.74248
Bacteria;Firmicutes;Negativicutes;Veillonellales-Selenomonadales;Selenomonadaceae;Mitsuokella	gm_noage_noint	-11.4495	+		+	+			7	-219.441	452.883	4.98925
Bacteria;Firmicutes;Negativicutes;Veillonellales-Selenomonadales;Selenomonadaceae;Mitsuokella	gm_nogenderint	-20.782	+	7.13503	+	+	+		9	-217.755	453.511	5.61709
Bacteria;Firmicutes;Negativicutes;Veillonellales-Selenomonadales;Selenomonadaceae;Mitsuokella	gm_noageint	-15.2423	+	2.11883	+	+		+	9	-217.86	453.721	5.82719
Bacteria;Firmicutes;Negativicutes;Veillonellales-Selenomonadales;Selenomonadaceae;Mitsuokella	gm_noage	-12.5483	+		+	+		+	8	-218.901	453.802	5.9084
Bacteria;Firmicutes;Negativicutes;Veillonellales-Selenomonadales;Selenomonadaceae;Mitsuokella	gm_full	-19.5603	+	5.59811	+	+	+	+	10	-217.497	454.994	7.10047
Bacteria;Firmicutes;Negativicutes;Veillonellales-Selenomonadales;Selenomonadaceae;Mitsuokella	gm_nogender	-20.7461	+	7.0774		+	+		8
Bacteria;Firmicutes;Negativicutes;Veillonellales-Selenomonadales;Selenomonadaceae;Mitsuokella	gm_noint	-14.1896	+	2.16356	+	+			8
Bacteria;Patescibacteria;Saccharimonadia;Saccharimonadales;Saccharimonadaceae;TM7x	gm_nogender_norandom_noint	16.5538	+	-0.740668		+			6	-17.5344	47.0688	0		2.82069
Bacteria;Patescibacteria;Saccharimonadia;Saccharimonadales;Saccharimonadaceae;TM7x	gm_noageint_norandom	2.61296	+	-0.815524	+	+		+	8	-16.0272	48.0545	0.985679		1.98517
Bacteria;Patescibacteria;Saccharimonadia;Saccharimonadales;Saccharimonadaceae;TM7x	gm_onlyage	1.47856	+	-0.121888					5	-19.3513	48.7025	1.6337		2.90202
Bacteria;Patescibacteria;Saccharimonadia;Saccharimonadales;Saccharimonadaceae;TM7x	gm_noint_norandom	17.669	+	-0.751182	+	+			7	-17.5246	49.0493	1.98047		2.81399
Bacteria;Patescibacteria;Saccharimonadia;Saccharimonadales;Saccharimonadaceae;TM7x	gm_full	1.68793	+	-0.605234	+	+	+	+	11					-0.189442
Bacteria;Patescibacteria;Saccharimonadia;Saccharimonadales;Saccharimonadaceae;TM7x	gm_nostatus	25.3891	+	-0.741923	+				6					2.83698
Bacteria;Patescibacteria;Saccharimonadia;Saccharimonadales;Saccharimonadaceae;TM7x	gm_noage	-6.51047	+		+	+		+	9					2.18493
Bacteria;Patescibacteria;Saccharimonadia;Saccharimonadales;Saccharimonadaceae;TM7x	gm_nogender	33.4726	+	-0.936716		+	+		9					2.88355
Bacteria;Patescibacteria;Saccharimonadia;Saccharimonadales;Saccharimonadaceae;TM7x	gm_noageint	-13.9685	+	-0.77073	+	+		+	10					1.98909
Bacteria;Patescibacteria;Saccharimonadia;Saccharimonadales;Saccharimonadaceae;TM7x	gm_nogenderint	35.6137	+	-1.18583	+	+	+		10					2.61109
Bacteria;Patescibacteria;Saccharimonadia;Saccharimonadales;Saccharimonadaceae;TM7x	gm_onlystatus	-2.52682	+			+			7					2.92427
Bacteria;Patescibacteria;Saccharimonadia;Saccharimonadales;Saccharimonadaceae;TM7x	gm_onlystatus_norandom	-2.79844	+			+			5					2.83017
Bacteria;Patescibacteria;Saccharimonadia;Saccharimonadales;Saccharimonadaceae;TM7x	gm_onlygender	-3.26228	+		+				5					2.95014
Bacteria;Patescibacteria;Saccharimonadia;Saccharimonadales;Saccharimonadaceae;TM7x	gm_noint	17.6687	+	-0.751169	+	+			9					2.81398
Bacteria;Patescibacteria;Saccharimonadia;Saccharimonadales;Saccharimonadaceae;TM7x	gm_noage_norandom	-7.96477	+		+	+		+	7					2.18644
Bacteria;Patescibacteria;Saccharimonadia;Saccharimonadales;Saccharimonadaceae;TM7x	gm_noage_norandom_noint	-2.85871	+		+	+			6					2.90632
Bacteria;Patescibacteria;Saccharimonadia;Saccharimonadales;Saccharimonadaceae;TM7x	gm_noage_noint	-2.89391	+		+	+			8					2.93024
Bacteria;Patescibacteria;Saccharimonadia;Saccharimonadales;Saccharimonadaceae;TM7x	gm_nogender_noint	16.5532	+	-0.740649		+			8					2.8207
Bacteria;Patescibacteria;Saccharimonadia;Saccharimonadales;Saccharimonadaceae;TM7x	gm_nogender_norandom	33.4745	+	-0.93674		+	+		7					2.88355
Bacteria;Patescibacteria;Saccharimonadia;Saccharimonadales;Saccharimonadaceae;TM7x	gm_nogenderint_norandom	77.4014	+	-2.17875	+	+	+		8					2.38696
Bacteria;Proteobacteria;Gammaproteobacteria;Pasteurellales;Pasteurellaceae;Haemophilus	gm_nogender_norandom	1.76835	+	0.557066		+	+		6	-1069.52	2151.04	0	0.198403
Bacteria;Proteobacteria;Gammaproteobacteria;Pasteurellales;Pasteurellaceae;Haemophilus	gm_onlyage	2.89427	+	-0.719926					4	-1071.79	2151.57	0.53856	0.151566
Bacteria;Proteobacteria;Gammaproteobacteria;Pasteurellales;Pasteurellaceae;Haemophilus	gm_onlystatus_norandom	2.31937	+			+			4	-1071.95	2151.91	0.87458	0.128126
Bacteria;Proteobacteria;Gammaproteobacteria;Pasteurellales;Pasteurellaceae;Haemophilus	gm_nogender_norandom_noint	2.93067	+	-0.649239		+			5	-1071.18	2152.36	1.32563	0.102257
Bacteria;Proteobacteria;Gammaproteobacteria;Pasteurellales;Pasteurellaceae;Haemophilus	gm_nogenderint_norandom	1.74815	+	0.55348	+	+	+		7	-1069.46	2152.91	1.87643	0.0776404
Bacteria;Proteobacteria;Gammaproteobacteria;Pasteurellales;Pasteurellaceae;Haemophilus	gm_onlygender	2.20195	+		+				4	-1072.75	2153.5	2.46327	0.057897
Bacteria;Proteobacteria;Gammaproteobacteria;Pasteurellales;Pasteurellaceae;Haemophilus	gm_nostatus	2.89098	+	-0.724859	+				5	-1071.78	2153.56	2.52779	0.0560591
Bacteria;Proteobacteria;Gammaproteobacteria;Pasteurellales;Pasteurellaceae;Haemophilus	gm_noage_norandom_noint	2.31039	+		+	+			5	-1071.95	2153.89	2.85547	0.0475874
Bacteria;Proteobacteria;Gammaproteobacteria;Pasteurellales;Pasteurellaceae;Haemophilus	gm_noint_norandom	2.92383	+	-0.65828	+	+			6	-1071.15	2154.31	3.27129	0.0386543
Bacteria;Proteobacteria;Gammaproteobacteria;Pasteurellales;Pasteurellaceae;Haemophilus	gm_nogender	1.78275	+	0.543308		+	+		8	-1069.52	2155.03	3.99626	0.0269013
Bacteria;Proteobacteria;Gammaproteobacteria;Pasteurellales;Pasteurellaceae;Haemophilus	gm_noage_norandom	2.23449	+		+	+		+	6	-1071.55	2155.1	4.06876	0.0259435
Bacteria;Proteobacteria;Gammaproteobacteria;Pasteurellales;Pasteurellaceae;Haemophilus	gm_noageint_norandom	2.84969	+	-0.661035	+	+		+	7	-1070.75	2155.49	4.45928	0.0213417
Bacteria;Proteobacteria;Gammaproteobacteria;Pasteurellales;Pasteurellaceae;Haemophilus	gm_onlystatus	2.32454	+			+			6	-1071.93	2155.85	4.81964	0.0178228
Bacteria;Proteobacteria;Gammaproteobacteria;Pasteurellales;Pasteurellaceae;Haemophilus	gm_nogender_noint	2.97686	+	-0.684808		+			7	-1071.08	2156.17	5.13244	0.0152424
Bacteria;Proteobacteria;Gammaproteobacteria;Pasteurellales;Pasteurellaceae;Haemophilus	gm_nogenderint	1.77598	+	0.526211	+	+	+		9	-1069.45	2156.9	5.86522	0.0105665
Bacteria;Proteobacteria;Gammaproteobacteria;Pasteurellales;Pasteurellaceae;Haemophilus	gm_noage_noint	2.3145	+		+	+			7	-1071.91	2157.83	6.79431	0.00664022
Bacteria;Proteobacteria;Gammaproteobacteria;Pasteurellales;Pasteurellaceae;Haemophilus	gm_noint	2.97211	+	-0.698441	+	+			8	-1071.04	2158.09	7.05345	0.00583327
Bacteria;Proteobacteria;Gammaproteobacteria;Pasteurellales;Pasteurellaceae;Haemophilus	gm_full	1.76847	+	0.473768	+	+	+	+	10	-1069.23	2158.45	7.41492	0.00486877
Bacteria;Proteobacteria;Gammaproteobacteria;Pasteurellales;Pasteurellaceae;Haemophilus	gm_noage	2.23866	+		+	+		+	8	-1071.54	2159.08	8.04241	0.00355765
Bacteria;Proteobacteria;Gammaproteobacteria;Pasteurellales;Pasteurellaceae;Haemophilus	gm_noageint	2.88982	+	-0.690732	+	+		+	9	-1070.68	2159.36	8.32326	0.00309154

## Sheet: GLMM_species
taxa	models	cond((Int))	zi((Int))	disp((Int))	cond(age)	cond(gender)	cond(status)	cond(age:status)	cond(gender:status)	df	logLik	AIC	delta	weight
Bacteria;Actinobacteriota;Actinobacteria;Actinomycetales;Actinomycetaceae;Varibaculum;?	gm_noage_norandom_noint	-4.33322	0.0142891	+		+	+			6	-410.619	833.238	0
Bacteria;Actinobacteriota;Actinobacteria;Actinomycetales;Actinomycetaceae;Varibaculum;?	gm_onlystatus_norandom	-4.16049	-0.17301	+			+			5	-412.246	834.492	1.25366
Bacteria;Actinobacteriota;Actinobacteria;Actinomycetales;Actinomycetaceae;Varibaculum;?	gm_noage_norandom	-4.51043	0.007154	+		+	+		+	7	-410.495	834.989	1.75112
Bacteria;Actinobacteriota;Actinobacteria;Actinomycetales;Actinomycetaceae;Varibaculum;?	gm_noint_norandom	-3.96481	-0.0121147	+	-0.00556408	+	+			7	-410.559	835.118	1.88004
Bacteria;Actinobacteriota;Actinobacteria;Actinomycetales;Actinomycetaceae;Varibaculum;?	gm_nogenderint_norandom	-6.14262	-0.0684047	+	0.0253582	+	+	+		8	-409.911	835.821	2.58345
Bacteria;Actinobacteriota;Actinobacteria;Actinomycetales;Actinomycetaceae;Varibaculum;?	gm_nogender_norandom_noint	-3.56041	-0.196873	+	-0.00937603		+			6	-412.041	836.083	2.84506
Bacteria;Actinobacteriota;Actinobacteria;Actinomycetales;Actinomycetaceae;Varibaculum;?	gm_noageint_norandom	-4.13977	-0.0176456	+	-0.00556405	+	+		+	8	-410.435	836.87	3.63169
Bacteria;Actinobacteriota;Actinobacteria;Actinomycetales;Actinomycetaceae;Varibaculum;?	gm_nogender_norandom	-5.5526	-0.276879	+	0.0190638		+	+		7	-411.444	836.888	3.65041
Bacteria;Actinobacteriota;Actinobacteria;Actinomycetales;Actinomycetaceae;Varibaculum;?	gm_noint	-3.96485	-0.0121271	+	-0.0055642	+	+			9	-410.559	839.118	5.88004
Bacteria;Actinobacteriota;Actinobacteria;Actinomycetales;Actinomycetaceae;Varibaculum;?	gm_noageint	-10.2302	-0.0333095	+	-0.00754847	+	+		+	10	-409.813	839.625	6.38749
Bacteria;Actinobacteriota;Actinobacteria;Actinomycetales;Actinomycetaceae;Varibaculum;?	gm_nogender	-10.9128	-0.302627	+	0.0136729		+	+		9	-410.892	839.784	6.54578
Bacteria;Actinobacteriota;Actinobacteria;Actinomycetales;Actinomycetaceae;Varibaculum;?	gm_full	-11.3129	-0.0838047	+	0.0181224	+	+	+	+	11	-409.402	840.803	7.56534
Bacteria;Actinobacteriota;Actinobacteria;Actinomycetales;Actinomycetaceae;Varibaculum;?	gm_onlyage	-2.24047	-0.300223	+	-0.0173609					5	-416.812	843.624	10.3864
Bacteria;Actinobacteriota;Actinobacteria;Actinomycetales;Actinomycetaceae;Varibaculum;?	gm_onlygender	-3.17483	-0.180051	+		+				5	-417.266	844.532	11.2936
Bacteria;Actinobacteriota;Actinobacteria;Actinomycetales;Actinomycetaceae;Varibaculum;?	gm_nostatus	-2.15733	-0.144665	+	-0.0176308	+				6	-416.551	845.102	11.8644
Bacteria;Actinobacteriota;Actinobacteria;Actinomycetales;Actinomycetaceae;Varibaculum;?	gm_noage	-4.50984	0.00714104	+		+	+		+	9
Bacteria;Actinobacteriota;Actinobacteria;Actinomycetales;Actinomycetaceae;Varibaculum;?	gm_nogenderint	-6.14245	-0.068446	+	0.0253581	+	+	+		10
Bacteria;Actinobacteriota;Actinobacteria;Actinomycetales;Actinomycetaceae;Varibaculum;?	gm_onlystatus	-4.16048	-0.172998	+			+			7
Bacteria;Actinobacteriota;Actinobacteria;Actinomycetales;Actinomycetaceae;Varibaculum;?	gm_noage_noint	-4.33333	0.0142925	+		+	+			8
Bacteria;Actinobacteriota;Actinobacteria;Actinomycetales;Actinomycetaceae;Varibaculum;?	gm_nogender_noint	-3.56143	-0.196854	+	-0.00937621		+			8
Bacteria;Actinobacteriota;Actinobacteria;Bifidobacteriales;Bifidobacteriaceae;Bifidobacterium;?	gm_onlystatus	4.33009		+			+			6	-2784.16	5580.32	0	0.14128
Bacteria;Actinobacteriota;Actinobacteria;Bifidobacteriales;Bifidobacteriaceae;Bifidobacterium;?	gm_onlystatus_norandom	4.22884		+			+			4	-2786.26	5580.53	0.204298	0.127561
Bacteria;Actinobacteriota;Actinobacteria;Bifidobacteriales;Bifidobacteriaceae;Bifidobacterium;?	gm_nogender_norandom_noint	3.83639		+	0.00600087		+			5	-2785.49	5580.98	0.662261	0.101455
Bacteria;Actinobacteriota;Actinobacteria;Bifidobacteriales;Bifidobacteriaceae;Bifidobacterium;?	gm_nogender_noint	3.97013		+	0.00541063		+			7	-2783.53	5581.06	0.735313	0.097816
Bacteria;Actinobacteriota;Actinobacteria;Bifidobacteriales;Bifidobacteriaceae;Bifidobacterium;?	gm_noage	4.40651		+		+	+		+	8	-2782.75	5581.5	1.17485	0.0785174
Bacteria;Actinobacteriota;Actinobacteria;Bifidobacteriales;Bifidobacteriaceae;Bifidobacterium;?	gm_noage_noint	4.30881		+		+	+			7	-2784.05	5582.09	1.77234	0.0582401
Bacteria;Actinobacteriota;Actinobacteria;Bifidobacteriales;Bifidobacteriaceae;Bifidobacterium;?	gm_noage_norandom_noint	4.20649		+		+	+			5	-2786.12	5582.24	1.9223	0.0540329
Bacteria;Actinobacteriota;Actinobacteria;Bifidobacteriales;Bifidobacteriaceae;Bifidobacterium;?	gm_noageint	4.06825		+	0.00513246	+	+		+	9	-2782.18	5582.37	2.04673	0.0507738
Bacteria;Actinobacteriota;Actinobacteria;Bifidobacteriales;Bifidobacteriaceae;Bifidobacterium;?	gm_noage_norandom	4.27951		+		+	+		+	6	-2785.23	5582.47	2.14612	0.0483122
Bacteria;Actinobacteriota;Actinobacteria;Bifidobacteriales;Bifidobacteriaceae;Bifidobacterium;?	gm_nogender_norandom	3.61281		+	0.00930833		+	+		6	-2785.38	5582.77	2.44362	0.0416347
Bacteria;Actinobacteriota;Actinobacteria;Bifidobacteriales;Bifidobacteriaceae;Bifidobacterium;?	gm_noint_norandom	3.83031		+	0.0058204	+	+			6	-2785.4	5582.8	2.48137	0.0408562
Bacteria;Actinobacteriota;Actinobacteria;Bifidobacteriales;Bifidobacteriaceae;Bifidobacterium;?	gm_nogender	3.751		+	0.00864567		+	+		8	-2783.42	5582.84	2.51683	0.0401382
Bacteria;Actinobacteriota;Actinobacteria;Bifidobacteriales;Bifidobacteriaceae;Bifidobacterium;?	gm_noint	3.96503		+	0.00523935	+	+			8	-2783.46	5582.92	2.59689	0.0385632
Bacteria;Actinobacteriota;Actinobacteria;Bifidobacteriales;Bifidobacteriaceae;Bifidobacterium;?	gm_noageint_norandom	3.90134		+	0.00586132	+	+		+	7	-2784.5	5583.01	2.68485	0.036904
Bacteria;Actinobacteriota;Actinobacteria;Bifidobacteriales;Bifidobacteriaceae;Bifidobacterium;?	gm_full	3.76366		+	0.00965933	+	+	+	+	10	-2781.97	5583.94	3.61977	0.0231238
Bacteria;Actinobacteriota;Actinobacteria;Bifidobacteriales;Bifidobacteriaceae;Bifidobacterium;?	gm_nogenderint_norandom	3.59414		+	0.00929622	+	+	+		7	-2785.28	5584.56	4.23853	0.0169706
Bacteria;Actinobacteriota;Actinobacteria;Bifidobacteriales;Bifidobacteriaceae;Bifidobacterium;?	gm_nogenderint	3.59409		+	0.00929637	+	+	+		9	-2785.28	5588.56	8.23853	0.00229672
Bacteria;Actinobacteriota;Actinobacteria;Bifidobacteriales;Bifidobacteriaceae;Bifidobacterium;?	gm_onlyage	3.9725		+	0.00742799					4	-2791.39	5590.78	10.4575	0.000757283
Bacteria;Actinobacteriota;Actinobacteria;Bifidobacteriales;Bifidobacteriaceae;Bifidobacterium;?	gm_nostatus	3.95535		+	0.00705473	+				5	-2791.05	5592.09	11.7683	0.000393205
Bacteria;Actinobacteriota;Actinobacteria;Bifidobacteriales;Bifidobacteriaceae;Bifidobacterium;?	gm_onlygender	4.41714		+		+				4	-2792.1	5592.19	11.8711	0.000373518
Bacteria;Bacteroidota;Bacteroidia;Bacteroidales;Porphyromonadaceae;Porphyromonas;?	gm_onlystatus_norandom	0.749872	-18.1924	+			+			5	-934.287	1878.57	0
Bacteria;Bacteroidota;Bacteroidia;Bacteroidales;Porphyromonadaceae;Porphyromonas;?	gm_nogender_norandom_noint	1.39954	-18.2756	+	-0.00977163		+			6	-933.595	1879.19	0.61501
Bacteria;Bacteroidota;Bacteroidia;Bacteroidales;Porphyromonadaceae;Porphyromonas;?	gm_noage_norandom_noint	0.769913	-18.0282	+		+	+			6	-934.223	1880.45	1.87229
Bacteria;Bacteroidota;Bacteroidia;Bacteroidales;Porphyromonadaceae;Porphyromonas;?	gm_nogender_norandom	0.594999	-18.0653	+	0.0020443		+	+		7	-933.292	1880.58	2.01009
Bacteria;Bacteroidota;Bacteroidia;Bacteroidales;Porphyromonadaceae;Porphyromonas;?	gm_noint_norandom	1.40085	-18.1535	+	-0.00957675	+	+			7	-933.564	1881.13	2.55302
Bacteria;Bacteroidota;Bacteroidia;Bacteroidales;Porphyromonadaceae;Porphyromonas;?	gm_onlystatus	0.955175	-210.841	+			+			7	-933.966	1881.93	3.35825
Bacteria;Bacteroidota;Bacteroidia;Bacteroidales;Porphyromonadaceae;Porphyromonas;?	gm_noage_norandom	0.681886	-18.298	+		+	+		+	7	-933.986	1881.97	3.39832
Bacteria;Bacteroidota;Bacteroidia;Bacteroidales;Porphyromonadaceae;Porphyromonas;?	gm_nogenderint_norandom	0.607569	-17.7383	+	0.00203388	+	+	+		8	-933.272	1882.54	3.96923
Bacteria;Bacteroidota;Bacteroidia;Bacteroidales;Porphyromonadaceae;Porphyromonas;?	gm_noageint_norandom	1.30624	-17.983	+	-0.00941325	+	+		+	8	-933.348	1882.7	4.1213
Bacteria;Bacteroidota;Bacteroidia;Bacteroidales;Porphyromonadaceae;Porphyromonas;?	gm_nogender	0.566971	-395.174	+	0.00602433		+	+		9	-932.862	1883.72	5.15014
Bacteria;Bacteroidota;Bacteroidia;Bacteroidales;Porphyromonadaceae;Porphyromonas;?	gm_noage_noint	0.988628	-212.477	+		+	+			8	-933.874	1883.75	5.17412
Bacteria;Bacteroidota;Bacteroidia;Bacteroidales;Porphyromonadaceae;Porphyromonas;?	gm_noint	1.55657	-347.278	+	-0.009006	+	+			9	-933.291	1884.58	6.0081
Bacteria;Bacteroidota;Bacteroidia;Bacteroidales;Porphyromonadaceae;Porphyromonas;?	gm_noage	0.900101	-242.795	+		+	+		+	9	-933.641	1885.28	6.70656
Bacteria;Bacteroidota;Bacteroidia;Bacteroidales;Porphyromonadaceae;Porphyromonas;?	gm_nogenderint	0.582668	-279.903	+	0.00612361	+	+	+		10	-932.823	1885.65	7.07115
Bacteria;Bacteroidota;Bacteroidia;Bacteroidales;Porphyromonadaceae;Porphyromonas;?	gm_noageint	1.46108	-369.675	+	-0.00883896	+	+		+	10	-933.078	1886.16	7.58102
Bacteria;Bacteroidota;Bacteroidia;Bacteroidales;Porphyromonadaceae;Porphyromonas;?	gm_full	0.54236	-164.323	+	0.00556189	+	+	+	+	11	-932.65	1887.3	8.72565
Bacteria;Bacteroidota;Bacteroidia;Bacteroidales;Porphyromonadaceae;Porphyromonas;?	gm_onlyage	2.05218	-17.9478	+	-0.0112218					5	-943.016	1896.03	17.457
Bacteria;Bacteroidota;Bacteroidia;Bacteroidales;Porphyromonadaceae;Porphyromonas;?	gm_onlygender	1.2768	-18.075	+		+				5	-943.781	1897.56	18.9868
Bacteria;Bacteroidota;Bacteroidia;Bacteroidales;Porphyromonadaceae;Porphyromonas;?	gm_nostatus	2.02391	-18.0903	+	-0.0115587	+				6	-942.834	1897.67	19.0926
Bacteria;Bacteroidota;Bacteroidia;Bacteroidales;Porphyromonadaceae;Porphyromonas;?	gm_nogender_noint	1.54858	-510.562	+	-0.00927589		+			8
Bacteria;Bacteroidota;Bacteroidia;Bacteroidales;Rikenellaceae;Alistipes;?	gm_onlystatus_norandom	4.93963		+			+			4	-3282.69	6573.38	0	0.237502
Bacteria;Bacteroidota;Bacteroidia;Bacteroidales;Rikenellaceae;Alistipes;?	gm_nogender_norandom_noint	4.71698		+	0.225307		+			5	-3282.42	6574.85	1.47152	0.113797
Bacteria;Bacteroidota;Bacteroidia;Bacteroidales;Rikenellaceae;Alistipes;?	gm_nogender_norandom	5.25094		+	-0.325025		+	+		6	-3281.59	6575.17	1.79681	0.0967151
Bacteria;Bacteroidota;Bacteroidia;Bacteroidales;Rikenellaceae;Alistipes;?	gm_noage_norandom_noint	4.93101		+		+	+			5	-3282.66	6575.31	1.93611	0.0902079
Bacteria;Bacteroidota;Bacteroidia;Bacteroidales;Rikenellaceae;Alistipes;?	gm_onlyage	4.83408		+	0.208222					4	-3283.76	6575.53	2.1519	0.0809818
Bacteria;Bacteroidota;Bacteroidia;Bacteroidales;Rikenellaceae;Alistipes;?	gm_onlygender	5.01565		+		+				4	-3283.86	6575.72	2.344	0.0735653
Bacteria;Bacteroidota;Bacteroidia;Bacteroidales;Rikenellaceae;Alistipes;?	gm_onlystatus	4.97725		+			+			6	-3282.34	6576.68	3.30353	0.0455317
Bacteria;Bacteroidota;Bacteroidia;Bacteroidales;Rikenellaceae;Alistipes;?	gm_noint_norandom	4.71471		+	0.220753	+	+			6	-3282.4	6576.81	3.43197	0.0426997
Bacteria;Bacteroidota;Bacteroidia;Bacteroidales;Rikenellaceae;Alistipes;?	gm_noage_norandom	4.89706		+		+	+		+	6	-3282.46	6576.92	3.54269	0.0403999
Bacteria;Bacteroidota;Bacteroidia;Bacteroidales;Rikenellaceae;Alistipes;?	gm_nogenderint_norandom	5.24621		+	-0.324287	+	+	+		7	-3281.58	6577.16	3.78232	0.0358381
Bacteria;Bacteroidota;Bacteroidia;Bacteroidales;Rikenellaceae;Alistipes;?	gm_nostatus	4.82275		+	0.198976	+				5	-3283.66	6577.31	3.93408	0.0332194
Bacteria;Bacteroidota;Bacteroidia;Bacteroidales;Rikenellaceae;Alistipes;?	gm_nogender_noint	4.72421		+	0.260122		+			7	-3281.99	6577.98	4.60433	0.0237601
Bacteria;Bacteroidota;Bacteroidia;Bacteroidales;Rikenellaceae;Alistipes;?	gm_noageint_norandom	4.67661		+	0.224199	+	+		+	7	-3282.2	6578.4	5.02138	0.019288
Bacteria;Bacteroidota;Bacteroidia;Bacteroidales;Rikenellaceae;Alistipes;?	gm_nogender	5.22561		+	-0.260284		+	+		8	-3281.26	6578.51	5.13628	0.0182112
Bacteria;Bacteroidota;Bacteroidia;Bacteroidales;Rikenellaceae;Alistipes;?	gm_noage_noint	4.96924		+		+	+			7	-3282.31	6578.63	5.2503	0.017202
Bacteria;Bacteroidota;Bacteroidia;Bacteroidales;Rikenellaceae;Alistipes;?	gm_noint	4.72246		+	0.256058	+	+			8	-3281.98	6579.96	6.57773	0.00885791
Bacteria;Bacteroidota;Bacteroidia;Bacteroidales;Rikenellaceae;Alistipes;?	gm_noage	4.93449		+		+	+		+	8	-3282.08	6580.17	6.79003	0.00796583
Bacteria;Bacteroidota;Bacteroidia;Bacteroidales;Rikenellaceae;Alistipes;?	gm_nogenderint	5.22219		+	-0.260032	+	+	+		9	-3281.25	6580.5	7.12717	0.00673009
Bacteria;Bacteroidota;Bacteroidia;Bacteroidales;Rikenellaceae;Alistipes;?	gm_noageint	4.68105		+	0.261594	+	+		+	9	-3281.73	6581.46	8.08608	0.00416675
Bacteria;Bacteroidota;Bacteroidia;Bacteroidales;Rikenellaceae;Alistipes;?	gm_full	5.19517		+	-0.273595	+	+	+	+	10	-3280.95	6581.89	8.51603	0.00336073
Bacteria;Firmicutes;Bacilli;Erysipelotrichales;Erysipelatoclostridiaceae;Erysipelatoclostridium;Massiliomicrobiota timonensis	gm_nogenderint_norandom	17.9055	0.907851	+	-0.672116	+	+	+		8	-18.3993	52.7985	0
Bacteria;Firmicutes;Bacilli;Erysipelotrichales;Erysipelatoclostridiaceae;Erysipelatoclostridium;Massiliomicrobiota timonensis	gm_onlyage	5.62058	1.07854	+	-0.276724					5	-22.4167	54.8334	2.03486
Bacteria;Firmicutes;Bacilli;Erysipelotrichales;Erysipelatoclostridiaceae;Erysipelatoclostridium;Massiliomicrobiota timonensis	gm_nogender_norandom_noint	7.3396	1.04343	+	-0.324288		+			6	-22.37	56.74	3.94146
Bacteria;Firmicutes;Bacilli;Erysipelotrichales;Erysipelatoclostridiaceae;Erysipelatoclostridium;Massiliomicrobiota timonensis	gm_onlygender	-9.67786	0.502193	+		+				5	-24.2768	58.5537	5.75512
Bacteria;Firmicutes;Bacilli;Erysipelotrichales;Erysipelatoclostridiaceae;Erysipelatoclostridium;Massiliomicrobiota timonensis	gm_nogender_norandom	6.01277	1.04299	+	-0.309188		+	+		7	-22.3604	58.7209	5.92234
Bacteria;Firmicutes;Bacilli;Erysipelotrichales;Erysipelatoclostridiaceae;Erysipelatoclostridium;Massiliomicrobiota timonensis	gm_onlystatus_norandom	-8.03396	1.77396	+			+			5	-24.4225	58.8449	6.04641
Bacteria;Firmicutes;Bacilli;Erysipelotrichales;Erysipelatoclostridiaceae;Erysipelatoclostridium;Massiliomicrobiota timonensis	gm_onlystatus	-8.51634	1.77956	+			+			7	-24.409	62.8181	10.0195
Bacteria;Firmicutes;Bacilli;Erysipelotrichales;Erysipelatoclostridiaceae;Erysipelatoclostridium;Massiliomicrobiota timonensis	gm_full	16.5544	0.886465	+	-0.63552	+	+	+	+	11
Bacteria;Firmicutes;Bacilli;Erysipelotrichales;Erysipelatoclostridiaceae;Erysipelatoclostridium;Massiliomicrobiota timonensis	gm_nostatus	42.0091	0.958497	+	-1.2815	+				6
Bacteria;Firmicutes;Bacilli;Erysipelotrichales;Erysipelatoclostridiaceae;Erysipelatoclostridium;Massiliomicrobiota timonensis	gm_noage	-11.226	1.69395	+		+	+		+	9
Bacteria;Firmicutes;Bacilli;Erysipelotrichales;Erysipelatoclostridiaceae;Erysipelatoclostridium;Massiliomicrobiota timonensis	gm_nogender	6.23933	1.04387	+	-0.29591		+	+		9
Bacteria;Firmicutes;Bacilli;Erysipelotrichales;Erysipelatoclostridiaceae;Erysipelatoclostridium;Massiliomicrobiota timonensis	gm_noageint	14.7423	0.905296	+	-0.594778	+	+		+	10
Bacteria;Firmicutes;Bacilli;Erysipelotrichales;Erysipelatoclostridiaceae;Erysipelatoclostridium;Massiliomicrobiota timonensis	gm_nogenderint	17.9099	0.907824	+	-0.672222	+	+	+		10
Bacteria;Firmicutes;Bacilli;Erysipelotrichales;Erysipelatoclostridiaceae;Erysipelatoclostridium;Massiliomicrobiota timonensis	gm_noint	14.3996	1.00688	+	-0.581263	+	+			9
Bacteria;Firmicutes;Bacilli;Erysipelotrichales;Erysipelatoclostridiaceae;Erysipelatoclostridium;Massiliomicrobiota timonensis	gm_noint_norandom	14.408	1.0068	+	-0.581364	+	+			7
Bacteria;Firmicutes;Bacilli;Erysipelotrichales;Erysipelatoclostridiaceae;Erysipelatoclostridium;Massiliomicrobiota timonensis	gm_noage_norandom	-11.2138	1.6943	+		+	+		+	7
Bacteria;Firmicutes;Bacilli;Erysipelotrichales;Erysipelatoclostridiaceae;Erysipelatoclostridium;Massiliomicrobiota timonensis	gm_noage_norandom_noint	-11.2849	1.68659	+		+	+			6
Bacteria;Firmicutes;Bacilli;Erysipelotrichales;Erysipelatoclostridiaceae;Erysipelatoclostridium;Massiliomicrobiota timonensis	gm_noage_noint	-11.2875	1.68666	+		+	+			8
Bacteria;Firmicutes;Bacilli;Erysipelotrichales;Erysipelatoclostridiaceae;Erysipelatoclostridium;Massiliomicrobiota timonensis	gm_nogender_noint	7.72482	1.04447	+	-0.325091		+			8
Bacteria;Firmicutes;Bacilli;Erysipelotrichales;Erysipelatoclostridiaceae;Erysipelatoclostridium;Massiliomicrobiota timonensis	gm_noageint_norandom	14.7436	0.895749	+	-0.596271	+	+		+	8
Bacteria;Firmicutes;Bacilli;Erysipelotrichales;Erysipelatoclostridiaceae;Erysipelotrichaceae UCG-003;?	gm_nogenderint	3.24777		+	0.0135146	+	+	+		9	-2166.22	4350.45	0
Bacteria;Firmicutes;Bacilli;Erysipelotrichales;Erysipelatoclostridiaceae;Erysipelotrichaceae UCG-003;?	gm_noint	4.3895		+	-0.00404547	+	+			8	-2168.05	4352.1	1.64876
Bacteria;Firmicutes;Bacilli;Erysipelotrichales;Erysipelatoclostridiaceae;Erysipelotrichaceae UCG-003;?	gm_full	3.2383		+	0.0142743	+	+	+	+	10	-2166.07	4352.14	1.68634
Bacteria;Firmicutes;Bacilli;Erysipelotrichales;Erysipelatoclostridiaceae;Erysipelotrichaceae UCG-003;?	gm_noage	4.16267		+		+	+		+	8	-2168.22	4352.43	1.98056
Bacteria;Firmicutes;Bacilli;Erysipelotrichales;Erysipelatoclostridiaceae;Erysipelotrichaceae UCG-003;?	gm_onlygender	4.12529		+		+				4	-2173.24	4354.48	4.02581
Bacteria;Firmicutes;Bacilli;Erysipelotrichales;Erysipelatoclostridiaceae;Erysipelotrichaceae UCG-003;?	gm_nostatus	4.59744		+	-0.00721363	+				5	-2172.41	4354.82	4.36681
Bacteria;Firmicutes;Bacilli;Erysipelotrichales;Erysipelatoclostridiaceae;Erysipelotrichaceae UCG-003;?	gm_onlyage	4.53966		+	-0.00769965					4	-2173.97	4355.93	5.48313
Bacteria;Firmicutes;Bacilli;Erysipelotrichales;Erysipelatoclostridiaceae;Erysipelotrichaceae UCG-003;?	gm_noage_norandom_noint	4.13941		+		+	+			5	-2173.22	4356.43	5.98343
Bacteria;Firmicutes;Bacilli;Erysipelotrichales;Erysipelatoclostridiaceae;Erysipelotrichaceae UCG-003;?	gm_noint_norandom	4.59891		+	-0.00717637	+	+			6	-2172.41	4356.81	6.36358
Bacteria;Firmicutes;Bacilli;Erysipelotrichales;Erysipelatoclostridiaceae;Erysipelotrichaceae UCG-003;?	gm_onlystatus_norandom	4.06554		+			+			4	-2174.81	4357.62	7.17148
Bacteria;Firmicutes;Bacilli;Erysipelotrichales;Erysipelatoclostridiaceae;Erysipelotrichaceae UCG-003;?	gm_nogender_norandom_noint	4.5481		+	-0.00750497		+			5	-2173.93	4357.85	7.40187
Bacteria;Firmicutes;Bacilli;Erysipelotrichales;Erysipelatoclostridiaceae;Erysipelotrichaceae UCG-003;?	gm_nogenderint_norandom	4.10698		+	0.000309553	+	+	+		7	-2171.99	4357.99	7.53635
Bacteria;Firmicutes;Bacilli;Erysipelotrichales;Erysipelatoclostridiaceae;Erysipelotrichaceae UCG-003;?	gm_noage_norandom	4.16868		+		+	+		+	6	-2173.12	4358.25	7.79744
Bacteria;Firmicutes;Bacilli;Erysipelotrichales;Erysipelatoclostridiaceae;Erysipelotrichaceae UCG-003;?	gm_noageint_norandom	4.62104		+	-0.00710982	+	+		+	7	-2172.33	4358.66	8.21137
Bacteria;Firmicutes;Bacilli;Erysipelotrichales;Erysipelatoclostridiaceae;Erysipelotrichaceae UCG-003;?	gm_nogender_norandom	4.03431		+	0.000333461		+	+		6	-2173.46	4358.93	8.47924
Bacteria;Firmicutes;Bacilli;Erysipelotrichales;Erysipelatoclostridiaceae;Erysipelotrichaceae UCG-003;?	gm_noageint	4.62104		+	-0.00710988	+	+		+	9	-2172.33	4362.66	12.2114
Bacteria;Firmicutes;Bacilli;Erysipelotrichales;Erysipelatoclostridiaceae;Erysipelotrichaceae UCG-003;?	gm_nogender	3.20558		+	0.012949		+	+		8
Bacteria;Firmicutes;Bacilli;Erysipelotrichales;Erysipelatoclostridiaceae;Erysipelotrichaceae UCG-003;?	gm_onlystatus	4.05519		+			+			6
Bacteria;Firmicutes;Bacilli;Erysipelotrichales;Erysipelatoclostridiaceae;Erysipelotrichaceae UCG-003;?	gm_noage_noint	4.13446		+		+	+			7
Bacteria;Firmicutes;Bacilli;Erysipelotrichales;Erysipelatoclostridiaceae;Erysipelotrichaceae UCG-003;?	gm_nogender_noint	4.7326		+	-0.0128146		+			7
Bacteria;Firmicutes;Bacilli;Lactobacillales;Lactobacillaceae;Lactobacillus;?	gm_onlystatus_norandom	4.59406	-19.8416	+			+			5	-2097.49	4204.98	0
Bacteria;Firmicutes;Bacilli;Lactobacillales;Lactobacillaceae;Lactobacillus;?	gm_nogender_norandom_noint	4.30952	-19.5191	+	0.00440137		+			6	-2097.21	4206.41	1.42862
Bacteria;Firmicutes;Bacilli;Lactobacillales;Lactobacillaceae;Lactobacillus;?	gm_noage_norandom_noint	4.58592	-19.9673	+		+	+			6	-2097.47	4206.95	1.96513
Bacteria;Firmicutes;Bacilli;Lactobacillales;Lactobacillaceae;Lactobacillus;?	gm_nogender_norandom	4.89868	-19.6681	+	-0.00461787		+	+		7	-2096.76	4207.51	2.52741
Bacteria;Firmicutes;Bacilli;Lactobacillales;Lactobacillaceae;Lactobacillus;?	gm_noint_norandom	4.30138	-20.0067	+	0.00439975	+	+			7	-2097.19	4208.38	3.39388
Bacteria;Firmicutes;Bacilli;Lactobacillales;Lactobacillaceae;Lactobacillus;?	gm_noage_noint	4.54978	-137.974	+		+	+			8	-2096.2	4208.4	3.41206
Bacteria;Firmicutes;Bacilli;Lactobacillales;Lactobacillaceae;Lactobacillus;?	gm_noage_norandom	4.53429	-19.7794	+		+	+		+	7	-2097.27	4208.55	3.56263
Bacteria;Firmicutes;Bacilli;Lactobacillales;Lactobacillaceae;Lactobacillus;?	gm_nogender	4.49281	-148.495	+	0.00116997		+	+		9	-2095.55	4209.1	4.12001
Bacteria;Firmicutes;Bacilli;Lactobacillales;Lactobacillaceae;Lactobacillus;?	gm_noint	4.13851	-148.947	+	0.00634525	+	+			9	-2095.63	4209.26	4.27906
Bacteria;Firmicutes;Bacilli;Lactobacillales;Lactobacillaceae;Lactobacillus;?	gm_nogenderint_norandom	4.88781	-22.9845	+	-0.00454914	+	+	+		8	-2096.75	4209.49	4.50623
Bacteria;Firmicutes;Bacilli;Lactobacillales;Lactobacillaceae;Lactobacillus;?	gm_noage	4.46882	-186.243	+		+	+		+	9	-2095.78	4209.56	4.57283
Bacteria;Firmicutes;Bacilli;Lactobacillales;Lactobacillaceae;Lactobacillus;?	gm_noageint_norandom	4.25572	-19.7513	+	0.00432426	+	+		+	8	-2097	4209.99	5.00889
Bacteria;Firmicutes;Bacilli;Lactobacillales;Lactobacillaceae;Lactobacillus;?	gm_noageint	4.05305	-78.5972	+	0.00639583	+	+		+	10	-2095.2	4210.4	5.41591
Bacteria;Firmicutes;Bacilli;Lactobacillales;Lactobacillaceae;Lactobacillus;?	gm_nogenderint	4.46678	-93.5577	+	0.00137814	+	+	+		10	-2095.52	4211.03	6.04957
Bacteria;Firmicutes;Bacilli;Lactobacillales;Lactobacillaceae;Lactobacillus;?	gm_full	4.38564	-320.984	+	0.00135854	+	+	+	+	11	-2095.08	4212.16	7.17486
Bacteria;Firmicutes;Bacilli;Lactobacillales;Lactobacillaceae;Lactobacillus;?	gm_onlyage	4.3965	-7.27367	+	0.00717141					5	-2102.59	4215.17	10.1886
Bacteria;Firmicutes;Bacilli;Lactobacillales;Lactobacillaceae;Lactobacillus;?	gm_onlygender	4.82853	-6.35616	+		+				5	-2103.03	4216.06	11.0773
Bacteria;Firmicutes;Bacilli;Lactobacillales;Lactobacillaceae;Lactobacillus;?	gm_nostatus	4.34939	-17.9215	+	0.00718599	+				6	-2102.29	4216.57	11.5864
Bacteria;Firmicutes;Bacilli;Lactobacillales;Lactobacillaceae;Lactobacillus;?	gm_onlystatus	4.5631	-59.4436	+			+			7
Bacteria;Firmicutes;Bacilli;Lactobacillales;Lactobacillaceae;Lactobacillus;?	gm_nogender_noint	4.30947	-18.9688	+	0.00440128		+			8
Bacteria;Firmicutes;Bacilli;Staphylococcales;Gemellaceae;Gemella;?	gm_onlystatus_norandom	-2.3734		+			+			4	-244.658	497.317	0
Bacteria;Firmicutes;Bacilli;Staphylococcales;Gemellaceae;Gemella;?	gm_nogender_norandom_noint	-1.71031		+	-0.0105391		+			5	-244.383	498.765	1.44873
Bacteria;Firmicutes;Bacilli;Staphylococcales;Gemellaceae;Gemella;?	gm_noage_norandom_noint	-2.33057		+		+	+			5	-244.605	499.211	1.89382
Bacteria;Firmicutes;Bacilli;Staphylococcales;Gemellaceae;Gemella;?	gm_onlyage	-1.46243		+	-0.0183811					4	-245.728	499.456	2.139
Bacteria;Firmicutes;Bacilli;Staphylococcales;Gemellaceae;Gemella;?	gm_nogender_norandom	-2.22712		+	-0.00223723		+	+		6	-244.315	500.63	3.31348
Bacteria;Firmicutes;Bacilli;Staphylococcales;Gemellaceae;Gemella;?	gm_noint_norandom	-1.68366		+	-0.0103488	+	+			6	-244.34	500.681	3.36419
Bacteria;Firmicutes;Bacilli;Staphylococcales;Gemellaceae;Gemella;?	gm_noage_norandom	-2.34976		+		+	+		+	6	-244.598	501.196	3.87921
Bacteria;Firmicutes;Bacilli;Staphylococcales;Gemellaceae;Gemella;?	gm_onlygender	-2.642		+		+				4	-246.624	501.248	3.93085
Bacteria;Firmicutes;Bacilli;Staphylococcales;Gemellaceae;Gemella;?	gm_nostatus	-1.44253		+	-0.0182094	+				5	-245.701	501.402	4.08531
Bacteria;Firmicutes;Bacilli;Staphylococcales;Gemellaceae;Gemella;?	gm_nogenderint_norandom	-2.16744		+	-0.00266252	+	+	+		7	-244.284	502.569	5.25183
Bacteria;Firmicutes;Bacilli;Staphylococcales;Gemellaceae;Gemella;?	gm_noageint_norandom	-1.7029		+	-0.0102903	+	+		+	7	-244.336	502.671	5.35438
Bacteria;Firmicutes;Bacilli;Staphylococcales;Gemellaceae;Gemella;?	gm_nogender_noint	-1.83153		+	-0.0102058		+			7	-244.367	502.734	5.41706
Bacteria;Firmicutes;Bacilli;Staphylococcales;Gemellaceae;Gemella;?	gm_noage_noint	-2.49764		+		+	+			7	-244.56	503.12	5.80293
Bacteria;Firmicutes;Bacilli;Staphylococcales;Gemellaceae;Gemella;?	gm_nogenderint	-2.43253		+	-0.000938291	+	+	+		9	-244.245	506.49	9.17335
Bacteria;Firmicutes;Bacilli;Staphylococcales;Gemellaceae;Gemella;?	gm_full	-2.45219		+	-0.000920499	+	+	+	+	10	-244.239	508.479	11.1619
Bacteria;Firmicutes;Bacilli;Staphylococcales;Gemellaceae;Gemella;?	gm_noage	-2.34978		+		+	+		+	8
Bacteria;Firmicutes;Bacilli;Staphylococcales;Gemellaceae;Gemella;?	gm_nogender	-2.46794		+	-0.000667649		+	+		8
Bacteria;Firmicutes;Bacilli;Staphylococcales;Gemellaceae;Gemella;?	gm_noageint	-1.70288		+	-0.0102904	+	+		+	9
Bacteria;Firmicutes;Bacilli;Staphylococcales;Gemellaceae;Gemella;?	gm_onlystatus	-2.37368		+			+			6
Bacteria;Firmicutes;Bacilli;Staphylococcales;Gemellaceae;Gemella;?	gm_noint	-1.82819		+	-0.00994536	+	+			8
Bacteria;Firmicutes;Clostridia;Christensenellales;Christensenellaceae;Christensenellaceae R-7 group;?	gm_noage_norandom_noint	3.91481		+		+	+			5	-2476.18	4962.36	0
Bacteria;Firmicutes;Clostridia;Christensenellales;Christensenellaceae;Christensenellaceae R-7 group;?	gm_noint_norandom	3.53699		+	0.400365	+	+			6	-2475.51	4963.03	0.66851
Bacteria;Firmicutes;Clostridia;Christensenellales;Christensenellaceae;Christensenellaceae R-7 group;?	gm_onlystatus_norandom	3.98448		+			+			4	-2477.63	4963.27	0.909199
Bacteria;Firmicutes;Clostridia;Christensenellales;Christensenellaceae;Christensenellaceae R-7 group;?	gm_nogender_norandom_noint	3.57833		+	0.427261		+			5	-2476.87	4963.75	1.39164
Bacteria;Firmicutes;Clostridia;Christensenellales;Christensenellaceae;Christensenellaceae R-7 group;?	gm_nogenderint_norandom	3.09352		+	0.852919	+	+	+		7	-2475.05	4964.09	1.73522
Bacteria;Firmicutes;Clostridia;Christensenellales;Christensenellaceae;Christensenellaceae R-7 group;?	gm_noage_norandom	3.91706		+		+	+		+	6	-2476.18	4964.36	1.9988
Bacteria;Firmicutes;Clostridia;Christensenellales;Christensenellaceae;Christensenellaceae R-7 group;?	gm_noageint_norandom	3.53626		+	0.40049	+	+		+	7	-2475.51	4965.03	2.66842
Bacteria;Firmicutes;Clostridia;Christensenellales;Christensenellaceae;Christensenellaceae R-7 group;?	gm_nogender_norandom	3.2346		+	0.782184		+	+		6	-2476.59	4965.18	2.8273
Bacteria;Firmicutes;Clostridia;Christensenellales;Christensenellaceae;Christensenellaceae R-7 group;?	gm_noage_noint	3.87837		+		+	+			7	-2475.72	4965.44	3.07991
Bacteria;Firmicutes;Clostridia;Christensenellales;Christensenellaceae;Christensenellaceae R-7 group;?	gm_nostatus	3.58165		+	0.496283	+				5	-2477.98	4965.97	3.60994
Bacteria;Firmicutes;Clostridia;Christensenellales;Christensenellaceae;Christensenellaceae R-7 group;?	gm_onlygender	4.06078		+		+				4	-2479.02	4966.05	3.68924
Bacteria;Firmicutes;Clostridia;Christensenellales;Christensenellaceae;Christensenellaceae R-7 group;?	gm_noint	3.58337		+	0.324508	+	+			8	-2475.33	4966.67	4.30762
Bacteria;Firmicutes;Clostridia;Christensenellales;Christensenellaceae;Christensenellaceae R-7 group;?	gm_onlystatus	3.95953		+			+			6	-2477.36	4966.72	4.36007
Bacteria;Firmicutes;Clostridia;Christensenellales;Christensenellaceae;Christensenellaceae R-7 group;?	gm_noage	3.8833		+		+	+		+	8	-2475.72	4967.43	5.07368
Bacteria;Firmicutes;Clostridia;Christensenellales;Christensenellaceae;Christensenellaceae R-7 group;?	gm_nogender_noint	3.60567		+	0.384318		+			7	-2476.81	4967.62	5.26254
Bacteria;Firmicutes;Clostridia;Christensenellales;Christensenellaceae;Christensenellaceae R-7 group;?	gm_onlyage	3.64085		+	0.53299					4	-2479.85	4967.71	5.35235
Bacteria;Firmicutes;Clostridia;Christensenellales;Christensenellaceae;Christensenellaceae R-7 group;?	gm_nogenderint	3.14578		+	0.791259	+	+	+		9	-2475.03	4968.07	5.71242
Bacteria;Firmicutes;Clostridia;Christensenellales;Christensenellaceae;Christensenellaceae R-7 group;?	gm_noageint	3.58531		+	0.324028	+	+		+	9	-2475.33	4968.66	6.30709
Bacteria;Firmicutes;Clostridia;Christensenellales;Christensenellaceae;Christensenellaceae R-7 group;?	gm_full	3.14848		+	0.791179	+	+	+	+	10	-2475.03	4970.07	7.71069
Bacteria;Firmicutes;Clostridia;Christensenellales;Christensenellaceae;Christensenellaceae R-7 group;?	gm_nogender	3.2346		+	0.782179		+	+		8
Bacteria;Firmicutes;Clostridia;Hungateiclostridiaceae;Ruminiclostridium;?;?	gm_onlystatus_norandom	-0.368805		+			+			4	-582.588	1173.18	0	0.16315
Bacteria;Firmicutes;Clostridia;Hungateiclostridiaceae;Ruminiclostridium;?;?	gm_onlystatus	-1.54858		+			+			6	-580.906	1173.81	0.635611	0.118732
Bacteria;Firmicutes;Clostridia;Hungateiclostridiaceae;Ruminiclostridium;?;?	gm_noage_norandom	-0.134102		+		+	+		+	6	-581.076	1174.15	0.977015	0.100099
Bacteria;Firmicutes;Clostridia;Hungateiclostridiaceae;Ruminiclostridium;?;?	gm_nogender_norandom_noint	-1.08033		+	0.0103643		+			5	-582.106	1174.21	1.03687	0.0971479
Bacteria;Firmicutes;Clostridia;Hungateiclostridiaceae;Ruminiclostridium;?;?	gm_noage_norandom_noint	-0.36869		+		+	+			5	-582.588	1175.18	2	0.0600197
Bacteria;Firmicutes;Clostridia;Hungateiclostridiaceae;Ruminiclostridium;?;?	gm_noageint_norandom	-0.806206		+	0.00981189	+	+		+	7	-580.653	1175.31	2.13074	0.0562216
Bacteria;Firmicutes;Clostridia;Hungateiclostridiaceae;Ruminiclostridium;?;?	gm_nogender	-0.0684834		+	-0.0272982		+	+		8	-579.684	1175.37	2.19288	0.0545016
Bacteria;Firmicutes;Clostridia;Hungateiclostridiaceae;Ruminiclostridium;?;?	gm_noage	-1.29059		+		+	+		+	8	-579.691	1175.38	2.20629	0.0541374
Bacteria;Firmicutes;Clostridia;Hungateiclostridiaceae;Ruminiclostridium;?;?	gm_nogender_noint	-1.92456		+	0.00644172		+			7	-580.732	1175.46	2.28888	0.0519475
Bacteria;Firmicutes;Clostridia;Hungateiclostridiaceae;Ruminiclostridium;?;?	gm_noage_noint	-1.57845		+		+	+			7	-580.879	1175.76	2.58233	0.0448583
Bacteria;Firmicutes;Clostridia;Hungateiclostridiaceae;Ruminiclostridium;?;?	gm_nogender_norandom	-0.703191		+	0.00483074		+	+		6	-582.058	1176.12	2.94039	0.0375051
Bacteria;Firmicutes;Clostridia;Hungateiclostridiaceae;Ruminiclostridium;?;?	gm_noint_norandom	-1.0788		+	0.010423	+	+			6	-582.104	1176.21	3.03121	0.0358401
Bacteria;Firmicutes;Clostridia;Hungateiclostridiaceae;Ruminiclostridium;?;?	gm_noageint	-1.62359		+	0.00583097	+	+		+	9	-579.552	1177.1	3.92802	0.0228891
Bacteria;Firmicutes;Clostridia;Hungateiclostridiaceae;Ruminiclostridium;?;?	gm_nogenderint	-0.0796808		+	-0.0274716	+	+	+		9	-579.67	1177.34	4.16498	0.0203317
Bacteria;Firmicutes;Clostridia;Hungateiclostridiaceae;Ruminiclostridium;?;?	gm_full	0.0538394		+	-0.0251532	+	+	+	+	10	-578.676	1177.35	4.17644	0.0202156
Bacteria;Firmicutes;Clostridia;Hungateiclostridiaceae;Ruminiclostridium;?;?	gm_noint	-1.93539		+	0.0062488	+	+			8	-580.718	1177.44	4.26003	0.0193881
Bacteria;Firmicutes;Clostridia;Hungateiclostridiaceae;Ruminiclostridium;?;?	gm_nogenderint_norandom	-0.693035		+	0.00478543	+	+	+		7	-582.054	1178.11	4.93116	0.0138612
Bacteria;Firmicutes;Clostridia;Hungateiclostridiaceae;Ruminiclostridium;?;?	gm_onlyage	-0.56689		+	0.00827149					4	-585.104	1178.21	5.03142	0.0131834
Bacteria;Firmicutes;Clostridia;Hungateiclostridiaceae;Ruminiclostridium;?;?	gm_onlygender	-0.0586752		+		+				4	-585.311	1178.62	5.44703	0.0107098
Bacteria;Firmicutes;Clostridia;Hungateiclostridiaceae;Ruminiclostridium;?;?	gm_nostatus	-0.595439		+	0.00807458	+				5	-585.022	1180.04	6.86886	0.00526059
Bacteria;Firmicutes;Clostridia;Lachnospirales;Lachnospiraceae;?;?	gm_nogender_norandom_noint	6.49641	-20.0141	+	-0.00896315		+			6	-3685.64	7383.29	0
Bacteria;Firmicutes;Clostridia;Lachnospirales;Lachnospiraceae;?;?	gm_nogender_norandom	6.2075	-19.9984	+	-0.00443929		+	+		7	-3685.02	7384.04	0.752188
Bacteria;Firmicutes;Clostridia;Lachnospirales;Lachnospiraceae;?;?	gm_noint_norandom	6.49936	-19.8074	+	-0.00893689	+	+			7	-3685.63	7385.26	1.96651
Bacteria;Firmicutes;Clostridia;Lachnospirales;Lachnospiraceae;?;?	gm_nogenderint_norandom	6.21067	-19.7701	+	-0.00444952	+	+	+		8	-3685.02	7386.03	2.74218
Bacteria;Firmicutes;Clostridia;Lachnospirales;Lachnospiraceae;?;?	gm_noageint_norandom	6.46867	-19.0643	+	-0.00902308	+	+		+	8	-3685.11	7386.22	2.92922
Bacteria;Firmicutes;Clostridia;Lachnospirales;Lachnospiraceae;?;?	gm_nogender	6.05975	-214.118	+	-0.00212084		+	+		9	-3684.74	7387.47	4.18422
Bacteria;Firmicutes;Clostridia;Lachnospirales;Lachnospiraceae;?;?	gm_noint	6.48939	-19.5955	+	-0.00883816	+	+			9	-3685.57	7389.14	5.84677
Bacteria;Firmicutes;Clostridia;Lachnospirales;Lachnospiraceae;?;?	gm_onlystatus_norandom	5.93298	-19.7414	+			+			5	-3689.96	7389.93	6.63906
Bacteria;Firmicutes;Clostridia;Lachnospirales;Lachnospiraceae;?;?	gm_full	6.05528	-56.2708	+	-0.00248887	+	+	+	+	11	-3684.27	7390.53	7.24547
Bacteria;Firmicutes;Clostridia;Lachnospirales;Lachnospiraceae;?;?	gm_noage_norandom_noint	5.94113	-19.952	+		+	+			6	-3689.91	7391.82	8.53136
Bacteria;Firmicutes;Clostridia;Lachnospirales;Lachnospiraceae;?;?	gm_onlystatus	5.93428	-55.3698	+			+			7	-3689.22	7392.44	9.1469
Bacteria;Firmicutes;Clostridia;Lachnospirales;Lachnospiraceae;?;?	gm_onlyage	6.49006	-8.90194	+	-0.0108892					5	-3691.27	7392.55	9.26048
Bacteria;Firmicutes;Clostridia;Lachnospirales;Lachnospiraceae;?;?	gm_noage_norandom	5.90862	-19.4113	+		+	+		+	7	-3689.5	7393.01	9.71858
Bacteria;Firmicutes;Clostridia;Lachnospirales;Lachnospiraceae;?;?	gm_noage_noint	5.94639	-85.6901	+		+	+			8	-3689.11	7394.21	10.9224
Bacteria;Firmicutes;Clostridia;Lachnospirales;Lachnospiraceae;?;?	gm_nostatus	6.49919	-7.84331	+	-0.0107525	+				6	-3691.12	7394.24	10.9552
Bacteria;Firmicutes;Clostridia;Lachnospirales;Lachnospiraceae;?;?	gm_noage	5.90964	-178.636	+		+	+		+	9	-3688.57	7395.13	11.8445
Bacteria;Firmicutes;Clostridia;Lachnospirales;Lachnospiraceae;?;?	gm_onlygender	5.80521	-7.68405	+		+				5	-3697.28	7404.57	21.2792
Bacteria;Firmicutes;Clostridia;Lachnospirales;Lachnospiraceae;?;?	gm_noageint	6.46865	-19.5227	+	-0.00902287	+	+		+	10
Bacteria;Firmicutes;Clostridia;Lachnospirales;Lachnospiraceae;?;?	gm_nogenderint	6.21065	-20.0634	+	-0.0044497	+	+	+		10
Bacteria;Firmicutes;Clostridia;Lachnospirales;Lachnospiraceae;?;?	gm_nogender_noint	6.49644	-19.6656	+	-0.00896335		+			8
Bacteria;Firmicutes;Clostridia;Lachnospirales;Lachnospiraceae;Anaerostignum;?	gm_nogenderint_norandom	-27.0862	1.5081	+	0.248715	+	+	+		8	-54.5636	125.127	0
Bacteria;Firmicutes;Clostridia;Lachnospirales;Lachnospiraceae;Anaerostignum;?	gm_noage_norandom_noint	-7.34573	1.77049	+		+	+			6	-57.2678	126.536	1.40847
Bacteria;Firmicutes;Clostridia;Lachnospirales;Lachnospiraceae;Anaerostignum;?	gm_onlyage	-6.11698	2.00668	+	0.0351355					5	-63.5663	137.133	12.0054
Bacteria;Firmicutes;Clostridia;Lachnospirales;Lachnospiraceae;Anaerostignum;?	gm_nogender_norandom	-22.9661	1.94428	+	0.254598		+	+		7	-61.9653	137.931	12.8034
Bacteria;Firmicutes;Clostridia;Lachnospirales;Lachnospiraceae;Anaerostignum;?	gm_onlystatus_norandom	-3.84144	2.04785	+			+			5	-64.0426	138.085	12.9582
Bacteria;Firmicutes;Clostridia;Lachnospirales;Lachnospiraceae;Anaerostignum;?	gm_nogender_norandom_noint	-6.23343	1.95733	+	0.0338989		+			6	-63.4416	138.883	13.7561
Bacteria;Firmicutes;Clostridia;Lachnospirales;Lachnospiraceae;Anaerostignum;?	gm_onlystatus	-5.47892	2.2175	+			+			7	-63.8605	141.721	16.5938
Bacteria;Firmicutes;Clostridia;Lachnospirales;Lachnospiraceae;Anaerostignum;?	gm_full	-40.9992	1.51005	+	0.244217	+	+	+	+	11
Bacteria;Firmicutes;Clostridia;Lachnospirales;Lachnospiraceae;Anaerostignum;?	gm_nostatus	-11.5047	1.64084	+	0.0560152	+				6
Bacteria;Firmicutes;Clostridia;Lachnospirales;Lachnospiraceae;Anaerostignum;?	gm_noage	-30.5307	1.77608	+		+	+		+	9
Bacteria;Firmicutes;Clostridia;Lachnospirales;Lachnospiraceae;Anaerostignum;?	gm_nogender	-22.9661	1.94428	+	0.254598		+	+		9
Bacteria;Firmicutes;Clostridia;Lachnospirales;Lachnospiraceae;Anaerostignum;?	gm_noageint	-31.583	1.54709	+	0.0625868	+	+		+	10
Bacteria;Firmicutes;Clostridia;Lachnospirales;Lachnospiraceae;Anaerostignum;?	gm_nogenderint	-27.0804	1.50809	+	0.248661	+	+	+		10
Bacteria;Firmicutes;Clostridia;Lachnospirales;Lachnospiraceae;Anaerostignum;?	gm_onlygender	-7.17227	1.80859	+		+				5
Bacteria;Firmicutes;Clostridia;Lachnospirales;Lachnospiraceae;Anaerostignum;?	gm_noint	-12.9581	1.5427	+	0.0794954	+	+			9
Bacteria;Firmicutes;Clostridia;Lachnospirales;Lachnospiraceae;Anaerostignum;?	gm_noint_norandom	-12.9603	1.538	+	0.0645012	+	+			7
Bacteria;Firmicutes;Clostridia;Lachnospirales;Lachnospiraceae;Anaerostignum;?	gm_noage_norandom	-19.9424	1.77695	+		+	+		+	7
Bacteria;Firmicutes;Clostridia;Lachnospirales;Lachnospiraceae;Anaerostignum;?	gm_noage_noint	-7.34482	1.77054	+		+	+			8
Bacteria;Firmicutes;Clostridia;Lachnospirales;Lachnospiraceae;Anaerostignum;?	gm_nogender_noint	-6.23343	1.95733	+	0.0338991		+			8
Bacteria;Firmicutes;Clostridia;Lachnospirales;Lachnospiraceae;Anaerostignum;?	gm_noageint_norandom	-62.7004	1.54714	+	0.0625937	+	+		+	8
Bacteria;Firmicutes;Clostridia;Lachnospirales;Lachnospiraceae;Anaerostipes;?	gm_onlystatus_norandom	4.31306	-20.4469	+			+			5	-2553.92	5117.83	0
Bacteria;Firmicutes;Clostridia;Lachnospirales;Lachnospiraceae;Anaerostipes;?	gm_nogender_norandom_noint	4.65764	-20.3188	+	-0.00536226		+			6	-2553.22	5118.44	0.609317
Bacteria;Firmicutes;Clostridia;Lachnospirales;Lachnospiraceae;Anaerostipes;?	gm_noage_norandom_noint	4.33487	-20.5739	+		+	+			6	-2553.74	5119.49	1.65342
Bacteria;Firmicutes;Clostridia;Lachnospirales;Lachnospiraceae;Anaerostipes;?	gm_onlystatus	4.30949	-186.478	+			+			7	-2553.01	5120.02	2.18633
Bacteria;Firmicutes;Clostridia;Lachnospirales;Lachnospiraceae;Anaerostipes;?	gm_noint_norandom	4.67297	-20.6952	+	-0.00528354	+	+			7	-2553.07	5120.14	2.30668
Bacteria;Firmicutes;Clostridia;Lachnospirales;Lachnospiraceae;Anaerostipes;?	gm_nogender_norandom	4.5979	-20.7606	+	-0.00444464		+	+		7	-2553.21	5120.41	2.57923
Bacteria;Firmicutes;Clostridia;Lachnospirales;Lachnospiraceae;Anaerostipes;?	gm_noage_norandom	4.35967	-20.2602	+		+	+		+	7	-2553.63	5121.26	3.42649
Bacteria;Firmicutes;Clostridia;Lachnospirales;Lachnospiraceae;Anaerostipes;?	gm_noage_noint	4.33725	-259.498	+		+	+			8	-2552.73	5121.46	3.62776
Bacteria;Firmicutes;Clostridia;Lachnospirales;Lachnospiraceae;Anaerostipes;?	gm_noageint_norandom	4.69662	-20.3613	+	-0.00527527	+	+		+	8	-2552.96	5121.92	4.08787
Bacteria;Firmicutes;Clostridia;Lachnospirales;Lachnospiraceae;Anaerostipes;?	gm_nogenderint_norandom	4.62514	-20.6348	+	-0.0045539	+	+	+		8	-2553.06	5122.12	4.28785
Bacteria;Firmicutes;Clostridia;Lachnospirales;Lachnospiraceae;Anaerostipes;?	gm_noage	4.36671	-241.465	+		+	+		+	9	-2552.57	5123.14	5.31015
Bacteria;Firmicutes;Clostridia;Lachnospirales;Lachnospiraceae;Anaerostipes;?	gm_full	4.39352	-387.113	+	-0.000492232	+	+	+	+	11	-2552.05	5126.09	8.25876
Bacteria;Firmicutes;Clostridia;Lachnospirales;Lachnospiraceae;Anaerostipes;?	gm_onlyage	4.52909	-20.0354	+	-0.00732171					5	-2564.25	5138.49	20.6589
Bacteria;Firmicutes;Clostridia;Lachnospirales;Lachnospiraceae;Anaerostipes;?	gm_nostatus	4.55743	-19.8628	+	-0.0070958	+				6	-2563.73	5139.47	21.6342
Bacteria;Firmicutes;Clostridia;Lachnospirales;Lachnospiraceae;Anaerostipes;?	gm_onlygender	4.09466	-20.1788	+		+				5	-2564.91	5139.83	21.9931
Bacteria;Firmicutes;Clostridia;Lachnospirales;Lachnospiraceae;Anaerostipes;?	gm_nogender	4.36914	-1576.27	+	-0.000977873		+	+		9
Bacteria;Firmicutes;Clostridia;Lachnospirales;Lachnospiraceae;Anaerostipes;?	gm_noageint	4.69669	-26.9559	+	-0.00527485	+	+		+	10
Bacteria;Firmicutes;Clostridia;Lachnospirales;Lachnospiraceae;Anaerostipes;?	gm_nogenderint	4.3865	-792.427	+	-0.000853936	+	+	+		10
Bacteria;Firmicutes;Clostridia;Lachnospirales;Lachnospiraceae;Anaerostipes;?	gm_noint	4.67295	-20.2622	+	-0.00528334	+	+			9
Bacteria;Firmicutes;Clostridia;Lachnospirales;Lachnospiraceae;Anaerostipes;?	gm_nogender_noint	4.57958	-1346.74	+	-0.00420734		+			8
Bacteria;Firmicutes;Clostridia;Lachnospirales;Lachnospiraceae;Blautia;?	gm_noageint_norandom	6.61088		+	-0.0141035	+	+		+	7	-3515.87	7045.73	0	0.271979
Bacteria;Firmicutes;Clostridia;Lachnospirales;Lachnospiraceae;Blautia;?	gm_nogender_norandom_noint	6.72675		+	-0.0142292		+			5	-3518.02	7046.04	0.308363	0.233118
Bacteria;Firmicutes;Clostridia;Lachnospirales;Lachnospiraceae;Blautia;?	gm_nogender_norandom	6.93179		+	-0.0173293		+	+		6	-3517.93	7047.85	2.11555	0.0944385
Bacteria;Firmicutes;Clostridia;Lachnospirales;Lachnospiraceae;Blautia;?	gm_noint_norandom	6.73028		+	-0.0139911	+	+			6	-3517.95	7047.89	2.15735	0.0924853
Bacteria;Firmicutes;Clostridia;Lachnospirales;Lachnospiraceae;Blautia;?	gm_noageint	6.57875		+	-0.0130073	+	+		+	9	-3515.18	7048.37	2.63095	0.0729846
Bacteria;Firmicutes;Clostridia;Lachnospirales;Lachnospiraceae;Blautia;?	gm_nogender_noint	6.70004		+	-0.0132059		+			7	-3517.53	7049.05	3.31703	0.0517907
Bacteria;Firmicutes;Clostridia;Lachnospirales;Lachnospiraceae;Blautia;?	gm_nogenderint_norandom	6.94184		+	-0.0171779	+	+	+		7	-3517.84	7049.69	3.95222	0.0376984
Bacteria;Firmicutes;Clostridia;Lachnospirales;Lachnospiraceae;Blautia;?	gm_full	6.75092		+	-0.0157292	+	+	+	+	10	-3515.13	7050.26	4.52327	0.0283347
Bacteria;Firmicutes;Clostridia;Lachnospirales;Lachnospiraceae;Blautia;?	gm_noint	6.70358		+	-0.0129783	+	+			8	-3517.45	7050.91	5.17422	0.0204629
Bacteria;Firmicutes;Clostridia;Lachnospirales;Lachnospiraceae;Blautia;?	gm_noage_norandom	5.7201		+		+	+		+	6	-3519.46	7050.92	5.18834	0.0203189
Bacteria;Firmicutes;Clostridia;Lachnospirales;Lachnospiraceae;Blautia;?	gm_nogender	6.72264		+	-0.0135603		+	+		8	-3517.53	7051.05	5.31518	0.0190704
Bacteria;Firmicutes;Clostridia;Lachnospirales;Lachnospiraceae;Blautia;?	gm_onlystatus_norandom	5.81066		+			+			4	-3521.69	7051.38	5.64227	0.0161932
Bacteria;Firmicutes;Clostridia;Lachnospirales;Lachnospiraceae;Blautia;?	gm_noage	5.77376		+		+	+		+	8	-3518.12	7052.25	6.51047	0.0104907
Bacteria;Firmicutes;Clostridia;Lachnospirales;Lachnospiraceae;Blautia;?	gm_nogenderint	6.73332		+	-0.0134416	+	+	+		9	-3517.45	7052.91	7.17105	0.00753981
Bacteria;Firmicutes;Clostridia;Lachnospirales;Lachnospiraceae;Blautia;?	gm_noage_norandom_noint	5.84407		+		+	+			5	-3521.45	7052.91	7.1739	0.00752909
Bacteria;Firmicutes;Clostridia;Lachnospirales;Lachnospiraceae;Blautia;?	gm_onlystatus	5.86945		+			+			6	-3520.55	7053.09	7.35945	0.00686199
Bacteria;Firmicutes;Clostridia;Lachnospirales;Lachnospiraceae;Blautia;?	gm_onlyage	6.6343		+	-0.0158359					4	-3523.11	7054.22	8.48202	0.0039146
Bacteria;Firmicutes;Clostridia;Lachnospirales;Lachnospiraceae;Blautia;?	gm_noage_noint	5.90034		+		+	+			7	-3520.34	7054.69	8.95191	0.00309494
Bacteria;Firmicutes;Clostridia;Lachnospirales;Lachnospiraceae;Blautia;?	gm_nostatus	6.63986		+	-0.015525	+				5	-3522.98	7055.97	10.2351	0.00162934
Bacteria;Firmicutes;Clostridia;Lachnospirales;Lachnospiraceae;Blautia;?	gm_onlygender	5.64571		+		+				4	-3527.2	7062.4	16.6613	6.55518e-05
Bacteria;Firmicutes;Clostridia;Lachnospirales;Lachnospiraceae;[Eubacterium] hallii group;?	gm_onlystatus	4.77187		+			+			6	-2700.7	5413.41	0
Bacteria;Firmicutes;Clostridia;Lachnospirales;Lachnospiraceae;[Eubacterium] hallii group;?	gm_noage_noint	4.72218		+		+	+			7	-2700.03	5414.05	0.646317
Bacteria;Firmicutes;Clostridia;Lachnospirales;Lachnospiraceae;[Eubacterium] hallii group;?	gm_nogender_noint	5.05213		+	-0.00457183		+			7	-2700.32	5414.63	1.2292
Bacteria;Firmicutes;Clostridia;Lachnospirales;Lachnospiraceae;[Eubacterium] hallii group;?	gm_noint	5.05039		+	-0.00548645	+	+			8	-2699.46	5414.91	1.50667
Bacteria;Firmicutes;Clostridia;Lachnospirales;Lachnospiraceae;[Eubacterium] hallii group;?	gm_noage	4.70508		+		+	+		+	8	-2699.96	5415.93	2.52347
Bacteria;Firmicutes;Clostridia;Lachnospirales;Lachnospiraceae;[Eubacterium] hallii group;?	gm_noint_norandom	5.21526		+	-0.00776711	+	+			6	-2702.13	5416.25	2.84521
Bacteria;Firmicutes;Clostridia;Lachnospirales;Lachnospiraceae;[Eubacterium] hallii group;?	gm_nogenderint	4.74713		+	-0.000702879	+	+	+		9	-2699.25	5416.49	3.08744
Bacteria;Firmicutes;Clostridia;Lachnospirales;Lachnospiraceae;[Eubacterium] hallii group;?	gm_nogender_norandom_noint	5.25466		+	-0.00747978		+			5	-2703.32	5416.64	3.2326
Bacteria;Firmicutes;Clostridia;Lachnospirales;Lachnospiraceae;[Eubacterium] hallii group;?	gm_noageint	5.03024		+	-0.00538513	+	+		+	9	-2699.42	5416.84	3.43327
Bacteria;Firmicutes;Clostridia;Lachnospirales;Lachnospiraceae;[Eubacterium] hallii group;?	gm_noage_norandom_noint	4.72295		+		+	+			5	-2703.53	5417.06	3.65401
Bacteria;Firmicutes;Clostridia;Lachnospirales;Lachnospiraceae;[Eubacterium] hallii group;?	gm_onlystatus_norandom	4.77775		+			+			4	-2704.61	5417.23	3.82362
Bacteria;Firmicutes;Clostridia;Lachnospirales;Lachnospiraceae;[Eubacterium] hallii group;?	gm_noageint_norandom	5.20268		+	-0.00772426	+	+		+	7	-2702.11	5418.22	4.81102
Bacteria;Firmicutes;Clostridia;Lachnospirales;Lachnospiraceae;[Eubacterium] hallii group;?	gm_nogenderint_norandom	5.20626		+	-0.0076302	+	+	+		7	-2702.12	5418.25	4.84465
Bacteria;Firmicutes;Clostridia;Lachnospirales;Lachnospiraceae;[Eubacterium] hallii group;?	gm_full	4.73316		+	-0.000678251	+	+	+	+	10	-2699.22	5418.43	5.0262
Bacteria;Firmicutes;Clostridia;Lachnospirales;Lachnospiraceae;[Eubacterium] hallii group;?	gm_nogender_norandom	5.32163		+	-0.00851324		+	+		6	-2703.3	5418.61	5.20192
Bacteria;Firmicutes;Clostridia;Lachnospirales;Lachnospiraceae;[Eubacterium] hallii group;?	gm_noage_norandom	4.70893		+		+	+		+	6	-2703.5	5418.99	5.58682
Bacteria;Firmicutes;Clostridia;Lachnospirales;Lachnospiraceae;[Eubacterium] hallii group;?	gm_onlyage	5.17947		+	-0.00983325					4	-2711.86	5431.73	18.3233
Bacteria;Firmicutes;Clostridia;Lachnospirales;Lachnospiraceae;[Eubacterium] hallii group;?	gm_nostatus	5.15612		+	-0.0101735	+				5	-2711.33	5432.67	19.2607
Bacteria;Firmicutes;Clostridia;Lachnospirales;Lachnospiraceae;[Eubacterium] hallii group;?	gm_onlygender	4.49645		+		+				4	-2713.69	5435.38	21.9744
Bacteria;Firmicutes;Clostridia;Lachnospirales;Lachnospiraceae;[Eubacterium] hallii group;?	gm_nogender	5.32165		+	-0.00851335		+	+		8
Bacteria;Firmicutes;Clostridia;Lachnospirales;Lachnospiraceae;[Eubacterium] xylanophilum group;uncultured organism	gm_nogender_norandom_noint	-6.73514		+	0.0167911		+			5	-702.014	1414.03	0
Bacteria;Firmicutes;Clostridia;Lachnospirales;Lachnospiraceae;[Eubacterium] xylanophilum group;uncultured organism	gm_onlystatus_norandom	-5.7604		+			+			4	-703.337	1414.67	0.646124
Bacteria;Firmicutes;Clostridia;Lachnospirales;Lachnospiraceae;[Eubacterium] xylanophilum group;uncultured organism	gm_nogender_norandom	-7.4439		+	0.027113		+	+		6	-701.703	1415.41	1.37886
Bacteria;Firmicutes;Clostridia;Lachnospirales;Lachnospiraceae;[Eubacterium] xylanophilum group;uncultured organism	gm_noint_norandom	-6.74876		+	0.0163188	+	+			6	-701.712	1415.42	1.39491
Bacteria;Firmicutes;Clostridia;Lachnospirales;Lachnospiraceae;[Eubacterium] xylanophilum group;uncultured organism	gm_noage_norandom_noint	-5.80843		+		+	+			5	-702.955	1415.91	1.88176
Bacteria;Firmicutes;Clostridia;Lachnospirales;Lachnospiraceae;[Eubacterium] xylanophilum group;uncultured organism	gm_noageint_norandom	-6.55045		+	0.0158029	+	+		+	7	-701.237	1416.47	2.44562
Bacteria;Firmicutes;Clostridia;Lachnospirales;Lachnospiraceae;[Eubacterium] xylanophilum group;uncultured organism	gm_nogenderint_norandom	-7.47918		+	0.0269881	+	+	+		7	-701.376	1416.75	2.72325
Bacteria;Firmicutes;Clostridia;Lachnospirales;Lachnospiraceae;[Eubacterium] xylanophilum group;uncultured organism	gm_noage_norandom	-5.63342		+		+	+		+	6	-702.391	1416.78	2.75455
Bacteria;Firmicutes;Clostridia;Lachnospirales;Lachnospiraceae;[Eubacterium] xylanophilum group;uncultured organism	gm_onlyage	-7.24248		+	0.019014					4	-705.271	1418.54	4.51473
Bacteria;Firmicutes;Clostridia;Lachnospirales;Lachnospiraceae;[Eubacterium] xylanophilum group;uncultured organism	gm_nogender	-5.41516		+	0.0291641		+	+		8	-701.469	1418.94	4.91061
Bacteria;Firmicutes;Clostridia;Lachnospirales;Lachnospiraceae;[Eubacterium] xylanophilum group;uncultured organism	gm_nostatus	-7.24803		+	0.0189659	+				5	-705.265	1420.53	6.50266
Bacteria;Firmicutes;Clostridia;Lachnospirales;Lachnospiraceae;[Eubacterium] xylanophilum group;uncultured organism	gm_noage	-4.66354		+		+	+		+	8	-702.312	1420.62	6.59499
Bacteria;Firmicutes;Clostridia;Lachnospirales;Lachnospiraceae;[Eubacterium] xylanophilum group;uncultured organism	gm_full	-5.27692		+	0.0292054	+	+	+	+	10	-700.621	1421.24	7.2142
Bacteria;Firmicutes;Clostridia;Lachnospirales;Lachnospiraceae;[Eubacterium] xylanophilum group;uncultured organism	gm_onlygender	-6.13958		+		+				4	-707.04	1422.08	8.05203
Bacteria;Firmicutes;Clostridia;Lachnospirales;Lachnospiraceae;[Eubacterium] xylanophilum group;uncultured organism	gm_noageint	-6.55062		+	0.015803	+	+		+	9
Bacteria;Firmicutes;Clostridia;Lachnospirales;Lachnospiraceae;[Eubacterium] xylanophilum group;uncultured organism	gm_nogenderint	-5.54468		+	0.028944	+	+	+		9
Bacteria;Firmicutes;Clostridia;Lachnospirales;Lachnospiraceae;[Eubacterium] xylanophilum group;uncultured organism	gm_onlystatus	-5.76031		+			+			6
Bacteria;Firmicutes;Clostridia;Lachnospirales;Lachnospiraceae;[Eubacterium] xylanophilum group;uncultured organism	gm_noint	-6.74898		+	0.0163188	+	+			8
Bacteria;Firmicutes;Clostridia;Lachnospirales;Lachnospiraceae;[Eubacterium] xylanophilum group;uncultured organism	gm_noage_noint	-4.94424		+		+	+			7
Bacteria;Firmicutes;Clostridia;Lachnospirales;Lachnospiraceae;[Eubacterium] xylanophilum group;uncultured organism	gm_nogender_noint	-6.73516		+	0.0167908		+			7
Bacteria;Firmicutes;Clostridia;Lachnospirales;Lachnospiraceae;Frisingicoccus;?	gm_noageint_norandom	-25.7429	1.50872	+	0.211952	+	+		+	8	-65.2706	146.541	0
Bacteria;Firmicutes;Clostridia;Lachnospirales;Lachnospiraceae;Frisingicoccus;?	gm_onlystatus_norandom	-3.78134	1.17255	+			+			5	-68.8429	147.686	1.14456
Bacteria;Firmicutes;Clostridia;Lachnospirales;Lachnospiraceae;Frisingicoccus;?	gm_nogender_norandom_noint	-14.8151	1.48473	+	0.104097		+			6	-67.8775	147.755	1.21368
Bacteria;Firmicutes;Clostridia;Lachnospirales;Lachnospiraceae;Frisingicoccus;?	gm_noint_norandom	-23.452	1.60514	+	0.180804	+	+			7	-67.0079	148.016	1.47451
Bacteria;Firmicutes;Clostridia;Lachnospirales;Lachnospiraceae;Frisingicoccus;?	gm_noint	-57.0422	1.58125	+	0.228503	+	+			9	-65.7192	149.438	2.89712
Bacteria;Firmicutes;Clostridia;Lachnospirales;Lachnospiraceae;Frisingicoccus;?	gm_noage_norandom	-2.88297	0.820658	+		+	+		+	7	-67.7394	149.479	2.93756
Bacteria;Firmicutes;Clostridia;Lachnospirales;Lachnospiraceae;Frisingicoccus;?	gm_nogenderint_norandom	-18.4713	1.60998	+	0.0925397	+	+	+		8	-66.7416	149.483	2.94185
Bacteria;Firmicutes;Clostridia;Lachnospirales;Lachnospiraceae;Frisingicoccus;?	gm_noage_norandom_noint	-3.79475	1.13086	+		+	+			6	-68.8358	149.672	3.13031
Bacteria;Firmicutes;Clostridia;Lachnospirales;Lachnospiraceae;Frisingicoccus;?	gm_nogender_norandom	-12.7693	1.50089	+	0.0689139		+	+		7	-67.8365	149.673	3.13177
Bacteria;Firmicutes;Clostridia;Lachnospirales;Lachnospiraceae;Frisingicoccus;?	gm_nostatus	-22.6183	1.92038	+	0.196289	+				6	-69.2153	150.431	3.88937
Bacteria;Firmicutes;Clostridia;Lachnospirales;Lachnospiraceae;Frisingicoccus;?	gm_onlyage	-5.2612	1.26699	+	0.04211					5	-70.4319	150.864	4.32261
Bacteria;Firmicutes;Clostridia;Lachnospirales;Lachnospiraceae;Frisingicoccus;?	gm_onlygender	-2.18961	1.01332	+		+				5	-70.522	151.044	4.50283
Bacteria;Firmicutes;Clostridia;Lachnospirales;Lachnospiraceae;Frisingicoccus;?	gm_nogender	-37.6584	1.4929	+	0.213579		+	+		9	-67.4516	152.903	6.362
Bacteria;Firmicutes;Clostridia;Lachnospirales;Lachnospiraceae;Frisingicoccus;?	gm_full	-44.3161	1.48634	+	0.246553	+	+	+	+	11
Bacteria;Firmicutes;Clostridia;Lachnospirales;Lachnospiraceae;Frisingicoccus;?	gm_noage	-2.88293	0.820667	+		+	+		+	9
Bacteria;Firmicutes;Clostridia;Lachnospirales;Lachnospiraceae;Frisingicoccus;?	gm_noageint	-41.5615	1.48771	+	0.220871	+	+		+	10
Bacteria;Firmicutes;Clostridia;Lachnospirales;Lachnospiraceae;Frisingicoccus;?	gm_nogenderint	-18.4707	1.60998	+	0.0925411	+	+	+		10
Bacteria;Firmicutes;Clostridia;Lachnospirales;Lachnospiraceae;Frisingicoccus;?	gm_onlystatus	-3.7815	1.17256	+			+			7
Bacteria;Firmicutes;Clostridia;Lachnospirales;Lachnospiraceae;Frisingicoccus;?	gm_noage_noint	-3.79479	1.13087	+		+	+			8
Bacteria;Firmicutes;Clostridia;Lachnospirales;Lachnospiraceae;Frisingicoccus;?	gm_nogender_noint	-27.1943	1.50912	+	0.114914		+			8
Bacteria;Firmicutes;Clostridia;Lachnospirales;Lachnospiraceae;Fusicatenibacter;uncultured organism	gm_nogender_norandom_noint	3.25842	-19.9236	+	-0.717351		+			6	-1993.94	3999.89	0
Bacteria;Firmicutes;Clostridia;Lachnospirales;Lachnospiraceae;Fusicatenibacter;uncultured organism	gm_noint_norandom	3.26398	-19.7704	+	-0.709398	+	+			7	-1993.9	4001.8	1.90684
Bacteria;Firmicutes;Clostridia;Lachnospirales;Lachnospiraceae;Fusicatenibacter;uncultured organism	gm_nogender_norandom	3.31935	-19.9572	+	-0.781132		+	+		7	-1993.93	4001.87	1.97887
Bacteria;Firmicutes;Clostridia;Lachnospirales;Lachnospiraceae;Fusicatenibacter;uncultured organism	gm_onlystatus_norandom	2.59806	-20.1527	+			+			5	-1995.96	4001.91	2.02311
Bacteria;Firmicutes;Clostridia;Lachnospirales;Lachnospiraceae;Fusicatenibacter;uncultured organism	gm_noageint_norandom	3.23662	-20.1776	+	-0.711513	+	+		+	8	-1993.75	4003.51	3.61706
Bacteria;Firmicutes;Clostridia;Lachnospirales;Lachnospiraceae;Fusicatenibacter;uncultured organism	gm_noage_norandom_noint	2.61704	-20.1382	+		+	+			6	-1995.85	4003.7	3.81534
Bacteria;Firmicutes;Clostridia;Lachnospirales;Lachnospiraceae;Fusicatenibacter;uncultured organism	gm_nogenderint_norandom	3.33695	-19.824	+	-0.785164	+	+	+		8	-1993.88	4003.77	3.87715
Bacteria;Firmicutes;Clostridia;Lachnospirales;Lachnospiraceae;Fusicatenibacter;uncultured organism	gm_nogender_noint	3.21258	-84.3881	+	-0.6903		+			8	-1993.92	4003.84	3.9478
Bacteria;Firmicutes;Clostridia;Lachnospirales;Lachnospiraceae;Fusicatenibacter;uncultured organism	gm_noage_norandom	2.58911	-19.8448	+		+	+		+	7	-1995.73	4005.45	5.56142
Bacteria;Firmicutes;Clostridia;Lachnospirales;Lachnospiraceae;Fusicatenibacter;uncultured organism	gm_noage_noint	2.54007	-571.258	+		+	+			8	-1995.46	4006.92	7.03458
Bacteria;Firmicutes;Clostridia;Lachnospirales;Lachnospiraceae;Fusicatenibacter;uncultured organism	gm_noageint	3.16903	-720.549	+	-0.671996	+	+		+	10	-1993.7	4007.4	7.50905
Bacteria;Firmicutes;Clostridia;Lachnospirales;Lachnospiraceae;Fusicatenibacter;uncultured organism	gm_noage	2.50203	-622.796	+		+	+		+	9	-1995.28	4008.56	8.67211
Bacteria;Firmicutes;Clostridia;Lachnospirales;Lachnospiraceae;Fusicatenibacter;uncultured organism	gm_full	3.24928	-387.876	+	-0.751569	+	+	+	+	11	-1993.69	4009.37	9.4844
Bacteria;Firmicutes;Clostridia;Lachnospirales;Lachnospiraceae;Fusicatenibacter;uncultured organism	gm_onlyage	3.12757	-20.0789	+	-0.869382					5	-2006.52	4023.03	23.1444
Bacteria;Firmicutes;Clostridia;Lachnospirales;Lachnospiraceae;Fusicatenibacter;uncultured organism	gm_nostatus	3.14357	-20.23	+	-0.833787	+				6	-2006.03	4024.06	24.174
Bacteria;Firmicutes;Clostridia;Lachnospirales;Lachnospiraceae;Fusicatenibacter;uncultured organism	gm_onlygender	2.37176	-20.0678	+		+				5	-2008.56	4027.12	27.2318
Bacteria;Firmicutes;Clostridia;Lachnospirales;Lachnospiraceae;Fusicatenibacter;uncultured organism	gm_nogender	3.31934	-20.0509	+	-0.78114		+	+		9
Bacteria;Firmicutes;Clostridia;Lachnospirales;Lachnospiraceae;Fusicatenibacter;uncultured organism	gm_nogenderint	3.33695	-25.3346	+	-0.785164	+	+	+		10
Bacteria;Firmicutes;Clostridia;Lachnospirales;Lachnospiraceae;Fusicatenibacter;uncultured organism	gm_onlystatus	2.52237	-765.616	+			+			7
Bacteria;Firmicutes;Clostridia;Lachnospirales;Lachnospiraceae;Fusicatenibacter;uncultured organism	gm_noint	3.26399	-34.4327	+	-0.709399	+	+			9
Bacteria;Firmicutes;Clostridia;Lachnospirales;Lachnospiraceae;Hungatella;?	gm_onlystatus_norandom	2.15494	-19.6064	+			+			5	-1416.86	2843.71	0
Bacteria;Firmicutes;Clostridia;Lachnospirales;Lachnospiraceae;Hungatella;?	gm_nogender_norandom_noint	1.66857	-19.6256	+	0.499755		+			6	-1416.21	2844.43	0.71773
Bacteria;Firmicutes;Clostridia;Lachnospirales;Lachnospiraceae;Hungatella;?	gm_noage_norandom_noint	2.1874	-20.0202	+		+	+			6	-1416.62	2845.24	1.52839
Bacteria;Firmicutes;Clostridia;Lachnospirales;Lachnospiraceae;Hungatella;?	gm_noint_norandom	1.67986	-19.4431	+	0.525246	+	+			7	-1415.92	2845.83	2.12044
Bacteria;Firmicutes;Clostridia;Lachnospirales;Lachnospiraceae;Hungatella;?	gm_nogender_norandom	1.63987	-19.5106	+	0.528779		+	+		7	-1416.21	2846.43	2.71584
Bacteria;Firmicutes;Clostridia;Lachnospirales;Lachnospiraceae;Hungatella;?	gm_noage_norandom	2.14899	-19.4952	+		+	+		+	7	-1416.52	2847.03	3.32212
Bacteria;Firmicutes;Clostridia;Lachnospirales;Lachnospiraceae;Hungatella;?	gm_noage_noint	1.96031	-501.31	+		+	+			8	-1415.72	2847.44	3.72919
Bacteria;Firmicutes;Clostridia;Lachnospirales;Lachnospiraceae;Hungatella;?	gm_noageint_norandom	1.63636	-19.7604	+	0.528541	+	+		+	8	-1415.8	2847.61	3.89509
Bacteria;Firmicutes;Clostridia;Lachnospirales;Lachnospiraceae;Hungatella;?	gm_nogenderint_norandom	1.69513	-19.6658	+	0.509882	+	+	+		8	-1415.92	2847.83	4.1199
Bacteria;Firmicutes;Clostridia;Lachnospirales;Lachnospiraceae;Hungatella;?	gm_noint	1.47977	-433.513	+	0.505602	+	+			9	-1415.07	2848.15	4.43712
Bacteria;Firmicutes;Clostridia;Lachnospirales;Lachnospiraceae;Hungatella;?	gm_noage	1.91523	-672.666	+		+	+		+	9	-1415.6	2849.19	5.48371
Bacteria;Firmicutes;Clostridia;Lachnospirales;Lachnospiraceae;Hungatella;?	gm_onlyage	1.89499	-19.6408	+	0.518878					5	-1419.7	2849.39	5.68395
Bacteria;Firmicutes;Clostridia;Lachnospirales;Lachnospiraceae;Hungatella;?	gm_noageint	1.4334	-515.709	+	0.506563	+	+		+	10	-1414.95	2849.9	6.18476
Bacteria;Firmicutes;Clostridia;Lachnospirales;Lachnospiraceae;Hungatella;?	gm_onlygender	2.41233	-19.741	+		+				5	-1420.37	2850.74	7.027
Bacteria;Firmicutes;Clostridia;Lachnospirales;Lachnospiraceae;Hungatella;?	gm_nostatus	1.90492	-19.7386	+	0.526871	+				6	-1419.66	2851.32	7.60687
Bacteria;Firmicutes;Clostridia;Lachnospirales;Lachnospiraceae;Hungatella;?	gm_full	1.53995	-569.427	+	0.396169	+	+	+	+	11	-1414.94	2851.87	8.15937
Bacteria;Firmicutes;Clostridia;Lachnospirales;Lachnospiraceae;Hungatella;?	gm_nogender	1.49126	-435.367	+	0.45119		+	+		9
Bacteria;Firmicutes;Clostridia;Lachnospirales;Lachnospiraceae;Hungatella;?	gm_nogenderint	1.55535	-657.043	+	0.427655	+	+	+		10
Bacteria;Firmicutes;Clostridia;Lachnospirales;Lachnospiraceae;Hungatella;?	gm_onlystatus	1.92531	-394.209	+			+			7
Bacteria;Firmicutes;Clostridia;Lachnospirales;Lachnospiraceae;Hungatella;?	gm_nogender_noint	1.45733	-450.844	+	0.486644		+			8
Bacteria;Firmicutes;Clostridia;Lachnospirales;Lachnospiraceae;Lachnospiraceae ND3007 group;uncultured Clostridiales bacterium	gm_nogender_norandom_noint	2.08295		+	-0.00948135		+			5	-1406.49	2822.98	0
Bacteria;Firmicutes;Clostridia;Lachnospirales;Lachnospiraceae;Lachnospiraceae ND3007 group;uncultured Clostridiales bacterium	gm_onlystatus_norandom	1.48645		+			+			4	-1407.73	2823.47	0.486744
Bacteria;Firmicutes;Clostridia;Lachnospirales;Lachnospiraceae;Lachnospiraceae ND3007 group;uncultured Clostridiales bacterium	gm_nogender_norandom	1.45019		+	0.000167743		+	+		6	-1405.79	2823.59	0.604176
Bacteria;Firmicutes;Clostridia;Lachnospirales;Lachnospiraceae;Lachnospiraceae ND3007 group;uncultured Clostridiales bacterium	gm_noint_norandom	2.0806		+	-0.00964966	+	+			6	-1406.46	2824.93	1.94551
Bacteria;Firmicutes;Clostridia;Lachnospirales;Lachnospiraceae;Lachnospiraceae ND3007 group;uncultured Clostridiales bacterium	gm_noage_norandom_noint	1.48427		+		+	+			5	-1407.73	2825.47	2.4851
Bacteria;Firmicutes;Clostridia;Lachnospirales;Lachnospiraceae;Lachnospiraceae ND3007 group;uncultured Clostridiales bacterium	gm_nogenderint_norandom	1.442		+	4.08894e-05	+	+	+		7	-1405.75	2825.5	2.52137
Bacteria;Firmicutes;Clostridia;Lachnospirales;Lachnospiraceae;Lachnospiraceae ND3007 group;uncultured Clostridiales bacterium	gm_nogender_noint	2.20617		+	-0.0120952		+			7	-1405.85	2825.71	2.72804
Bacteria;Firmicutes;Clostridia;Lachnospirales;Lachnospiraceae;Lachnospiraceae ND3007 group;uncultured Clostridiales bacterium	gm_noageint_norandom	2.09573		+	-0.00955284	+	+		+	7	-1406.4	2826.8	3.81694
Bacteria;Firmicutes;Clostridia;Lachnospirales;Lachnospiraceae;Lachnospiraceae ND3007 group;uncultured Clostridiales bacterium	gm_nogender	1.72376		+	-0.00449954		+	+		8	-1405.59	2827.17	4.19045
Bacteria;Firmicutes;Clostridia;Lachnospirales;Lachnospiraceae;Lachnospiraceae ND3007 group;uncultured Clostridiales bacterium	gm_noage_norandom	1.51013		+		+	+		+	6	-1407.64	2827.28	4.29486
Bacteria;Firmicutes;Clostridia;Lachnospirales;Lachnospiraceae;Lachnospiraceae ND3007 group;uncultured Clostridiales bacterium	gm_noint	2.21195		+	-0.012613	+	+			8	-1405.75	2827.5	4.52041
Bacteria;Firmicutes;Clostridia;Lachnospirales;Lachnospiraceae;Lachnospiraceae ND3007 group;uncultured Clostridiales bacterium	gm_nogenderint	1.74225		+	-0.0052103	+	+	+		9	-1405.49	2828.98	6.0031
Bacteria;Firmicutes;Clostridia;Lachnospirales;Lachnospiraceae;Lachnospiraceae ND3007 group;uncultured Clostridiales bacterium	gm_noageint	2.26197		+	-0.0127747	+	+		+	9	-1405.57	2829.15	6.16593
Bacteria;Firmicutes;Clostridia;Lachnospirales;Lachnospiraceae;Lachnospiraceae ND3007 group;uncultured Clostridiales bacterium	gm_noage_noint	1.45466		+		+	+			7	-1407.62	2829.25	6.26551
Bacteria;Firmicutes;Clostridia;Lachnospirales;Lachnospiraceae;Lachnospiraceae ND3007 group;uncultured Clostridiales bacterium	gm_full	1.72726		+	-0.00422372	+	+	+	+	10	-1405.24	2830.48	7.49579
Bacteria;Firmicutes;Clostridia;Lachnospirales;Lachnospiraceae;Lachnospiraceae ND3007 group;uncultured Clostridiales bacterium	gm_noage	1.48893		+		+	+		+	8	-1407.48	2830.96	7.98325
Bacteria;Firmicutes;Clostridia;Lachnospirales;Lachnospiraceae;Lachnospiraceae ND3007 group;uncultured Clostridiales bacterium	gm_onlyage	1.98263		+	-0.0122494					4	-1415.57	2839.14	16.1605
Bacteria;Firmicutes;Clostridia;Lachnospirales;Lachnospiraceae;Lachnospiraceae ND3007 group;uncultured Clostridiales bacterium	gm_nostatus	1.98445		+	-0.012066	+				5	-1415.55	2841.1	18.1151
Bacteria;Firmicutes;Clostridia;Lachnospirales;Lachnospiraceae;Lachnospiraceae ND3007 group;uncultured Clostridiales bacterium	gm_onlygender	1.22541		+		+				4	-1417.5	2842.99	20.0133
Bacteria;Firmicutes;Clostridia;Lachnospirales;Lachnospiraceae;Lachnospiraceae ND3007 group;uncultured Clostridiales bacterium	gm_onlystatus	1.48638		+			+			6
Bacteria;Firmicutes;Clostridia;Lachnospirales;Lachnospiraceae;Lachnospiraceae UCG-001;Lachnospiraceae bacterium TF01-11	gm_onlystatus_norandom	-9.25668		+			+			4	-289.254	586.508	0
Bacteria;Firmicutes;Clostridia;Lachnospirales;Lachnospiraceae;Lachnospiraceae UCG-001;Lachnospiraceae bacterium TF01-11	gm_nogender_norandom_noint	-8.36943		+	-0.0149008		+			5	-289.152	588.304	1.79605
Bacteria;Firmicutes;Clostridia;Lachnospirales;Lachnospiraceae;Lachnospiraceae UCG-001;Lachnospiraceae bacterium TF01-11	gm_noage_norandom_noint	-9.35245		+		+	+			5	-289.192	588.385	1.87715
Bacteria;Firmicutes;Clostridia;Lachnospirales;Lachnospiraceae;Lachnospiraceae UCG-001;Lachnospiraceae bacterium TF01-11	gm_nogender_norandom	-10.0379		+	0.0122292		+	+		6	-288.997	589.995	3.48707
Bacteria;Firmicutes;Clostridia;Lachnospirales;Lachnospiraceae;Lachnospiraceae UCG-001;Lachnospiraceae bacterium TF01-11	gm_noint_norandom	-8.4984		+	-0.0142295	+	+			6	-289.099	590.198	3.69012
Bacteria;Firmicutes;Clostridia;Lachnospirales;Lachnospiraceae;Lachnospiraceae UCG-001;Lachnospiraceae bacterium TF01-11	gm_noage_norandom	-9.37257		+		+	+		+	6	-289.191	590.381	3.87337
Bacteria;Firmicutes;Clostridia;Lachnospirales;Lachnospiraceae;Lachnospiraceae UCG-001;Lachnospiraceae bacterium TF01-11	gm_onlyage	-10.5031		+	0.00564133					4	-291.713	591.427	4.91875
Bacteria;Firmicutes;Clostridia;Lachnospirales;Lachnospiraceae;Lachnospiraceae UCG-001;Lachnospiraceae bacterium TF01-11	gm_onlygender	-10.1502		+		+				4	-291.726	591.451	4.94349
Bacteria;Firmicutes;Clostridia;Lachnospirales;Lachnospiraceae;Lachnospiraceae UCG-001;Lachnospiraceae bacterium TF01-11	gm_nogenderint_norandom	-9.98095		+	0.0104353	+	+	+		7	-288.975	591.95	5.44215
Bacteria;Firmicutes;Clostridia;Lachnospirales;Lachnospiraceae;Lachnospiraceae UCG-001;Lachnospiraceae bacterium TF01-11	gm_noageint_norandom	-8.4636		+	-0.0158875	+	+		+	7	-289.083	592.165	5.65753
Bacteria;Firmicutes;Clostridia;Lachnospirales;Lachnospiraceae;Lachnospiraceae UCG-001;Lachnospiraceae bacterium TF01-11	gm_nostatus	-10.501		+	0.00565453	+				5	-291.713	593.426	6.91865
Bacteria;Firmicutes;Clostridia;Lachnospirales;Lachnospiraceae;Lachnospiraceae UCG-001;Lachnospiraceae bacterium TF01-11	gm_nogender	-10.0359		+	0.0122407		+	+		8	-288.998	593.995	7.48741
Bacteria;Firmicutes;Clostridia;Lachnospirales;Lachnospiraceae;Lachnospiraceae UCG-001;Lachnospiraceae bacterium TF01-11	gm_nogenderint	-9.97751		+	0.0104493	+	+	+		9	-288.975	595.95	9.44255
Bacteria;Firmicutes;Clostridia;Lachnospirales;Lachnospiraceae;Lachnospiraceae UCG-001;Lachnospiraceae bacterium TF01-11	gm_full	-9.90983		+	0.00855331	+	+	+	+	10	-288.966	597.932	11.4241
Bacteria;Firmicutes;Clostridia;Lachnospirales;Lachnospiraceae;Lachnospiraceae UCG-001;Lachnospiraceae bacterium TF01-11	gm_noage	-9.37263		+		+	+		+	8
Bacteria;Firmicutes;Clostridia;Lachnospirales;Lachnospiraceae;Lachnospiraceae UCG-001;Lachnospiraceae bacterium TF01-11	gm_noageint	-8.46437		+	-0.0158914	+	+		+	9
Bacteria;Firmicutes;Clostridia;Lachnospirales;Lachnospiraceae;Lachnospiraceae UCG-001;Lachnospiraceae bacterium TF01-11	gm_onlystatus	-9.2566		+			+			6
Bacteria;Firmicutes;Clostridia;Lachnospirales;Lachnospiraceae;Lachnospiraceae UCG-001;Lachnospiraceae bacterium TF01-11	gm_noint	-8.49872		+	-0.0142305	+	+			8
Bacteria;Firmicutes;Clostridia;Lachnospirales;Lachnospiraceae;Lachnospiraceae UCG-001;Lachnospiraceae bacterium TF01-11	gm_noage_noint	-9.35237		+		+	+			7
Bacteria;Firmicutes;Clostridia;Lachnospirales;Lachnospiraceae;Lachnospiraceae UCG-001;Lachnospiraceae bacterium TF01-11	gm_nogender_noint	-8.36956		+	-0.0149025		+			7
Bacteria;Firmicutes;Clostridia;Lachnospirales;Lachnospiraceae;Lachnospiraceae UCG-010;?	gm_nogender_norandom	-0.622503		+	0.00197915		+	+		6	-653.851	1319.7	0
Bacteria;Firmicutes;Clostridia;Lachnospirales;Lachnospiraceae;Lachnospiraceae UCG-010;?	gm_nogenderint_norandom	-0.573604		+	0.00198345	+	+	+		7	-653.506	1321.01	1.31071
Bacteria;Firmicutes;Clostridia;Lachnospirales;Lachnospiraceae;Lachnospiraceae UCG-010;?	gm_nogender_norandom_noint	0.659628		+	-0.0173352		+			5	-656.361	1322.72	3.01999
Bacteria;Firmicutes;Clostridia;Lachnospirales;Lachnospiraceae;Lachnospiraceae UCG-010;?	gm_noint_norandom	0.687443		+	-0.0168794	+	+			6	-655.875	1323.75	4.04909
Bacteria;Firmicutes;Clostridia;Lachnospirales;Lachnospiraceae;Lachnospiraceae UCG-010;?	gm_onlystatus_norandom	-0.47407		+			+			4	-658.637	1325.27	5.57307
Bacteria;Firmicutes;Clostridia;Lachnospirales;Lachnospiraceae;Lachnospiraceae UCG-010;?	gm_noageint_norandom	0.695854		+	-0.0168877	+	+		+	7	-655.87	1325.74	6.0375
Bacteria;Firmicutes;Clostridia;Lachnospirales;Lachnospiraceae;Lachnospiraceae UCG-010;?	gm_noage_norandom_noint	-0.409886		+		+	+			5	-658.022	1326.04	6.34195
Bacteria;Firmicutes;Clostridia;Lachnospirales;Lachnospiraceae;Lachnospiraceae UCG-010;?	gm_full	-0.569349		+	0.00168718	+	+	+	+	10	-653.435	1326.87	7.16799
Bacteria;Firmicutes;Clostridia;Lachnospirales;Lachnospiraceae;Lachnospiraceae UCG-010;?	gm_noint	0.653165		+	-0.0177646	+	+			8	-655.739	1327.48	7.77558
Bacteria;Firmicutes;Clostridia;Lachnospirales;Lachnospiraceae;Lachnospiraceae UCG-010;?	gm_noage_norandom	-0.402697		+		+	+		+	6	-658.017	1328.03	8.33242
Bacteria;Firmicutes;Clostridia;Lachnospirales;Lachnospiraceae;Lachnospiraceae UCG-010;?	gm_nostatus	0.368407		+	-0.015723	+				5	-661.525	1333.05	13.3479
Bacteria;Firmicutes;Clostridia;Lachnospirales;Lachnospiraceae;Lachnospiraceae UCG-010;?	gm_onlyage	0.307304		+	-0.0165617					4	-662.852	1333.7	14.003
Bacteria;Firmicutes;Clostridia;Lachnospirales;Lachnospiraceae;Lachnospiraceae UCG-010;?	gm_onlygender	-0.654948		+		+				4	-663.389	1334.78	15.0756
Bacteria;Firmicutes;Clostridia;Lachnospirales;Lachnospiraceae;Lachnospiraceae UCG-010;?	gm_noage	-0.40269		+		+	+		+	8
Bacteria;Firmicutes;Clostridia;Lachnospirales;Lachnospiraceae;Lachnospiraceae UCG-010;?	gm_nogender	-0.622564		+	0.00197933		+	+		8
Bacteria;Firmicutes;Clostridia;Lachnospirales;Lachnospiraceae;Lachnospiraceae UCG-010;?	gm_noageint	0.662695		+	-0.0177818	+	+		+	9
Bacteria;Firmicutes;Clostridia;Lachnospirales;Lachnospiraceae;Lachnospiraceae UCG-010;?	gm_nogenderint	-0.573627		+	0.00198349	+	+	+		9
Bacteria;Firmicutes;Clostridia;Lachnospirales;Lachnospiraceae;Lachnospiraceae UCG-010;?	gm_onlystatus	-0.474065		+			+			6
Bacteria;Firmicutes;Clostridia;Lachnospirales;Lachnospiraceae;Lachnospiraceae UCG-010;?	gm_noage_noint	-0.409886		+		+	+			7
Bacteria;Firmicutes;Clostridia;Lachnospirales;Lachnospiraceae;Lachnospiraceae UCG-010;?	gm_nogender_noint	0.659635		+	-0.0173353		+			7
Bacteria;Firmicutes;Clostridia;Lachnospirales;Lachnospiraceae;Moryella;human gut metagenome	gm_noageint_norandom	-7.21657	-0.363959	+	-0.0390962	+	+		+	8	-412.205	840.41	0
Bacteria;Firmicutes;Clostridia;Lachnospirales;Lachnospiraceae;Moryella;human gut metagenome	gm_noint_norandom	-6.85858	-0.289829	+	-0.0392241	+	+			7	-413.545	841.091	0.680536
Bacteria;Firmicutes;Clostridia;Lachnospirales;Lachnospiraceae;Moryella;human gut metagenome	gm_nogenderint_norandom	-7.69882	-0.32401	+	-0.0263626	+	+	+		8	-413.16	842.32	1.90942
Bacteria;Firmicutes;Clostridia;Lachnospirales;Lachnospiraceae;Moryella;human gut metagenome	gm_nogender_norandom_noint	-6.86987	-0.297417	+	-0.0363799		+			6	-415.227	842.454	2.04353
Bacteria;Firmicutes;Clostridia;Lachnospirales;Lachnospiraceae;Moryella;human gut metagenome	gm_nostatus	-7.59862	-0.303462	+	-0.0322601	+				6	-415.863	843.726	3.31572
Bacteria;Firmicutes;Clostridia;Lachnospirales;Lachnospiraceae;Moryella;human gut metagenome	gm_nogender_norandom	-7.54305	-0.325	+	-0.0259447		+	+		7	-414.967	843.934	3.52401
Bacteria;Firmicutes;Clostridia;Lachnospirales;Lachnospiraceae;Moryella;human gut metagenome	gm_onlyage	-7.58814	-0.355145	+	-0.0300802					5	-417.385	844.769	4.35877
Bacteria;Firmicutes;Clostridia;Lachnospirales;Lachnospiraceae;Moryella;human gut metagenome	gm_noint	-6.86311	-0.289876	+	-0.0392237	+	+			9	-413.546	845.091	4.68061
Bacteria;Firmicutes;Clostridia;Lachnospirales;Lachnospiraceae;Moryella;human gut metagenome	gm_full	-8.02775	-0.393823	+	-0.0265419	+	+	+	+	11	-411.878	845.757	5.34654
Bacteria;Firmicutes;Clostridia;Lachnospirales;Lachnospiraceae;Moryella;human gut metagenome	gm_noage_norandom	-10.0016	-0.53651	+		+	+		+	7	-416.383	846.766	6.35574
Bacteria;Firmicutes;Clostridia;Lachnospirales;Lachnospiraceae;Moryella;human gut metagenome	gm_noage_norandom_noint	-9.60333	-0.422558	+		+	+			6	-417.842	847.685	7.27447
Bacteria;Firmicutes;Clostridia;Lachnospirales;Lachnospiraceae;Moryella;human gut metagenome	gm_onlygender	-9.83003	-0.410717	+		+				5	-418.87	847.74	7.32939
Bacteria;Firmicutes;Clostridia;Lachnospirales;Lachnospiraceae;Moryella;human gut metagenome	gm_nogender	-7.54389	-0.324989	+	-0.0259442		+	+		9	-414.967	847.934	7.52402
Bacteria;Firmicutes;Clostridia;Lachnospirales;Lachnospiraceae;Moryella;human gut metagenome	gm_onlystatus_norandom	-9.44793	-0.429399	+			+			5	-418.98	847.959	7.54886
Bacteria;Firmicutes;Clostridia;Lachnospirales;Lachnospiraceae;Moryella;human gut metagenome	gm_noage	-10.0008	-0.536517	+		+	+		+	9	-416.383	850.766	10.3559
Bacteria;Firmicutes;Clostridia;Lachnospirales;Lachnospiraceae;Moryella;human gut metagenome	gm_noageint	-7.21681	-0.36396	+	-0.039096	+	+		+	10
Bacteria;Firmicutes;Clostridia;Lachnospirales;Lachnospiraceae;Moryella;human gut metagenome	gm_nogenderint	-7.698	-0.32399	+	-0.0263612	+	+	+		10
Bacteria;Firmicutes;Clostridia;Lachnospirales;Lachnospiraceae;Moryella;human gut metagenome	gm_onlystatus	-9.4478	-0.429406	+			+			7
Bacteria;Firmicutes;Clostridia;Lachnospirales;Lachnospiraceae;Moryella;human gut metagenome	gm_noage_noint	-9.60328	-0.422608	+		+	+			8
Bacteria;Firmicutes;Clostridia;Lachnospirales;Lachnospiraceae;Moryella;human gut metagenome	gm_nogender_noint	-6.87171	-0.297451	+	-0.0363798		+			8
Bacteria;Firmicutes;Clostridia;Lachnospirales;Lachnospiraceae;Roseburia;?	gm_noageint_norandom	2.96134	-19.3483	+	-0.010193	+	+		+	8	-1722.25	3460.5	0
Bacteria;Firmicutes;Clostridia;Lachnospirales;Lachnospiraceae;Roseburia;?	gm_noint_norandom	3.08944	-19.5494	+	-0.0104497	+	+			7	-1723.62	3461.24	0.740079
Bacteria;Firmicutes;Clostridia;Lachnospirales;Lachnospiraceae;Roseburia;?	gm_noage_norandom	2.29157	-19.7228	+		+	+		+	7	-1723.74	3461.48	0.982677
Bacteria;Firmicutes;Clostridia;Lachnospirales;Lachnospiraceae;Roseburia;?	gm_noage_norandom_noint	2.40532	-19.5663	+		+	+			6	-1725.16	3462.32	1.82572
Bacteria;Firmicutes;Clostridia;Lachnospirales;Lachnospiraceae;Roseburia;?	gm_nogenderint_norandom	2.79084	-19.3872	+	-0.00595009	+	+	+		8	-1723.38	3462.75	2.25128
Bacteria;Firmicutes;Clostridia;Lachnospirales;Lachnospiraceae;Roseburia;?	gm_nogender_norandom_noint	3.16478	-19.2334	+	-0.010038		+			6	-1726.51	3465.01	4.51367
Bacteria;Firmicutes;Clostridia;Lachnospirales;Lachnospiraceae;Roseburia;?	gm_onlystatus_norandom	2.50515	-19.764	+			+			5	-1727.9	3465.81	5.3085
Bacteria;Firmicutes;Clostridia;Lachnospirales;Lachnospiraceae;Roseburia;?	gm_noage_noint	2.34108	-324.841	+		+	+			8	-1725.12	3466.25	5.75008
Bacteria;Firmicutes;Clostridia;Lachnospirales;Lachnospiraceae;Roseburia;?	gm_nogender_norandom	2.88142	-19.1813	+	-0.00576247		+	+		7	-1726.3	3466.6	6.10418
Bacteria;Firmicutes;Clostridia;Lachnospirales;Lachnospiraceae;Roseburia;?	gm_nostatus	2.83126	-19.4392	+	-0.00965408	+				6	-1731.48	3474.95	14.4539
Bacteria;Firmicutes;Clostridia;Lachnospirales;Lachnospiraceae;Roseburia;?	gm_onlyage	2.8969	-19.1335	+	-0.00941084					5	-1732.54	3475.08	14.5848
Bacteria;Firmicutes;Clostridia;Lachnospirales;Lachnospiraceae;Roseburia;?	gm_onlygender	2.19888	-19.7391	+		+				5	-1732.78	3475.56	15.0651
Bacteria;Firmicutes;Clostridia;Lachnospirales;Lachnospiraceae;Roseburia;?	gm_full	2.66543	-11.0387	+	-0.00577679	+	+	+	+	11
Bacteria;Firmicutes;Clostridia;Lachnospirales;Lachnospiraceae;Roseburia;?	gm_noage	2.29157	-19.4208	+		+	+		+	9
Bacteria;Firmicutes;Clostridia;Lachnospirales;Lachnospiraceae;Roseburia;?	gm_nogender	2.88145	-39.4885	+	-0.00576226		+	+		9
Bacteria;Firmicutes;Clostridia;Lachnospirales;Lachnospiraceae;Roseburia;?	gm_noageint	2.96126	-19.5716	+	-0.0101929	+	+		+	10
Bacteria;Firmicutes;Clostridia;Lachnospirales;Lachnospiraceae;Roseburia;?	gm_nogenderint	2.68399	-853.711	+	-0.00549569	+	+	+		10
Bacteria;Firmicutes;Clostridia;Lachnospirales;Lachnospiraceae;Roseburia;?	gm_onlystatus	2.50489	-12.5512	+			+			7
Bacteria;Firmicutes;Clostridia;Lachnospirales;Lachnospiraceae;Roseburia;?	gm_noint	3.0892	-13.7414	+	-0.010449	+	+			9
Bacteria;Firmicutes;Clostridia;Lachnospirales;Lachnospiraceae;Roseburia;?	gm_nogender_noint	3.16478	-18.6034	+	-0.0100382		+			8
Bacteria;Firmicutes;Clostridia;Lachnospirales;Lachnospiraceae;Roseburia;uncultured organism	gm_noageint_norandom	5.73953		+	-0.669778	+	+		+	7	-3238.99	6491.97	0	0.213162
Bacteria;Firmicutes;Clostridia;Lachnospirales;Lachnospiraceae;Roseburia;uncultured organism	gm_noageint	5.72641		+	-0.784054	+	+		+	9	-3237	6492.01	0.0345569	0.209511
Bacteria;Firmicutes;Clostridia;Lachnospirales;Lachnospiraceae;Roseburia;uncultured organism	gm_full	5.29929		+	-0.303689	+	+	+	+	10	-3236.58	6493.17	1.19479	0.117291
Bacteria;Firmicutes;Clostridia;Lachnospirales;Lachnospiraceae;Roseburia;uncultured organism	gm_nogenderint_norandom	5.30316		+	-0.11594	+	+	+		7	-3239.84	6493.67	1.69839	0.0911823
Bacteria;Firmicutes;Clostridia;Lachnospirales;Lachnospiraceae;Roseburia;uncultured organism	gm_noint_norandom	5.85611		+	-0.681632	+	+			6	-3240.95	6493.9	1.92679	0.0813418
Bacteria;Firmicutes;Clostridia;Lachnospirales;Lachnospiraceae;Roseburia;uncultured organism	gm_noint	5.8591		+	-0.798436	+	+			8	-3239.28	6494.55	2.57765	0.0587464
Bacteria;Firmicutes;Clostridia;Lachnospirales;Lachnospiraceae;Roseburia;uncultured organism	gm_noage_norandom	5.10934		+		+	+		+	6	-3241.32	6494.64	2.66777	0.0561578
Bacteria;Firmicutes;Clostridia;Lachnospirales;Lachnospiraceae;Roseburia;uncultured organism	gm_nogenderint	5.36708		+	-0.251915	+	+	+		9	-3238.73	6495.46	3.48752	0.0372739
Bacteria;Firmicutes;Clostridia;Lachnospirales;Lachnospiraceae;Roseburia;uncultured organism	gm_noage	5.03989		+		+	+		+	8	-3239.83	6495.65	3.67997	0.0338543
Bacteria;Firmicutes;Clostridia;Lachnospirales;Lachnospiraceae;Roseburia;uncultured organism	gm_nogender_norandom_noint	5.90036		+	-0.647074		+			5	-3243.21	6496.43	4.45521	0.022976
Bacteria;Firmicutes;Clostridia;Lachnospirales;Lachnospiraceae;Roseburia;uncultured organism	gm_noage_norandom_noint	5.21701		+		+	+			5	-3243.33	6496.66	4.68671	0.0204646
Bacteria;Firmicutes;Clostridia;Lachnospirales;Lachnospiraceae;Roseburia;uncultured organism	gm_nogender_norandom	5.40439		+	-0.135387		+	+		6	-3242.35	6496.69	4.7174	0.020153
Bacteria;Firmicutes;Clostridia;Lachnospirales;Lachnospiraceae;Roseburia;uncultured organism	gm_nogender_noint	5.88547		+	-0.710118		+			7	-3241.96	6497.92	5.94926	0.0108854
Bacteria;Firmicutes;Clostridia;Lachnospirales;Lachnospiraceae;Roseburia;uncultured organism	gm_noage_noint	5.16033		+		+	+			7	-3242.15	6498.31	6.33434	0.00897897
Bacteria;Firmicutes;Clostridia;Lachnospirales;Lachnospiraceae;Roseburia;uncultured organism	gm_nogender	5.40363		+	-0.18563		+	+		8	-3241.31	6498.62	6.64273	0.0076959
Bacteria;Firmicutes;Clostridia;Lachnospirales;Lachnospiraceae;Roseburia;uncultured organism	gm_onlystatus_norandom	5.28894		+			+			4	-3245.35	6498.71	6.73311	0.00735588
Bacteria;Firmicutes;Clostridia;Lachnospirales;Lachnospiraceae;Roseburia;uncultured organism	gm_onlystatus	5.23969		+			+			6	-3244.27	6500.53	8.55796	0.00295375
Bacteria;Firmicutes;Clostridia;Lachnospirales;Lachnospiraceae;Roseburia;uncultured organism	gm_onlyage	5.75943		+	-0.720739					4	-3252.11	6512.22	20.2501	8.53991e-06
Bacteria;Firmicutes;Clostridia;Lachnospirales;Lachnospiraceae;Roseburia;uncultured organism	gm_nostatus	5.73153		+	-0.749019	+				5	-3251.38	6512.75	20.7776	6.56004e-06
Bacteria;Firmicutes;Clostridia;Lachnospirales;Lachnospiraceae;Roseburia;uncultured organism	gm_onlygender	5.02173		+		+				4	-3254.18	6516.36	24.3877	1.07889e-06
Bacteria;Firmicutes;Clostridia;Oscillospirales;?;?;?	gm_nogender_norandom_noint	-0.354404		+	0.0192059		+			5	-1222.82	2455.64	0	0.20288
Bacteria;Firmicutes;Clostridia;Oscillospirales;?;?;?	gm_onlystatus_norandom	0.937121		+			+			4	-1224.34	2456.69	1.04945	0.120048
Bacteria;Firmicutes;Clostridia;Oscillospirales;?;?;?	gm_noint_norandom	-0.418437		+	0.0186915	+	+			6	-1222.35	2456.7	1.06089	0.119363
Bacteria;Firmicutes;Clostridia;Oscillospirales;?;?;?	gm_nogender_norandom	-0.728446		+	0.0247963		+	+		6	-1222.74	2457.49	1.84756	0.0805467
Bacteria;Firmicutes;Clostridia;Oscillospirales;?;?;?	gm_noage_norandom_noint	0.829762		+		+	+			5	-1223.8	2457.6	1.96389	0.0759952
Bacteria;Firmicutes;Clostridia;Oscillospirales;?;?;?	gm_nogender_noint	-0.404638		+	0.0189581		+			7	-1221.93	2457.85	2.21052	0.0671785
Bacteria;Firmicutes;Clostridia;Oscillospirales;?;?;?	gm_noageint_norandom	-0.47913		+	0.0183887	+	+		+	7	-1222.13	2458.26	2.62287	0.0546626
Bacteria;Firmicutes;Clostridia;Oscillospirales;?;?;?	gm_nogenderint_norandom	-0.806387		+	0.024484	+	+	+		7	-1222.27	2458.54	2.90078	0.0475711
Bacteria;Firmicutes;Clostridia;Oscillospirales;?;?;?	gm_noint	-0.482484		+	0.0184298	+	+			8	-1221.33	2458.66	3.02248	0.0447626
Bacteria;Firmicutes;Clostridia;Oscillospirales;?;?;?	gm_onlystatus	0.878245		+			+			6	-1223.47	2458.93	3.29165	0.039126
Bacteria;Firmicutes;Clostridia;Oscillospirales;?;?;?	gm_noage_norandom	0.73757		+		+	+		+	6	-1223.52	2459.04	3.403	0.0370073
Bacteria;Firmicutes;Clostridia;Oscillospirales;?;?;?	gm_noage_noint	0.757389		+		+	+			7	-1222.8	2459.6	3.9578	0.0280424
Bacteria;Firmicutes;Clostridia;Oscillospirales;?;?;?	gm_nogender	-0.525253		+	0.020768		+	+		8	-1221.92	2459.83	4.19283	0.0249332
Bacteria;Firmicutes;Clostridia;Oscillospirales;?;?;?	gm_noageint	-0.543223		+	0.0182156	+	+		+	9	-1221.13	2460.25	4.61509	0.0201876
Bacteria;Firmicutes;Clostridia;Oscillospirales;?;?;?	gm_nogenderint	-0.598379		+	0.0201691	+	+	+		9	-1221.32	2460.65	5.00644	0.0165998
Bacteria;Firmicutes;Clostridia;Oscillospirales;?;?;?	gm_noage	0.674035		+		+	+		+	8	-1222.55	2461.1	5.45652	0.0132547
Bacteria;Firmicutes;Clostridia;Oscillospirales;?;?;?	gm_full	-0.617136		+	0.0193346	+	+	+	+	10	-1221.12	2462.25	6.60859	0.00745078
Bacteria;Firmicutes;Clostridia;Oscillospirales;?;?;?	gm_onlyage	0.250656		+	0.0196723					4	-1230.88	2469.77	14.1278	0.000173554
Bacteria;Firmicutes;Clostridia;Oscillospirales;?;?;?	gm_nostatus	0.156798		+	0.0190366	+				5	-1230.16	2470.32	14.6795	0.000131711
Bacteria;Firmicutes;Clostridia;Oscillospirales;?;?;?	gm_onlygender	1.437		+		+				4	-1231.6	2471.2	15.559	8.48476e-05
Bacteria;Firmicutes;Clostridia;Oscillospirales;[Clostridium] methylpentosum group;?;?	gm_onlystatus_norandom	-0.557687		+			+			4	-563.004	1134.01	0
Bacteria;Firmicutes;Clostridia;Oscillospirales;[Clostridium] methylpentosum group;?;?	gm_nogender_norandom_noint	-1.50847		+	0.0140076		+			5	-562.026	1134.05	0.0429255
Bacteria;Firmicutes;Clostridia;Oscillospirales;[Clostridium] methylpentosum group;?;?	gm_nogender_norandom	-2.06847		+	0.0221317		+	+		6	-561.911	1135.82	1.81343
Bacteria;Firmicutes;Clostridia;Oscillospirales;[Clostridium] methylpentosum group;?;?	gm_noage_norandom_noint	-0.553186		+		+	+			5	-563.002	1136	1.99584
Bacteria;Firmicutes;Clostridia;Oscillospirales;[Clostridium] methylpentosum group;?;?	gm_noint_norandom	-1.50444		+	0.0141091	+	+			6	-562.013	1136.03	2.01835
Bacteria;Firmicutes;Clostridia;Oscillospirales;[Clostridium] methylpentosum group;?;?	gm_noage_norandom	-0.446835		+		+	+		+	6	-562.696	1137.39	3.38365
Bacteria;Firmicutes;Clostridia;Oscillospirales;[Clostridium] methylpentosum group;?;?	gm_noageint_norandom	-1.39615		+	0.0140421	+	+		+	7	-561.723	1137.45	3.43796
Bacteria;Firmicutes;Clostridia;Oscillospirales;[Clostridium] methylpentosum group;?;?	gm_nogenderint_norandom	-2.06067		+	0.0221639	+	+	+		7	-561.901	1137.8	3.7931
Bacteria;Firmicutes;Clostridia;Oscillospirales;[Clostridium] methylpentosum group;?;?	gm_noage_noint	-0.754469		+		+	+			7	-562.574	1139.15	5.13956
Bacteria;Firmicutes;Clostridia;Oscillospirales;[Clostridium] methylpentosum group;?;?	gm_onlyage	-1.05657		+	0.0131668					4	-565.675	1139.35	5.34049
Bacteria;Firmicutes;Clostridia;Oscillospirales;[Clostridium] methylpentosum group;?;?	gm_nogender	-2.04163		+	0.0197283		+	+		8	-561.688	1139.38	5.36662
Bacteria;Firmicutes;Clostridia;Oscillospirales;[Clostridium] methylpentosum group;?;?	gm_noage	-0.6435		+		+	+		+	8	-562.276	1140.55	6.54376
Bacteria;Firmicutes;Clostridia;Oscillospirales;[Clostridium] methylpentosum group;?;?	gm_onlygender	-0.218781		+		+				4	-566.428	1140.86	6.84702
Bacteria;Firmicutes;Clostridia;Oscillospirales;[Clostridium] methylpentosum group;?;?	gm_noageint	-1.47561		+	0.0129922	+	+		+	9	-561.472	1140.94	6.93473
Bacteria;Firmicutes;Clostridia;Oscillospirales;[Clostridium] methylpentosum group;?;?	gm_nostatus	-1.08088		+	0.0129607	+				5	-565.601	1141.2	7.19281
Bacteria;Firmicutes;Clostridia;Oscillospirales;[Clostridium] methylpentosum group;?;?	gm_full	-1.96971		+	0.0203939	+	+	+	+	10	-561.384	1142.77	8.75862
Bacteria;Firmicutes;Clostridia;Oscillospirales;[Clostridium] methylpentosum group;?;?	gm_nogenderint	-2.03817		+	0.0197777	+	+	+		9
Bacteria;Firmicutes;Clostridia;Oscillospirales;[Clostridium] methylpentosum group;?;?	gm_onlystatus	-0.752168		+			+			6
Bacteria;Firmicutes;Clostridia;Oscillospirales;[Clostridium] methylpentosum group;?;?	gm_noint	-1.58583		+	0.0130397	+	+			8
Bacteria;Firmicutes;Clostridia;Oscillospirales;[Clostridium] methylpentosum group;?;?	gm_nogender_noint	-1.58882		+	0.0129733		+			7
Bacteria;Firmicutes;Clostridia;Oscillospirales;Oscillospiraceae;Colidextribacter;Clostridium sp. GD3	gm_noage_norandom_noint	-7.89842	-2.8132	+		+	+			6	-935.205	1882.41	0
Bacteria;Firmicutes;Clostridia;Oscillospirales;Oscillospiraceae;Colidextribacter;Clostridium sp. GD3	gm_onlystatus_norandom	-7.99694	-2.96566	+			+			5	-936.511	1883.02	0.611972
Bacteria;Firmicutes;Clostridia;Oscillospirales;Oscillospiraceae;Colidextribacter;Clostridium sp. GD3	gm_noint_norandom	-7.71068	-2.78306	+	-0.00315461	+	+			7	-935.082	1884.16	1.75346
Bacteria;Firmicutes;Clostridia;Oscillospirales;Oscillospiraceae;Colidextribacter;Clostridium sp. GD3	gm_noage_norandom	-7.88448	-2.82709	+		+	+		+	7	-935.18	1884.36	1.94825
Bacteria;Firmicutes;Clostridia;Oscillospirales;Oscillospiraceae;Colidextribacter;Clostridium sp. GD3	gm_nogender_norandom_noint	-7.76225	-2.90856	+	-0.00390024		+			6	-936.323	1884.65	2.23502
Bacteria;Firmicutes;Clostridia;Oscillospirales;Oscillospiraceae;Colidextribacter;Clostridium sp. GD3	gm_nogenderint_norandom	-7.87075	-2.80174	+	-0.000776862	+	+	+		8	-935.028	1886.06	3.64511
Bacteria;Firmicutes;Clostridia;Oscillospirales;Oscillospiraceae;Colidextribacter;Clostridium sp. GD3	gm_noageint_norandom	-7.69896	-2.79788	+	-0.00312567	+	+		+	8	-935.059	1886.12	3.7063
Bacteria;Firmicutes;Clostridia;Oscillospirales;Oscillospiraceae;Colidextribacter;Clostridium sp. GD3	gm_noage_noint	-7.8998	-2.8133	+		+	+			8	-935.206	1886.41	4.0004
Bacteria;Firmicutes;Clostridia;Oscillospirales;Oscillospiraceae;Colidextribacter;Clostridium sp. GD3	gm_nogender_norandom	-7.96913	-2.94815	+	-0.00079561		+	+		7	-936.232	1886.46	4.05222
Bacteria;Firmicutes;Clostridia;Oscillospirales;Oscillospiraceae;Colidextribacter;Clostridium sp. GD3	gm_noage	-7.8855	-2.82704	+		+	+		+	9	-935.18	1888.36	5.9485
Bacteria;Firmicutes;Clostridia;Oscillospirales;Oscillospiraceae;Colidextribacter;Clostridium sp. GD3	gm_full	-8.3031	-2.83022	+	-0.00117173	+	+	+	+	11	-934.962	1891.92	9.51232
Bacteria;Firmicutes;Clostridia;Oscillospirales;Oscillospiraceae;Colidextribacter;Clostridium sp. GD3	gm_onlygender	-7.99593	-2.36047	+		+				5	-941.823	1893.65	11.2355
Bacteria;Firmicutes;Clostridia;Oscillospirales;Oscillospiraceae;Colidextribacter;Clostridium sp. GD3	gm_nostatus	-7.90126	-2.35234	+	-0.00158342	+				6	-941.793	1895.59	13.1748
Bacteria;Firmicutes;Clostridia;Oscillospirales;Oscillospiraceae;Colidextribacter;Clostridium sp. GD3	gm_onlyage	-8.00817	-2.55098	+	-0.00247629					5	-944.925	1899.85	17.44
Bacteria;Firmicutes;Clostridia;Oscillospirales;Oscillospiraceae;Colidextribacter;Clostridium sp. GD3	gm_nogender	-7.96981	-2.94807	+	-0.000802964		+	+		9
Bacteria;Firmicutes;Clostridia;Oscillospirales;Oscillospiraceae;Colidextribacter;Clostridium sp. GD3	gm_noageint	-7.69896	-2.79783	+	-0.00312563	+	+		+	10
Bacteria;Firmicutes;Clostridia;Oscillospirales;Oscillospiraceae;Colidextribacter;Clostridium sp. GD3	gm_nogenderint	-7.87236	-2.8018	+	-0.000784482	+	+	+		10
Bacteria;Firmicutes;Clostridia;Oscillospirales;Oscillospiraceae;Colidextribacter;Clostridium sp. GD3	gm_onlystatus	-7.99685	-2.96569	+			+			7
Bacteria;Firmicutes;Clostridia;Oscillospirales;Oscillospiraceae;Colidextribacter;Clostridium sp. GD3	gm_noint	-7.71064	-2.78306	+	-0.00315463	+	+			9
Bacteria;Firmicutes;Clostridia;Oscillospirales;Oscillospiraceae;Colidextribacter;Clostridium sp. GD3	gm_nogender_noint	-8.64536	-2.92576	+	-0.0045397		+			8
Bacteria;Firmicutes;Clostridia;Oscillospirales;Oscillospiraceae;Intestinimonas;Intestinimonas sp. GD2	gm_noint_norandom	-1.32371	-19.0477	+	0.0141988	+	+			7	-712.624	1439.25	0
Bacteria;Firmicutes;Clostridia;Oscillospirales;Oscillospiraceae;Intestinimonas;Intestinimonas sp. GD2	gm_noage_norandom_noint	-0.361963	-18.7913	+		+	+			6	-714.028	1440.06	0.808653
Bacteria;Firmicutes;Clostridia;Oscillospirales;Oscillospiraceae;Intestinimonas;Intestinimonas sp. GD2	gm_noageint_norandom	-1.2612	-18.8493	+	0.0140062	+	+		+	8	-712.505	1441.01	1.76165
Bacteria;Firmicutes;Clostridia;Oscillospirales;Oscillospiraceae;Intestinimonas;Intestinimonas sp. GD2	gm_nogenderint_norandom	-1.31948	-18.7477	+	0.0141375	+	+	+		8	-712.624	1441.25	1.99998
Bacteria;Firmicutes;Clostridia;Oscillospirales;Oscillospiraceae;Intestinimonas;Intestinimonas sp. GD2	gm_noage_norandom	-0.304534	-18.6867	+		+	+		+	7	-713.864	1441.73	2.48136
Bacteria;Firmicutes;Clostridia;Oscillospirales;Oscillospiraceae;Intestinimonas;Intestinimonas sp. GD2	gm_nogender_norandom_noint	-1.29819	-18.455	+	0.0119752		+			6	-715.944	1443.89	4.64032
Bacteria;Firmicutes;Clostridia;Oscillospirales;Oscillospiraceae;Intestinimonas;Intestinimonas sp. GD2	gm_onlystatus_norandom	-0.483337	-18.3162	+			+			5	-716.952	1443.9	4.6559
Bacteria;Firmicutes;Clostridia;Oscillospirales;Oscillospiraceae;Intestinimonas;Intestinimonas sp. GD2	gm_noageint	-1.53822	-568.063	+	0.0129271	+	+		+	10	-711.958	1443.92	4.66768
Bacteria;Firmicutes;Clostridia;Oscillospirales;Oscillospiraceae;Intestinimonas;Intestinimonas sp. GD2	gm_nostatus	-0.890202	-18.9272	+	0.0122507	+				6	-716.512	1445.02	5.77591
Bacteria;Firmicutes;Clostridia;Oscillospirales;Oscillospiraceae;Intestinimonas;Intestinimonas sp. GD2	gm_onlygender	-0.078595	-18.6238	+		+				5	-717.551	1445.1	5.85509
Bacteria;Firmicutes;Clostridia;Oscillospirales;Oscillospiraceae;Intestinimonas;Intestinimonas sp. GD2	gm_nogender_norandom	-1.4789	-18.8721	+	0.0146151		+	+		7	-715.924	1445.85	6.60108
Bacteria;Firmicutes;Clostridia;Oscillospirales;Oscillospiraceae;Intestinimonas;Intestinimonas sp. GD2	gm_onlystatus	-0.953518	-361.337	+			+			7	-716.046	1446.09	6.84401
Bacteria;Firmicutes;Clostridia;Oscillospirales;Oscillospiraceae;Intestinimonas;Intestinimonas sp. GD2	gm_nogender_noint	-1.61523	-407.332	+	0.0107639		+			8	-715.26	1446.52	7.27314
Bacteria;Firmicutes;Clostridia;Oscillospirales;Oscillospiraceae;Intestinimonas;Intestinimonas sp. GD2	gm_onlyage	-0.952104	-18.7601	+	0.0109206					5	-718.599	1447.2	7.95048
Bacteria;Firmicutes;Clostridia;Oscillospirales;Oscillospiraceae;Intestinimonas;Intestinimonas sp. GD2	gm_full	-1.53586	-865.555	+	0.0128953	+	+	+	+	11
Bacteria;Firmicutes;Clostridia;Oscillospirales;Oscillospiraceae;Intestinimonas;Intestinimonas sp. GD2	gm_noage	-0.735066	-1034.21	+		+	+		+	9
Bacteria;Firmicutes;Clostridia;Oscillospirales;Oscillospiraceae;Intestinimonas;Intestinimonas sp. GD2	gm_nogender	-1.77388	-1025.92	+	0.0131062		+	+		9
Bacteria;Firmicutes;Clostridia;Oscillospirales;Oscillospiraceae;Intestinimonas;Intestinimonas sp. GD2	gm_nogenderint	-1.58452	-611.313	+	0.0129281	+	+	+		10
Bacteria;Firmicutes;Clostridia;Oscillospirales;Oscillospiraceae;Intestinimonas;Intestinimonas sp. GD2	gm_noint	-1.60042	-614.229	+	0.0131621	+	+			9
Bacteria;Firmicutes;Clostridia;Oscillospirales;Oscillospiraceae;Intestinimonas;Intestinimonas sp. GD2	gm_noage_noint	-0.789586	-505.705	+		+	+			8
Bacteria;Firmicutes;Clostridia;Oscillospirales;Oscillospiraceae;NK4A214 group;uncultured organism	gm_nogender_norandom_noint	-1.24541	-1.2054	+	0.0314346		+			6	-873.544	1759.09	0
Bacteria;Firmicutes;Clostridia;Oscillospirales;Oscillospiraceae;NK4A214 group;uncultured organism	gm_noint_norandom	-1.25959	-1.21186	+	0.0308587	+	+			7	-873.319	1760.64	1.54915
Bacteria;Firmicutes;Clostridia;Oscillospirales;Oscillospiraceae;NK4A214 group;uncultured organism	gm_nogender_norandom	-0.888717	-1.15824	+	0.0262908		+	+		7	-873.485	1760.97	1.88304
Bacteria;Firmicutes;Clostridia;Oscillospirales;Oscillospiraceae;NK4A214 group;uncultured organism	gm_noageint_norandom	-1.3188	-1.24155	+	0.0306203	+	+		+	8	-873.211	1762.42	3.33408
Bacteria;Firmicutes;Clostridia;Oscillospirales;Oscillospiraceae;NK4A214 group;uncultured organism	gm_nogenderint_norandom	-0.939574	-1.16849	+	0.0262614	+	+	+		8	-873.271	1762.54	3.45434
Bacteria;Firmicutes;Clostridia;Oscillospirales;Oscillospiraceae;NK4A214 group;uncultured organism	gm_nogender	-1.14052	-1.22121	+	0.0290287		+	+		9	-873.288	1764.58	5.48765
Bacteria;Firmicutes;Clostridia;Oscillospirales;Oscillospiraceae;NK4A214 group;uncultured organism	gm_nogenderint	-1.18574	-1.23284	+	0.0289638	+	+	+		10	-873.081	1766.16	7.07412
Bacteria;Firmicutes;Clostridia;Oscillospirales;Oscillospiraceae;NK4A214 group;uncultured organism	gm_onlystatus_norandom	0.710437	-14.9998	+			+			5	-878.472	1766.94	7.85691
Bacteria;Firmicutes;Clostridia;Oscillospirales;Oscillospiraceae;NK4A214 group;uncultured organism	gm_full	-1.20203	-1.25957	+	0.0278877	+	+	+	+	11	-872.94	1767.88	8.79138
Bacteria;Firmicutes;Clostridia;Oscillospirales;Oscillospiraceae;NK4A214 group;uncultured organism	gm_noage_norandom_noint	0.645739	-13.8504	+		+	+			6	-878.051	1768.1	9.01501
Bacteria;Firmicutes;Clostridia;Oscillospirales;Oscillospiraceae;NK4A214 group;uncultured organism	gm_noage_norandom	0.560638	-14.5064	+		+	+		+	7	-877.891	1769.78	10.6933
Bacteria;Firmicutes;Clostridia;Oscillospirales;Oscillospiraceae;NK4A214 group;uncultured organism	gm_onlyage	-0.633906	-1.89419	+	0.0289884					5	-880.268	1770.54	11.4477
Bacteria;Firmicutes;Clostridia;Oscillospirales;Oscillospiraceae;NK4A214 group;uncultured organism	gm_nostatus	-0.685571	-1.8695	+	0.0281952	+				6	-879.591	1771.18	12.0935
Bacteria;Firmicutes;Clostridia;Oscillospirales;Oscillospiraceae;NK4A214 group;uncultured organism	gm_noage_noint	0.604254	-145.925	+		+	+			8	-877.972	1771.94	12.856
Bacteria;Firmicutes;Clostridia;Oscillospirales;Oscillospiraceae;NK4A214 group;uncultured organism	gm_noage	0.507804	-245.515	+		+	+		+	9	-877.79	1773.58	14.4928
Bacteria;Firmicutes;Clostridia;Oscillospirales;Oscillospiraceae;NK4A214 group;uncultured organism	gm_onlygender	1.0753	-16.623	+		+				5	-884.143	1778.29	19.1987
Bacteria;Firmicutes;Clostridia;Oscillospirales;Oscillospiraceae;NK4A214 group;uncultured organism	gm_noageint	-1.31875	-1.24159	+	0.0306198	+	+		+	10
Bacteria;Firmicutes;Clostridia;Oscillospirales;Oscillospiraceae;NK4A214 group;uncultured organism	gm_onlystatus	0.710436	-14.4779	+			+			7
Bacteria;Firmicutes;Clostridia;Oscillospirales;Oscillospiraceae;NK4A214 group;uncultured organism	gm_noint	-1.35913	-1.26328	+	0.0314034	+	+			9
Bacteria;Firmicutes;Clostridia;Oscillospirales;Oscillospiraceae;NK4A214 group;uncultured organism	gm_nogender_noint	-1.24542	-1.20539	+	0.0314348		+			8
Bacteria;Firmicutes;Clostridia;Oscillospirales;Oscillospiraceae;Oscillibacter;?	gm_noage_norandom	2.56144	-4.50435	+		+	+		+	7	-2128.83	4271.66	0	0.211121
Bacteria;Firmicutes;Clostridia;Oscillospirales;Oscillospiraceae;Oscillibacter;?	gm_noage_norandom_noint	2.64968	-4.50377	+		+	+			6	-2129.96	4271.91	0.255604	0.185792
Bacteria;Firmicutes;Clostridia;Oscillospirales;Oscillospiraceae;Oscillibacter;?	gm_onlystatus_norandom	2.60476	-4.88098	+			+			5	-2131	4272.01	0.349316	0.177287
Bacteria;Firmicutes;Clostridia;Oscillospirales;Oscillospiraceae;Oscillibacter;?	gm_noageint_norandom	2.48416	-4.60845	+	0.00115383	+	+		+	8	-2128.8	4273.6	1.9418	0.0799602
Bacteria;Firmicutes;Clostridia;Oscillospirales;Oscillospiraceae;Oscillibacter;?	gm_noint_norandom	2.58163	-4.59233	+	0.00101868	+	+			7	-2129.93	4273.87	2.20995	0.0699273
Bacteria;Firmicutes;Clostridia;Oscillospirales;Oscillospiraceae;Oscillibacter;?	gm_nogender_norandom_noint	2.56885	-4.96837	+	0.000532116		+			6	-2131	4273.99	2.33716	0.065618
Bacteria;Firmicutes;Clostridia;Oscillospirales;Oscillospiraceae;Oscillibacter;?	gm_noage	2.52368	-4.47645	+		+	+		+	9	-2128.74	4275.48	3.82339	0.0312099
Bacteria;Firmicutes;Clostridia;Oscillospirales;Oscillospiraceae;Oscillibacter;?	gm_noage_noint	2.59601	-4.46873	+		+	+			8	-2129.8	4275.59	3.93559	0.0295073
Bacteria;Firmicutes;Clostridia;Oscillospirales;Oscillospiraceae;Oscillibacter;?	gm_onlystatus	2.548	-4.83798	+			+			7	-2130.82	4275.64	3.9863	0.0287685
Bacteria;Firmicutes;Clostridia;Oscillospirales;Oscillospiraceae;Oscillibacter;?	gm_nogenderint_norandom	2.71849	-4.68075	+	-0.00101783	+	+	+		8	-2129.88	4275.76	4.10755	0.0270762
Bacteria;Firmicutes;Clostridia;Oscillospirales;Oscillospiraceae;Oscillibacter;?	gm_nogender_norandom	2.66121	-5.04354	+	-0.000845814		+	+		7	-2130.97	4275.94	4.28862	0.0247326
Bacteria;Firmicutes;Clostridia;Oscillospirales;Oscillospiraceae;Oscillibacter;?	gm_noageint	2.47598	-4.54248	+	0.000758649	+	+		+	10	-2128.73	4277.46	5.79954	0.0116192
Bacteria;Firmicutes;Clostridia;Oscillospirales;Oscillospiraceae;Oscillibacter;?	gm_onlygender	2.8044	-4.49329	+		+				5	-2133.78	4277.55	5.8961	0.0110715
Bacteria;Firmicutes;Clostridia;Oscillospirales;Oscillospiraceae;Oscillibacter;?	gm_noint	2.56563	-4.50929	+	0.000485842	+	+			9	-2129.79	4277.58	5.92572	0.0109088
Bacteria;Firmicutes;Clostridia;Oscillospirales;Oscillospiraceae;Oscillibacter;?	gm_nogender_noint	2.55353	-4.82446	+	-9.05516e-05		+			8	-2130.82	4277.64	5.98596	0.0105851
Bacteria;Firmicutes;Clostridia;Oscillospirales;Oscillospiraceae;Oscillibacter;?	gm_onlyage	2.7595	-4.78208	+	6.24519e-05					5	-2134.19	4278.37	6.71717	0.00734372
Bacteria;Firmicutes;Clostridia;Oscillospirales;Oscillospiraceae;Oscillibacter;?	gm_full	2.71015	-4.54087	+	-0.00287927	+	+	+	+	11	-2128.59	4279.17	7.5166	0.00492403
Bacteria;Firmicutes;Clostridia;Oscillospirales;Oscillospiraceae;Oscillibacter;?	gm_nogenderint	2.74346	-4.58728	+	-0.00225904	+	+	+		10	-2129.71	4279.41	7.7582	0.00436374
Bacteria;Firmicutes;Clostridia;Oscillospirales;Oscillospiraceae;Oscillibacter;?	gm_nogender	2.69141	-4.88316	+	-0.0022305		+	+		9	-2130.77	4279.54	7.88266	0.00410047
Bacteria;Firmicutes;Clostridia;Oscillospirales;Oscillospiraceae;Oscillibacter;?	gm_nostatus	2.78218	-4.51867	+	0.000335551	+				6	-2133.77	4279.55	7.8912	0.00408299
Bacteria;Firmicutes;Clostridia;Oscillospirales;Ruminococcaceae;?;?	gm_nogender_norandom_noint	3.44959		+	0.638971		+			5	-2839.7	5689.4	0
Bacteria;Firmicutes;Clostridia;Oscillospirales;Ruminococcaceae;?;?	gm_noint_norandom	3.45697		+	0.661484	+	+			6	-2839.33	5690.66	1.2593
Bacteria;Firmicutes;Clostridia;Oscillospirales;Ruminococcaceae;?;?	gm_nogender_norandom	3.52313		+	0.56354		+	+		6	-2839.68	5691.37	1.96711
Bacteria;Firmicutes;Clostridia;Oscillospirales;Ruminococcaceae;?;?	gm_onlystatus_norandom	4.06422		+			+			4	-2841.72	5691.44	2.03442
Bacteria;Firmicutes;Clostridia;Oscillospirales;Ruminococcaceae;?;?	gm_nogender_noint	3.47379		+	0.612767		+			7	-2839.12	5692.23	2.82888
Bacteria;Firmicutes;Clostridia;Oscillospirales;Ruminococcaceae;?;?	gm_onlyage	3.53522		+	0.684725					4	-2842.12	5692.25	2.84413
Bacteria;Firmicutes;Clostridia;Oscillospirales;Ruminococcaceae;?;?	gm_nogenderint_norandom	3.55896		+	0.557567	+	+	+		7	-2839.3	5692.6	3.19732
Bacteria;Firmicutes;Clostridia;Oscillospirales;Ruminococcaceae;?;?	gm_noageint_norandom	3.47082		+	0.659891	+	+		+	7	-2839.3	5692.6	3.19752
Bacteria;Firmicutes;Clostridia;Oscillospirales;Ruminococcaceae;?;?	gm_noage_norandom_noint	4.0879		+		+	+			5	-2841.48	5692.96	3.55714
Bacteria;Firmicutes;Clostridia;Oscillospirales;Ruminococcaceae;?;?	gm_noint	3.47833		+	0.638114	+	+			8	-2838.75	5693.5	4.09929
Bacteria;Firmicutes;Clostridia;Oscillospirales;Ruminococcaceae;?;?	gm_onlystatus	4.06862		+			+			6	-2840.98	5693.95	4.55216
Bacteria;Firmicutes;Clostridia;Oscillospirales;Ruminococcaceae;?;?	gm_nostatus	3.54402		+	0.698651	+				5	-2841.99	5693.97	4.56939
Bacteria;Firmicutes;Clostridia;Oscillospirales;Ruminococcaceae;?;?	gm_noage_norandom	4.10242		+		+	+		+	6	-2841.44	5694.87	5.47017
Bacteria;Firmicutes;Clostridia;Oscillospirales;Ruminococcaceae;?;?	gm_nogenderint	3.67774		+	0.436094	+	+	+		9	-2838.64	5695.28	5.87352
Bacteria;Firmicutes;Clostridia;Oscillospirales;Ruminococcaceae;?;?	gm_noageint	3.49354		+	0.635772	+	+		+	9	-2838.72	5695.43	6.02967
Bacteria;Firmicutes;Clostridia;Oscillospirales;Ruminococcaceae;?;?	gm_noage_noint	4.09152		+		+	+			7	-2840.76	5695.51	6.10863
Bacteria;Firmicutes;Clostridia;Oscillospirales;Ruminococcaceae;?;?	gm_onlygender	4.21523		+		+				4	-2844.38	5696.76	7.35915
Bacteria;Firmicutes;Clostridia;Oscillospirales;Ruminococcaceae;?;?	gm_full	3.68408		+	0.44109	+	+	+	+	10	-2838.61	5697.22	7.82088
Bacteria;Firmicutes;Clostridia;Oscillospirales;Ruminococcaceae;?;?	gm_noage	4.10755		+		+	+		+	8	-2840.7	5697.4	8.00207
Bacteria;Firmicutes;Clostridia;Oscillospirales;Ruminococcaceae;?;?	gm_nogender	3.52313		+	0.563547		+	+		8
Bacteria;Firmicutes;Clostridia;Oscillospirales;Ruminococcaceae;[Eubacterium] siraeum group;gut metagenome	gm_nogender_norandom	-0.377516		+	0.0265448		+	+		6	-507.443	1026.89	0
Bacteria;Firmicutes;Clostridia;Oscillospirales;Ruminococcaceae;[Eubacterium] siraeum group;gut metagenome	gm_onlystatus_norandom	1.4112		+			+			4	-509.692	1027.38	0.498081
Bacteria;Firmicutes;Clostridia;Oscillospirales;Ruminococcaceae;[Eubacterium] siraeum group;gut metagenome	gm_nogenderint_norandom	-0.31156		+	0.0264568	+	+	+		7	-507.276	1028.55	1.66661
Bacteria;Firmicutes;Clostridia;Oscillospirales;Ruminococcaceae;[Eubacterium] siraeum group;gut metagenome	gm_noage_norandom_noint	1.48455		+		+	+			5	-509.425	1028.85	1.96416
Bacteria;Firmicutes;Clostridia;Oscillospirales;Ruminococcaceae;[Eubacterium] siraeum group;gut metagenome	gm_onlygender	1.30406		+		+				4	-510.548	1029.1	2.20943
Bacteria;Firmicutes;Clostridia;Oscillospirales;Ruminococcaceae;[Eubacterium] siraeum group;gut metagenome	gm_onlystatus	1.25757		+			+			6	-509.17	1030.34	3.45333
Bacteria;Firmicutes;Clostridia;Oscillospirales;Ruminococcaceae;[Eubacterium] siraeum group;gut metagenome	gm_noage_norandom	1.54642		+		+	+		+	6	-509.278	1030.56	3.67097
Bacteria;Firmicutes;Clostridia;Oscillospirales;Ruminococcaceae;[Eubacterium] siraeum group;gut metagenome	gm_noint_norandom	1.71321		+	-0.00350775	+	+			6	-509.386	1030.77	3.88659
Bacteria;Firmicutes;Clostridia;Oscillospirales;Ruminococcaceae;[Eubacterium] siraeum group;gut metagenome	gm_nogenderint	-0.521426		+	0.0286224	+	+	+		9	-506.815	1031.63	4.74353
Bacteria;Firmicutes;Clostridia;Oscillospirales;Ruminococcaceae;[Eubacterium] siraeum group;gut metagenome	gm_noage_noint	1.34122		+		+	+			7	-508.935	1031.87	4.9849
Bacteria;Firmicutes;Clostridia;Oscillospirales;Ruminococcaceae;[Eubacterium] siraeum group;gut metagenome	gm_noageint_norandom	1.77326		+	-0.00348493	+	+		+	7	-509.24	1032.48	5.59479
Bacteria;Firmicutes;Clostridia;Oscillospirales;Ruminococcaceae;[Eubacterium] siraeum group;gut metagenome	gm_full	-0.519568		+	0.0297764	+	+	+	+	10	-506.64	1033.28	6.39381
Bacteria;Firmicutes;Clostridia;Oscillospirales;Ruminococcaceae;[Eubacterium] siraeum group;gut metagenome	gm_nogender_noint	1.66126		+	-0.00382321		+			7	-509.646	1033.29	6.40552
Bacteria;Firmicutes;Clostridia;Oscillospirales;Ruminococcaceae;[Eubacterium] siraeum group;gut metagenome	gm_noage	1.39269		+		+	+		+	8	-508.842	1033.68	6.79914
Bacteria;Firmicutes;Clostridia;Oscillospirales;Ruminococcaceae;[Eubacterium] siraeum group;gut metagenome	gm_noageint	1.77916		+	-0.00625735	+	+		+	9	-508.735	1035.47	8.58504
Bacteria;Firmicutes;Clostridia;Oscillospirales;Ruminococcaceae;[Eubacterium] siraeum group;gut metagenome	gm_nostatus	1.76671		+	-0.0042726	+				5
Bacteria;Firmicutes;Clostridia;Oscillospirales;Ruminococcaceae;[Eubacterium] siraeum group;gut metagenome	gm_nogender	-0.594268		+	0.0287511		+	+		8
Bacteria;Firmicutes;Clostridia;Oscillospirales;Ruminococcaceae;[Eubacterium] siraeum group;gut metagenome	gm_onlyage	1.69092		+	-0.00503199					4
Bacteria;Firmicutes;Clostridia;Oscillospirales;Ruminococcaceae;[Eubacterium] siraeum group;gut metagenome	gm_noint	1.71321		+	-0.00350776	+	+			8
Bacteria;Firmicutes;Clostridia;Oscillospirales;Ruminococcaceae;[Eubacterium] siraeum group;gut metagenome	gm_nogender_norandom_noint	1.80756		+	-0.00449006		+			5
Bacteria;Firmicutes;Clostridia;Oscillospirales;Ruminococcaceae;Faecalibacterium;?	gm_noage_norandom	4.62833		+		+	+		+	6	-2514.01	5040.03	0
Bacteria;Firmicutes;Clostridia;Oscillospirales;Ruminococcaceae;Faecalibacterium;?	gm_noageint_norandom	4.77956		+	-0.00233738	+	+		+	7	-2513.92	5041.84	1.80987
Bacteria;Firmicutes;Clostridia;Oscillospirales;Ruminococcaceae;Faecalibacterium;?	gm_noage_norandom_noint	4.51714		+		+	+			5	-2516.17	5042.34	2.31693
Bacteria;Firmicutes;Clostridia;Oscillospirales;Ruminococcaceae;Faecalibacterium;?	gm_onlystatus_norandom	4.59433		+			+			4	-2517.57	5043.14	3.11342
Bacteria;Firmicutes;Clostridia;Oscillospirales;Ruminococcaceae;Faecalibacterium;?	gm_nogenderint_norandom	3.86863		+	0.00941389	+	+	+		7	-2514.72	5043.44	3.41267
Bacteria;Firmicutes;Clostridia;Oscillospirales;Ruminococcaceae;Faecalibacterium;?	gm_noage	4.56614		+		+	+		+	8	-2513.75	5043.51	3.4785
Bacteria;Firmicutes;Clostridia;Oscillospirales;Ruminococcaceae;Faecalibacterium;?	gm_noint_norandom	4.66865		+	-0.00234114	+	+			6	-2516.08	5044.15	4.1253
Bacteria;Firmicutes;Clostridia;Oscillospirales;Ruminococcaceae;Faecalibacterium;?	gm_full	3.92605		+	0.0099583	+	+	+	+	10	-2512.23	5044.46	4.42821
Bacteria;Firmicutes;Clostridia;Oscillospirales;Ruminococcaceae;Faecalibacterium;?	gm_nogender_norandom	3.94498		+	0.00950912		+	+		6	-2516.27	5044.54	4.51123
Bacteria;Firmicutes;Clostridia;Oscillospirales;Ruminococcaceae;Faecalibacterium;?	gm_nogender_norandom_noint	4.71463		+	-0.00184415		+			5	-2517.51	5045.02	4.99431
Bacteria;Firmicutes;Clostridia;Oscillospirales;Ruminococcaceae;Faecalibacterium;?	gm_noage_noint	4.45437		+		+	+			7	-2515.9	5045.8	5.76788
Bacteria;Firmicutes;Clostridia;Oscillospirales;Ruminococcaceae;Faecalibacterium;?	gm_onlystatus	4.54065		+			+			6	-2517.36	5046.72	6.69058
Bacteria;Firmicutes;Clostridia;Oscillospirales;Ruminococcaceae;Faecalibacterium;?	gm_nogenderint	3.91156		+	0.00832587	+	+	+		9	-2514.66	5047.33	7.30018
Bacteria;Firmicutes;Clostridia;Oscillospirales;Ruminococcaceae;Faecalibacterium;?	gm_nogender_noint	4.6991		+	-0.00253298		+			7	-2517.25	5048.5	8.47368
Bacteria;Firmicutes;Clostridia;Oscillospirales;Ruminococcaceae;Faecalibacterium;?	gm_onlygender	4.36448		+		+				4	-2520.34	5048.68	8.64941
Bacteria;Firmicutes;Clostridia;Oscillospirales;Ruminococcaceae;Faecalibacterium;?	gm_onlyage	4.60017		+	-0.00249944					4	-2521.12	5050.23	10.2054
Bacteria;Firmicutes;Clostridia;Oscillospirales;Ruminococcaceae;Faecalibacterium;?	gm_nostatus	4.55759		+	-0.00296058	+				5	-2520.18	5050.37	10.3409
Bacteria;Firmicutes;Clostridia;Oscillospirales;Ruminococcaceae;Faecalibacterium;?	gm_nogender	3.94491		+	0.00951069		+	+		8
Bacteria;Firmicutes;Clostridia;Oscillospirales;Ruminococcaceae;Faecalibacterium;?	gm_noageint	4.7796		+	-0.00233727	+	+		+	9
Bacteria;Firmicutes;Clostridia;Oscillospirales;Ruminococcaceae;Faecalibacterium;?	gm_noint	4.66865		+	-0.00234122	+	+			8
Bacteria;Firmicutes;Clostridia;Oscillospirales;Ruminococcaceae;Negativibacillus;?	gm_noint_norandom	1.34581		+	-0.0428278	+	+			6	-686.53	1385.06	0
Bacteria;Firmicutes;Clostridia;Oscillospirales;Ruminococcaceae;Negativibacillus;?	gm_nogenderint_norandom	1.97144		+	-0.0518538	+	+	+		7	-686.446	1386.89	1.83221
Bacteria;Firmicutes;Clostridia;Oscillospirales;Ruminococcaceae;Negativibacillus;?	gm_noageint_norandom	1.28724		+	-0.043041	+	+		+	7	-686.491	1386.98	1.92154
Bacteria;Firmicutes;Clostridia;Oscillospirales;Ruminococcaceae;Negativibacillus;?	gm_nogender_norandom_noint	1.01999		+	-0.0324909		+			5	-688.501	1387	1.94147
Bacteria;Firmicutes;Clostridia;Oscillospirales;Ruminococcaceae;Negativibacillus;?	gm_noage_norandom_noint	-1.19166		+		+	+			5	-688.925	1387.85	2.78859
Bacteria;Firmicutes;Clostridia;Oscillospirales;Ruminococcaceae;Negativibacillus;?	gm_onlystatus_norandom	-0.992017		+			+			4	-689.94	1387.88	2.82005
Bacteria;Firmicutes;Clostridia;Oscillospirales;Ruminococcaceae;Negativibacillus;?	gm_nogender_norandom	1.92153		+	-0.045584		+	+		6	-688.328	1388.66	3.59619
Bacteria;Firmicutes;Clostridia;Oscillospirales;Ruminococcaceae;Negativibacillus;?	gm_onlystatus	-1.83281		+			+			6	-688.342	1388.68	3.62304
Bacteria;Firmicutes;Clostridia;Oscillospirales;Ruminococcaceae;Negativibacillus;?	gm_nogenderint	0.937711		+	-0.0443546	+	+	+		9	-685.769	1389.54	4.47685
Bacteria;Firmicutes;Clostridia;Oscillospirales;Ruminococcaceae;Negativibacillus;?	gm_noage_norandom	-1.25473		+		+	+		+	6	-688.896	1389.79	4.73064
Bacteria;Firmicutes;Clostridia;Oscillospirales;Ruminococcaceae;Negativibacillus;?	gm_nogender	0.64485		+	-0.0349412		+	+		8	-687.526	1391.05	5.99068
Bacteria;Firmicutes;Clostridia;Oscillospirales;Ruminococcaceae;Negativibacillus;?	gm_full	1.04833		+	-0.0461424	+	+	+	+	10	-685.763	1391.53	6.46638
Bacteria;Firmicutes;Clostridia;Oscillospirales;Ruminococcaceae;Negativibacillus;?	gm_nostatus	1.73274		+	-0.0347554	+				5	-691.789	1393.58	8.51777
Bacteria;Firmicutes;Clostridia;Oscillospirales;Ruminococcaceae;Negativibacillus;?	gm_onlygender	-0.404484		+		+				4	-693.222	1394.44	9.38294
Bacteria;Firmicutes;Clostridia;Oscillospirales;Ruminococcaceae;Negativibacillus;?	gm_onlyage	1.42786		+	-0.0238193					4	-693.988	1395.98	10.9162
Bacteria;Firmicutes;Clostridia;Oscillospirales;Ruminococcaceae;Negativibacillus;?	gm_noage	-1.95767		+		+	+		+	8
Bacteria;Firmicutes;Clostridia;Oscillospirales;Ruminococcaceae;Negativibacillus;?	gm_noageint	1.28719		+	-0.0430406	+	+		+	9
Bacteria;Firmicutes;Clostridia;Oscillospirales;Ruminococcaceae;Negativibacillus;?	gm_noint	0.422272		+	-0.0370425	+	+			8
Bacteria;Firmicutes;Clostridia;Oscillospirales;Ruminococcaceae;Negativibacillus;?	gm_noage_noint	-1.98411		+		+	+			7
Bacteria;Firmicutes;Clostridia;Oscillospirales;Ruminococcaceae;Negativibacillus;?	gm_nogender_noint	-0.127378		+	-0.0241149		+			7
Bacteria;Firmicutes;Clostridia;Oscillospirales;Ruminococcaceae;Ruminococcus;Ruminococcus bicirculans	gm_onlystatus_norandom	3.12821		+			+			4	-1516.98	3041.96	0
Bacteria;Firmicutes;Clostridia;Oscillospirales;Ruminococcaceae;Ruminococcus;Ruminococcus bicirculans	gm_noage_norandom_noint	3.04482		+		+	+			5	-1516.06	3042.13	0.166616
Bacteria;Firmicutes;Clostridia;Oscillospirales;Ruminococcaceae;Ruminococcus;Ruminococcus bicirculans	gm_nogender_norandom_noint	2.94121		+	0.198693		+			5	-1516.9	3043.8	1.84028
Bacteria;Firmicutes;Clostridia;Oscillospirales;Ruminococcaceae;Ruminococcus;Ruminococcus bicirculans	gm_noage_norandom	3.00419		+		+	+		+	6	-1515.92	3043.83	1.87002
Bacteria;Firmicutes;Clostridia;Oscillospirales;Ruminococcaceae;Ruminococcus;Ruminococcus bicirculans	gm_noint_norandom	2.92075		+	0.133673	+	+			6	-1516.03	3044.06	2.09478
Bacteria;Firmicutes;Clostridia;Oscillospirales;Ruminococcaceae;Ruminococcus;Ruminococcus bicirculans	gm_nogender_norandom	2.68751		+	0.457422		+	+		6	-1516.81	3045.62	3.65717
Bacteria;Firmicutes;Clostridia;Oscillospirales;Ruminococcaceae;Ruminococcus;Ruminococcus bicirculans	gm_onlystatus	3.05368		+			+			6	-1516.82	3045.63	3.67133
Bacteria;Firmicutes;Clostridia;Oscillospirales;Ruminococcaceae;Ruminococcus;Ruminococcus bicirculans	gm_noageint_norandom	2.88258		+	0.131174	+	+		+	7	-1515.88	3045.76	3.80078
Bacteria;Firmicutes;Clostridia;Oscillospirales;Ruminococcaceae;Ruminococcus;Ruminococcus bicirculans	gm_nogenderint_norandom	2.62522		+	0.433372	+	+	+		7	-1515.9	3045.81	3.84378
Bacteria;Firmicutes;Clostridia;Oscillospirales;Ruminococcaceae;Ruminococcus;Ruminococcus bicirculans	gm_nogender_noint	2.79741		+	0.258986		+			7	-1516.69	3047.37	5.41075
Bacteria;Firmicutes;Clostridia;Oscillospirales;Ruminococcaceae;Ruminococcus;Ruminococcus bicirculans	gm_noint	2.7961		+	0.188874	+	+			8	-1515.86	3047.72	5.75806
Bacteria;Firmicutes;Clostridia;Oscillospirales;Ruminococcaceae;Ruminococcus;Ruminococcus bicirculans	gm_nogender	2.4486		+	0.600821		+	+		8	-1516.54	3049.09	7.12204
Bacteria;Firmicutes;Clostridia;Oscillospirales;Ruminococcaceae;Ruminococcus;Ruminococcus bicirculans	gm_nogenderint	2.41724		+	0.560369	+	+	+		9	-1515.69	3049.37	7.40715
Bacteria;Firmicutes;Clostridia;Oscillospirales;Ruminococcaceae;Ruminococcus;Ruminococcus bicirculans	gm_full	2.42148		+	0.511301	+	+	+	+	10	-1515.55	3051.1	9.13674
Bacteria;Firmicutes;Clostridia;Oscillospirales;Ruminococcaceae;Ruminococcus;Ruminococcus bicirculans	gm_onlygender	2.79431		+		+				4	-1523.19	3054.39	12.4261
Bacteria;Firmicutes;Clostridia;Oscillospirales;Ruminococcaceae;Ruminococcus;Ruminococcus bicirculans	gm_onlyage	2.747		+	0.102963					4	-1523.41	3054.83	12.8651
Bacteria;Firmicutes;Clostridia;Oscillospirales;Ruminococcaceae;Ruminococcus;Ruminococcus bicirculans	gm_nostatus	2.73288		+	0.0655088	+				5	-1523.19	3056.37	14.4089
Bacteria;Firmicutes;Clostridia;Oscillospirales;Ruminococcaceae;Ruminococcus;Ruminococcus bicirculans	gm_noage	2.92724		+		+	+		+	8
Bacteria;Firmicutes;Clostridia;Oscillospirales;Ruminococcaceae;Ruminococcus;Ruminococcus bicirculans	gm_noageint	2.74241		+	0.189852	+	+		+	9
Bacteria;Firmicutes;Clostridia;Oscillospirales;Ruminococcaceae;Ruminococcus;Ruminococcus bicirculans	gm_noage_noint	2.98027		+		+	+			7
Bacteria;Firmicutes;Clostridia;Peptostreptococcales-Tissierellales;Anaerococcus;?;?	gm_noint_norandom	1.09195		+	-0.938736	+	+			6	-802.489	1616.98	0
Bacteria;Firmicutes;Clostridia;Peptostreptococcales-Tissierellales;Anaerococcus;?;?	gm_noageint_norandom	1.2358		+	-0.946949	+	+		+	7	-801.683	1617.37	0.387439
Bacteria;Firmicutes;Clostridia;Peptostreptococcales-Tissierellales;Anaerococcus;?;?	gm_noage_norandom_noint	0.179981		+		+	+			5	-803.815	1617.63	0.652457
Bacteria;Firmicutes;Clostridia;Peptostreptococcales-Tissierellales;Anaerococcus;?;?	gm_nogender_norandom_noint	1.07506		+	-1.00153		+			5	-803.952	1617.9	0.924733
Bacteria;Firmicutes;Clostridia;Peptostreptococcales-Tissierellales;Anaerococcus;?;?	gm_noage_norandom	0.314484		+		+	+		+	6	-803.028	1618.06	1.07693
Bacteria;Firmicutes;Clostridia;Peptostreptococcales-Tissierellales;Anaerococcus;?;?	gm_onlystatus_norandom	0.0980472		+			+			4	-805.466	1618.93	1.95456
Bacteria;Firmicutes;Clostridia;Peptostreptococcales-Tissierellales;Anaerococcus;?;?	gm_nogenderint_norandom	0.951238		+	-0.79608	+	+	+		7	-802.48	1618.96	1.98202
Bacteria;Firmicutes;Clostridia;Peptostreptococcales-Tissierellales;Anaerococcus;?;?	gm_nogender_norandom	0.879832		+	-0.803139		+	+		6	-803.934	1619.87	2.8892
Bacteria;Firmicutes;Clostridia;Peptostreptococcales-Tissierellales;Anaerococcus;?;?	gm_noint	1.16097		+	-0.915622	+	+			8	-802.451	1620.9	3.92459
Bacteria;Firmicutes;Clostridia;Peptostreptococcales-Tissierellales;Anaerococcus;?;?	gm_noageint	1.30321		+	-0.924482	+	+		+	9	-801.646	1621.29	4.31441
Bacteria;Firmicutes;Clostridia;Peptostreptococcales-Tissierellales;Anaerococcus;?;?	gm_noage_noint	0.342945		+		+	+			7	-803.692	1621.38	4.40655
Bacteria;Firmicutes;Clostridia;Peptostreptococcales-Tissierellales;Anaerococcus;?;?	gm_nogender_noint	1.10609		+	-0.99085		+			7	-803.943	1621.89	4.90848
Bacteria;Firmicutes;Clostridia;Peptostreptococcales-Tissierellales;Anaerococcus;?;?	gm_nogenderint	0.93483		+	-0.664238	+	+	+		9	-802.427	1622.85	5.87481
Bacteria;Firmicutes;Clostridia;Peptostreptococcales-Tissierellales;Anaerococcus;?;?	gm_full	1.01286		+	-0.600689	+	+	+	+	10	-801.606	1623.21	6.23361
Bacteria;Firmicutes;Clostridia;Peptostreptococcales-Tissierellales;Anaerococcus;?;?	gm_nogender	0.867881		+	-0.725006		+	+		8	-803.915	1623.83	6.85236
Bacteria;Firmicutes;Clostridia;Peptostreptococcales-Tissierellales;Anaerococcus;?;?	gm_onlyage	1.70099		+	-1.13745					4	-811.812	1631.62	14.6457
Bacteria;Firmicutes;Clostridia;Peptostreptococcales-Tissierellales;Anaerococcus;?;?	gm_nostatus	1.74234		+	-1.11787	+				5	-811.487	1632.97	15.9955
Bacteria;Firmicutes;Clostridia;Peptostreptococcales-Tissierellales;Anaerococcus;?;?	gm_onlygender	0.679369		+		+				4	-813.306	1634.61	17.6345
Bacteria;Firmicutes;Clostridia;Peptostreptococcales-Tissierellales;Anaerococcus;?;?	gm_noage	0.474339		+		+	+		+	8
Bacteria;Firmicutes;Clostridia;Peptostreptococcales-Tissierellales;Anaerococcus;?;?	gm_onlystatus	0.214552		+			+			6
Bacteria;Firmicutes;Clostridia;Peptostreptococcales-Tissierellales;Anaerovoracaceae;Family XIII AD3011 group;?	gm_nogender_norandom_noint	0.749849		+	0.608533		+			5	-1299.31	2608.61	0
Bacteria;Firmicutes;Clostridia;Peptostreptococcales-Tissierellales;Anaerovoracaceae;Family XIII AD3011 group;?	gm_onlystatus_norandom	1.33176		+			+			4	-1300.45	2608.9	0.288327
Bacteria;Firmicutes;Clostridia;Peptostreptococcales-Tissierellales;Anaerovoracaceae;Family XIII AD3011 group;?	gm_nogender_norandom	1.19874		+	0.141939		+	+		6	-1299.06	2610.11	1.50396
Bacteria;Firmicutes;Clostridia;Peptostreptococcales-Tissierellales;Anaerovoracaceae;Family XIII AD3011 group;?	gm_noint_norandom	0.748296		+	0.604742	+	+			6	-1299.3	2610.6	1.98786
Bacteria;Firmicutes;Clostridia;Peptostreptococcales-Tissierellales;Anaerovoracaceae;Family XIII AD3011 group;?	gm_noage_norandom_noint	1.32046		+		+	+			5	-1300.42	2610.84	2.23185
Bacteria;Firmicutes;Clostridia;Peptostreptococcales-Tissierellales;Anaerovoracaceae;Family XIII AD3011 group;?	gm_nogender	0.523878		+	0.838925		+	+		8	-1297.71	2611.42	2.80692
Bacteria;Firmicutes;Clostridia;Peptostreptococcales-Tissierellales;Anaerovoracaceae;Family XIII AD3011 group;?	gm_nogenderint_norandom	1.19526		+	0.143377	+	+	+		7	-1299.06	2612.11	3.50198
Bacteria;Firmicutes;Clostridia;Peptostreptococcales-Tissierellales;Anaerovoracaceae;Family XIII AD3011 group;?	gm_noageint_norandom	0.777554		+	0.602034	+	+		+	7	-1299.25	2612.49	3.88444
Bacteria;Firmicutes;Clostridia;Peptostreptococcales-Tissierellales;Anaerovoracaceae;Family XIII AD3011 group;?	gm_noage_norandom	1.35003		+		+	+		+	6	-1300.36	2612.71	4.10293
Bacteria;Firmicutes;Clostridia;Peptostreptococcales-Tissierellales;Anaerovoracaceae;Family XIII AD3011 group;?	gm_noage_noint	1.31629		+		+	+			7	-1299.54	2613.07	4.46342
Bacteria;Firmicutes;Clostridia;Peptostreptococcales-Tissierellales;Anaerovoracaceae;Family XIII AD3011 group;?	gm_noageint	0.584262		+	0.796569	+	+		+	9	-1297.69	2613.38	4.76584
Bacteria;Firmicutes;Clostridia;Peptostreptococcales-Tissierellales;Anaerovoracaceae;Family XIII AD3011 group;?	gm_nogenderint	0.526861		+	0.838747	+	+	+		9	-1297.71	2613.41	4.80345
Bacteria;Firmicutes;Clostridia;Peptostreptococcales-Tissierellales;Anaerovoracaceae;Family XIII AD3011 group;?	gm_full	0.536098		+	0.846852	+	+	+	+	10	-1297.69	2615.37	6.76177
Bacteria;Firmicutes;Clostridia;Peptostreptococcales-Tissierellales;Anaerovoracaceae;Family XIII AD3011 group;?	gm_onlyage	0.889876		+	0.761834					4	-1304.88	2617.76	9.14591
Bacteria;Firmicutes;Clostridia;Peptostreptococcales-Tissierellales;Anaerovoracaceae;Family XIII AD3011 group;?	gm_nostatus	0.876664		+	0.741562	+				5	-1304.72	2619.44	10.8346
Bacteria;Firmicutes;Clostridia;Peptostreptococcales-Tissierellales;Anaerovoracaceae;Family XIII AD3011 group;?	gm_onlygender	1.59171		+		+				4	-1306.44	2620.88	12.2699
Bacteria;Firmicutes;Clostridia;Peptostreptococcales-Tissierellales;Anaerovoracaceae;Family XIII AD3011 group;?	gm_noage	1.33808		+		+	+		+	8
Bacteria;Firmicutes;Clostridia;Peptostreptococcales-Tissierellales;Anaerovoracaceae;Family XIII AD3011 group;?	gm_onlystatus	1.32215		+			+			6
Bacteria;Firmicutes;Clostridia;Peptostreptococcales-Tissierellales;Anaerovoracaceae;Family XIII AD3011 group;?	gm_noint	0.565643		+	0.798469	+	+			8
Bacteria;Firmicutes;Clostridia;Peptostreptococcales-Tissierellales;Anaerovoracaceae;Family XIII AD3011 group;?	gm_nogender_noint	0.564904		+	0.795918		+			7
Bacteria;Firmicutes;Clostridia;Peptostreptococcales-Tissierellales;Anaerovoracaceae;S5-A14a;?	gm_nogender_norandom_noint	-4.17258	-17.9422	+	-0.0189096		+			6	-358.013	728.027	0
Bacteria;Firmicutes;Clostridia;Peptostreptococcales-Tissierellales;Anaerovoracaceae;S5-A14a;?	gm_onlystatus_norandom	-5.54342	-17.3639	+			+			5	-359.169	728.338	0.311636
Bacteria;Firmicutes;Clostridia;Peptostreptococcales-Tissierellales;Anaerovoracaceae;S5-A14a;?	gm_noint_norandom	-4.1262	-17.8715	+	-0.0197443	+	+			7	-357.725	729.45	1.4231
Bacteria;Firmicutes;Clostridia;Peptostreptococcales-Tissierellales;Anaerovoracaceae;S5-A14a;?	gm_noage_norandom_noint	-5.54745	-17.8877	+		+	+			6	-358.973	729.947	1.92003
Bacteria;Firmicutes;Clostridia;Peptostreptococcales-Tissierellales;Anaerovoracaceae;S5-A14a;?	gm_nogender_norandom	-3.98098	-17.9151	+	-0.0217991		+	+		7	-358.008	730.016	1.98961
Bacteria;Firmicutes;Clostridia;Peptostreptococcales-Tissierellales;Anaerovoracaceae;S5-A14a;?	gm_noageint_norandom	-3.8925	-17.8859	+	-0.0200885	+	+		+	8	-357.364	730.728	2.70081
Bacteria;Firmicutes;Clostridia;Peptostreptococcales-Tissierellales;Anaerovoracaceae;S5-A14a;?	gm_noage_norandom	-5.3434	-17.5916	+		+	+		+	7	-358.65	731.301	3.27385
Bacteria;Firmicutes;Clostridia;Peptostreptococcales-Tissierellales;Anaerovoracaceae;S5-A14a;?	gm_nogenderint_norandom	-3.98563	-17.6238	+	-0.0218588	+	+	+		8	-357.722	731.444	3.41744
Bacteria;Firmicutes;Clostridia;Peptostreptococcales-Tissierellales;Anaerovoracaceae;S5-A14a;?	gm_nogender	-2.04361	-566.554	+	-0.0134686		+	+		9	-356.808	731.616	3.58969
Bacteria;Firmicutes;Clostridia;Peptostreptococcales-Tissierellales;Anaerovoracaceae;S5-A14a;?	gm_noage_noint	-3.0109	-512.851	+		+	+			8	-357.854	731.707	3.68045
Bacteria;Firmicutes;Clostridia;Peptostreptococcales-Tissierellales;Anaerovoracaceae;S5-A14a;?	gm_nogenderint	-2.12883	-592.015	+	-0.0134652	+	+	+		10	-356.547	733.093	5.06638
Bacteria;Firmicutes;Clostridia;Peptostreptococcales-Tissierellales;Anaerovoracaceae;S5-A14a;?	gm_nostatus	-2.95662	-17.4029	+	-0.0269888	+				6	-364.5	741	12.9728
Bacteria;Firmicutes;Clostridia;Peptostreptococcales-Tissierellales;Anaerovoracaceae;S5-A14a;?	gm_onlyage	-2.88597	-16.7854	+	-0.0262785					5	-365.841	741.682	13.6555
Bacteria;Firmicutes;Clostridia;Peptostreptococcales-Tissierellales;Anaerovoracaceae;S5-A14a;?	gm_onlygender	-4.7755	-17.3967	+		+				5	-366.771	743.542	15.5154
Bacteria;Firmicutes;Clostridia;Peptostreptococcales-Tissierellales;Anaerovoracaceae;S5-A14a;?	gm_full	-1.89796	-698.723	+	-0.0134576	+	+	+	+	11
Bacteria;Firmicutes;Clostridia;Peptostreptococcales-Tissierellales;Anaerovoracaceae;S5-A14a;?	gm_noage	-2.79657	-507.436	+		+	+		+	9
Bacteria;Firmicutes;Clostridia;Peptostreptococcales-Tissierellales;Anaerovoracaceae;S5-A14a;?	gm_noageint	-1.49995	-375.729	+	-0.0202598	+	+		+	10
Bacteria;Firmicutes;Clostridia;Peptostreptococcales-Tissierellales;Anaerovoracaceae;S5-A14a;?	gm_onlystatus	-2.94049	-382.325	+			+			7
Bacteria;Firmicutes;Clostridia;Peptostreptococcales-Tissierellales;Anaerovoracaceae;S5-A14a;?	gm_noint	-1.75837	-271.728	+	-0.0198072	+	+			9
Bacteria;Firmicutes;Clostridia;Peptostreptococcales-Tissierellales;Anaerovoracaceae;S5-A14a;?	gm_nogender_noint	-1.71512	-373.059	+	-0.0190995		+			8
Bacteria;Firmicutes;Clostridia;Peptostreptococcales-Tissierellales;Fenollaria;?;?	gm_onlystatus_norandom	-3.61269		+			+			4	-919.284	1846.57	0
Bacteria;Firmicutes;Clostridia;Peptostreptococcales-Tissierellales;Fenollaria;?;?	gm_noage_norandom_noint	-3.53169		+		+	+			5	-918.914	1847.83	1.26025
Bacteria;Firmicutes;Clostridia;Peptostreptococcales-Tissierellales;Fenollaria;?;?	gm_nogender_norandom_noint	-4.22479		+	0.00902015		+			5	-919.18	1848.36	1.79108
Bacteria;Firmicutes;Clostridia;Peptostreptococcales-Tissierellales;Fenollaria;?;?	gm_noint_norandom	-4.5391		+	0.0151355	+	+			6	-918.635	1849.27	2.70193
Bacteria;Firmicutes;Clostridia;Peptostreptococcales-Tissierellales;Fenollaria;?;?	gm_noage_norandom	-3.47992		+		+	+		+	6	-918.891	1849.78	3.21296
Bacteria;Firmicutes;Clostridia;Peptostreptococcales-Tissierellales;Fenollaria;?;?	gm_onlystatus	-3.12486		+			+			6	-919.116	1850.23	3.66302
Bacteria;Firmicutes;Clostridia;Peptostreptococcales-Tissierellales;Fenollaria;?;?	gm_nogender_norandom	-4.24468		+	0.00931379		+	+		6	-919.18	1850.36	3.79096
Bacteria;Firmicutes;Clostridia;Peptostreptococcales-Tissierellales;Fenollaria;?;?	gm_nogenderint_norandom	-4.17816		+	0.00984352	+	+	+		7	-918.613	1851.23	4.65836
Bacteria;Firmicutes;Clostridia;Peptostreptococcales-Tissierellales;Fenollaria;?;?	gm_noage_noint	-2.85934		+		+	+			7	-918.615	1851.23	4.66171
Bacteria;Firmicutes;Clostridia;Peptostreptococcales-Tissierellales;Fenollaria;?;?	gm_noageint_norandom	-4.48747		+	0.0147938	+	+		+	7	-918.628	1851.26	4.68792
Bacteria;Firmicutes;Clostridia;Peptostreptococcales-Tissierellales;Fenollaria;?;?	gm_nogender_noint	-3.80403		+	0.0109504		+			7	-918.968	1851.94	5.36689
Bacteria;Firmicutes;Clostridia;Peptostreptococcales-Tissierellales;Fenollaria;?;?	gm_noint	-3.98219		+	0.0193394	+	+			8	-918.183	1852.37	5.7971
Bacteria;Firmicutes;Clostridia;Peptostreptococcales-Tissierellales;Fenollaria;?;?	gm_noage	-2.62405		+		+	+		+	8	-918.499	1853	6.42924
Bacteria;Firmicutes;Clostridia;Peptostreptococcales-Tissierellales;Fenollaria;?;?	gm_nogender	-4.09142		+	0.0156764		+	+		8	-918.954	1853.91	7.33884
Bacteria;Firmicutes;Clostridia;Peptostreptococcales-Tissierellales;Fenollaria;?;?	gm_noageint	-3.74489		+	0.0184747	+	+		+	9	-918.104	1854.21	7.63899
Bacteria;Firmicutes;Clostridia;Peptostreptococcales-Tissierellales;Fenollaria;?;?	gm_full	-3.81753		+	0.0196907	+	+	+	+	10	-918.103	1856.21	9.63678
Bacteria;Firmicutes;Clostridia;Peptostreptococcales-Tissierellales;Fenollaria;?;?	gm_onlyage	-2.99476		+	0.00745197					4	-927.322	1862.64	16.0751
Bacteria;Firmicutes;Clostridia;Peptostreptococcales-Tissierellales;Fenollaria;?;?	gm_onlygender	-2.50976		+		+				4	-927.386	1862.77	16.2031
Bacteria;Firmicutes;Clostridia;Peptostreptococcales-Tissierellales;Fenollaria;?;?	gm_nostatus	-3.00805		+	0.00777336	+				5	-927.321	1864.64	18.0732
Bacteria;Firmicutes;Clostridia;Peptostreptococcales-Tissierellales;Fenollaria;?;?	gm_nogenderint	-3.93123		+	0.018515	+	+	+		9
Bacteria;Firmicutes;Clostridia;Peptostreptococcales-Tissierellales;Peptoniphilus;?;?	gm_onlystatus_norandom	0.80775		+			+			4	-925.45	1858.9	0
Bacteria;Firmicutes;Clostridia;Peptostreptococcales-Tissierellales;Peptoniphilus;?;?	gm_nogender_norandom_noint	1.46478		+	-0.00990818		+			5	-924.72	1859.44	0.539151
Bacteria;Firmicutes;Clostridia;Peptostreptococcales-Tissierellales;Peptoniphilus;?;?	gm_nogender_norandom	0.340494		+	0.00656994		+	+		6	-924.07	1860.14	1.23898
Bacteria;Firmicutes;Clostridia;Peptostreptococcales-Tissierellales;Peptoniphilus;?;?	gm_noage_norandom_noint	0.810029		+		+	+			5	-925.449	1860.9	1.99801
Bacteria;Firmicutes;Clostridia;Peptostreptococcales-Tissierellales;Peptoniphilus;?;?	gm_noint_norandom	1.46424		+	-0.00992645	+	+			6	-924.719	1861.44	2.538
Bacteria;Firmicutes;Clostridia;Peptostreptococcales-Tissierellales;Peptoniphilus;?;?	gm_nogenderint_norandom	0.33463		+	0.00658087	+	+	+		7	-924.065	1862.13	3.22937
Bacteria;Firmicutes;Clostridia;Peptostreptococcales-Tissierellales;Peptoniphilus;?;?	gm_noage_norandom	0.846158		+		+	+		+	6	-925.406	1862.81	3.91082
Bacteria;Firmicutes;Clostridia;Peptostreptococcales-Tissierellales;Peptoniphilus;?;?	gm_noageint_norandom	1.50837		+	-0.00999635	+	+		+	7	-924.667	1863.33	4.43333
Bacteria;Firmicutes;Clostridia;Peptostreptococcales-Tissierellales;Peptoniphilus;?;?	gm_nogender	0.279561		+	0.00221638		+	+		8	-923.688	1863.38	4.47582
Bacteria;Firmicutes;Clostridia;Peptostreptococcales-Tissierellales;Peptoniphilus;?;?	gm_noint	1.06626		+	-0.0110311	+	+			8	-924.04	1864.08	5.17901
Bacteria;Firmicutes;Clostridia;Peptostreptococcales-Tissierellales;Peptoniphilus;?;?	gm_nogenderint	0.268232		+	0.00217087	+	+	+		9	-923.675	1865.35	6.44883
Bacteria;Firmicutes;Clostridia;Peptostreptococcales-Tissierellales;Peptoniphilus;?;?	gm_noage	0.427884		+		+	+		+	8	-924.876	1865.75	6.85073
Bacteria;Firmicutes;Clostridia;Peptostreptococcales-Tissierellales;Peptoniphilus;?;?	gm_noageint	1.11041		+	-0.0110997	+	+		+	9	-923.983	1865.97	7.06516
Bacteria;Firmicutes;Clostridia;Peptostreptococcales-Tissierellales;Peptoniphilus;?;?	gm_full	0.303759		+	0.00230997	+	+	+	+	10	-923.609	1867.22	8.31729
Bacteria;Firmicutes;Clostridia;Peptostreptococcales-Tissierellales;Peptoniphilus;?;?	gm_onlyage	2.01616		+	-0.0109244					4	-932.587	1873.17	14.274
Bacteria;Firmicutes;Clostridia;Peptostreptococcales-Tissierellales;Peptoniphilus;?;?	gm_onlygender	1.23398		+		+				4	-933.107	1874.21	15.3129
Bacteria;Firmicutes;Clostridia;Peptostreptococcales-Tissierellales;Peptoniphilus;?;?	gm_nostatus	1.96606		+	-0.0112576	+				5	-932.183	1874.37	15.4658
Bacteria;Firmicutes;Clostridia;Peptostreptococcales-Tissierellales;Peptoniphilus;?;?	gm_onlystatus	0.80775		+			+			6
Bacteria;Firmicutes;Clostridia;Peptostreptococcales-Tissierellales;Peptoniphilus;?;?	gm_noage_noint	0.392431		+		+	+			7
Bacteria;Firmicutes;Clostridia;Peptostreptococcales-Tissierellales;Peptoniphilus;?;?	gm_nogender_noint	1.07222		+	-0.0109428		+			7
Taxa potentially influenced by age and/or gender rather than disease status
taxa	models	cond((Int))	zi((Int))	disp((Int))	cond(age)	cond(gender)	cond(status)	cond(age:status)	cond(gender:status)	df	logLik	AIC	delta	weight
Bacteria;Actinobacteriota;Actinobacteria;Micrococcales;Micrococcaceae;Rothia;?	gm_onlyage	0.793704		+	-0.0160193					4	-537.508	1083.02	0
Bacteria;Actinobacteriota;Actinobacteria;Micrococcales;Micrococcaceae;Rothia;?	gm_nogender_norandom_noint	0.8049		+	-0.0144569		+			5	-537.108	1084.22	1.20059
Bacteria;Actinobacteriota;Actinobacteria;Micrococcales;Micrococcaceae;Rothia;?	gm_onlystatus_norandom	-0.10556		+			+			4	-538.147	1084.29	1.27968
Bacteria;Actinobacteriota;Actinobacteria;Micrococcales;Micrococcaceae;Rothia;?	gm_nostatus	0.816716		+	-0.0153192	+				5	-537.27	1084.54	1.5253
Bacteria;Actinobacteriota;Actinobacteria;Micrococcales;Micrococcaceae;Rothia;?	gm_nogender_norandom	-0.245691		+	0.00180602		+	+		6	-536.446	1084.89	1.87707
Bacteria;Actinobacteriota;Actinobacteria;Micrococcales;Micrococcaceae;Rothia;?	gm_onlygender	-0.167324		+		+				4	-538.454	1084.91	1.89281
Bacteria;Actinobacteriota;Actinobacteria;Micrococcales;Micrococcaceae;Rothia;?	gm_noage_norandom_noint	-0.043802		+		+	+			5	-537.883	1085.77	2.75137
Bacteria;Actinobacteriota;Actinobacteria;Micrococcales;Micrococcaceae;Rothia;?	gm_noint_norandom	0.826262		+	-0.0139541	+	+			6	-536.921	1085.84	2.82629
Bacteria;Actinobacteriota;Actinobacteria;Micrococcales;Micrococcaceae;Rothia;?	gm_nogenderint_norandom	-0.197788		+	0.00178818	+	+	+		7	-536.307	1086.61	3.59904
Bacteria;Actinobacteriota;Actinobacteria;Micrococcales;Micrococcaceae;Rothia;?	gm_noage_norandom	0.0631071		+		+	+		+	6	-537.403	1086.81	3.79019
Bacteria;Actinobacteriota;Actinobacteria;Micrococcales;Micrococcaceae;Rothia;?	gm_noageint_norandom	0.910712		+	-0.0136879	+	+		+	7	-536.487	1086.97	3.95849
Bacteria;Actinobacteriota;Actinobacteria;Micrococcales;Micrococcaceae;Rothia;?	gm_onlystatus	-0.171979		+			+			6	-538.015	1088.03	5.01547
Bacteria;Actinobacteriota;Actinobacteria;Micrococcales;Micrococcaceae;Rothia;?	gm_nogender_noint	0.765206		+	-0.014109		+			7	-537.1	1088.2	5.18477
Bacteria;Actinobacteriota;Actinobacteria;Micrococcales;Micrococcaceae;Rothia;?	gm_nogender	-0.62812		+	0.00649229		+	+		8	-536.295	1088.59	5.57451
Bacteria;Actinobacteriota;Actinobacteria;Micrococcales;Micrococcaceae;Rothia;?	gm_noint	0.771127		+	-0.013453	+	+			8	-536.905	1089.81	6.79505
Bacteria;Actinobacteriota;Actinobacteria;Micrococcales;Micrococcaceae;Rothia;?	gm_noage	0.00360103		+		+	+		+	8	-537.31	1090.62	7.60489
Bacteria;Actinobacteriota;Actinobacteria;Micrococcales;Micrococcaceae;Rothia;?	gm_full	-0.639334		+	0.00929784	+	+	+	+	10	-535.575	1091.15	8.13428
Bacteria;Actinobacteriota;Actinobacteria;Micrococcales;Micrococcaceae;Rothia;?	gm_noageint	0.91073		+	-0.0136879	+	+		+	9
Bacteria;Actinobacteriota;Actinobacteria;Micrococcales;Micrococcaceae;Rothia;?	gm_nogenderint	-0.614723		+	0.00696836	+	+	+		9
Bacteria;Actinobacteriota;Actinobacteria;Micrococcales;Micrococcaceae;Rothia;?	gm_noage_noint	-0.113049		+		+	+			7
Bacteria;Bacteroidota;Bacteroidia;Bacteroidales;Prevotellaceae;?;?	gm_onlygender	0.437317		+		+				4	-383.598	775.196	0
Bacteria;Bacteroidota;Bacteroidia;Bacteroidales;Prevotellaceae;?;?	gm_noage_norandom_noint	0.226551		+		+	+			5	-383.156	776.313	1.1169
Bacteria;Bacteroidota;Bacteroidia;Bacteroidales;Prevotellaceae;?;?	gm_nostatus	0.511849		+	-0.00114762	+				5	-383.595	777.191	1.99454
Bacteria;Bacteroidota;Bacteroidia;Bacteroidales;Prevotellaceae;?;?	gm_onlystatus_norandom	0.534783		+			+			4	-384.695	777.391	2.19491
Bacteria;Bacteroidota;Bacteroidia;Bacteroidales;Prevotellaceae;?;?	gm_noage_norandom	0.419529		+		+	+		+	6	-382.807	777.614	2.41817
Bacteria;Bacteroidota;Bacteroidia;Bacteroidales;Prevotellaceae;?;?	gm_noint_norandom	0.431154		+	-0.00324147	+	+			6	-383.135	778.271	3.07469
Bacteria;Bacteroidota;Bacteroidia;Bacteroidales;Prevotellaceae;?;?	gm_onlyage	0.654015		+	0.00137757					4	-385.146	778.293	3.09653
Bacteria;Bacteroidota;Bacteroidia;Bacteroidales;Prevotellaceae;?;?	gm_nogender_norandom_noint	0.582821		+	-0.000748692		+			5	-384.694	779.389	4.19264
Bacteria;Bacteroidota;Bacteroidia;Bacteroidales;Prevotellaceae;?;?	gm_noageint_norandom	0.56431		+	-0.00233163	+	+		+	7	-382.796	779.593	4.39668
Bacteria;Bacteroidota;Bacteroidia;Bacteroidales;Prevotellaceae;?;?	gm_nogenderint_norandom	-0.365834		+	0.00882325	+	+	+		7	-383.008	780.015	4.81936
Bacteria;Bacteroidota;Bacteroidia;Bacteroidales;Prevotellaceae;?;?	gm_noage_noint	0.172966		+		+	+			7	-383.125	780.25	5.05383
Bacteria;Bacteroidota;Bacteroidia;Bacteroidales;Prevotellaceae;?;?	gm_nogender_norandom	-0.279577		+	0.0122729		+	+		6	-384.553	781.105	5.90943
Bacteria;Bacteroidota;Bacteroidia;Bacteroidales;Prevotellaceae;?;?	gm_onlystatus	0.418588		+			+			6	-384.566	781.132	5.93605
Bacteria;Bacteroidota;Bacteroidia;Bacteroidales;Prevotellaceae;?;?	gm_noage	0.36696		+		+	+		+	8	-382.779	781.558	6.36241
Bacteria;Bacteroidota;Bacteroidia;Bacteroidales;Prevotellaceae;?;?	gm_noint	0.356584		+	-0.00285372	+	+			8	-383.109	782.218	7.02152
Bacteria;Bacteroidota;Bacteroidia;Bacteroidales;Prevotellaceae;?;?	gm_nogender_noint	0.419065		+	-6.47821e-06		+			7	-384.566	783.132	7.93605
Bacteria;Bacteroidota;Bacteroidia;Bacteroidales;Prevotellaceae;?;?	gm_noageint	0.488629		+	-0.00191862	+	+		+	9	-382.772	783.544	8.34808
Bacteria;Bacteroidota;Bacteroidia;Bacteroidales;Prevotellaceae;?;?	gm_nogenderint	-0.471605		+	0.00963485	+	+	+		9	-382.976	783.951	8.75542
Bacteria;Bacteroidota;Bacteroidia;Bacteroidales;Prevotellaceae;?;?	gm_full	-0.634048		+	0.0153924	+	+	+	+	10	-382.539	785.078	9.88209
Bacteria;Bacteroidota;Bacteroidia;Bacteroidales;Prevotellaceae;?;?	gm_nogender	-0.511114		+	0.013993		+	+		8
Bacteria;Bacteroidota;Bacteroidia;Bacteroidales;Prevotellaceae;Prevotella;metagenome	gm_onlygender	-2.49003		+		+				4	-175.609	359.217	0
Bacteria;Bacteroidota;Bacteroidia;Bacteroidales;Prevotellaceae;Prevotella;metagenome	gm_nostatus	-1.39027		+	-1.22276	+				5	-175.249	360.497	1.27982
Bacteria;Bacteroidota;Bacteroidia;Bacteroidales;Prevotellaceae;Prevotella;metagenome	gm_onlyage	-1.14744		+	-0.946765					4	-176.256	360.511	1.29409
Bacteria;Bacteroidota;Bacteroidia;Bacteroidales;Prevotellaceae;Prevotella;metagenome	gm_onlystatus_norandom	-2.24973		+			+			4	-176.258	360.515	1.29815
Bacteria;Bacteroidota;Bacteroidia;Bacteroidales;Prevotellaceae;Prevotella;metagenome	gm_noage_norandom_noint	-2.73587		+		+	+			5	-175.36	360.721	1.5035
Bacteria;Bacteroidota;Bacteroidia;Bacteroidales;Prevotellaceae;Prevotella;metagenome	gm_noint_norandom	-1.2186		+	-1.94212	+	+			6	-174.606	361.212	1.99457
Bacteria;Bacteroidota;Bacteroidia;Bacteroidales;Prevotellaceae;Prevotella;metagenome	gm_nogender_norandom_noint	-0.973491		+	-1.50299		+			5	-175.782	361.564	2.34662
Bacteria;Bacteroidota;Bacteroidia;Bacteroidales;Prevotellaceae;Prevotella;metagenome	gm_nogenderint_norandom	2.05437		+	-5.70909	+	+	+		7	-174.109	362.219	3.00125
Bacteria;Bacteroidota;Bacteroidia;Bacteroidales;Prevotellaceae;Prevotella;metagenome	gm_nogender_norandom	2.90645		+	-6.01362		+	+		6	-175.143	362.286	3.06913
Bacteria;Bacteroidota;Bacteroidia;Bacteroidales;Prevotellaceae;Prevotella;metagenome	gm_noage_norandom	-2.61194		+		+	+		+	6	-175.319	362.638	3.4203
Bacteria;Bacteroidota;Bacteroidia;Bacteroidales;Prevotellaceae;Prevotella;metagenome	gm_noageint_norandom	-1.08473		+	-1.95516	+	+		+	7	-174.564	363.128	3.91039
Bacteria;Bacteroidota;Bacteroidia;Bacteroidales;Prevotellaceae;Prevotella;metagenome	gm_onlystatus	-1.78708		+			+			6	-176.205	364.41	5.19293
Bacteria;Bacteroidota;Bacteroidia;Bacteroidales;Prevotellaceae;Prevotella;metagenome	gm_noage_noint	-2.16655		+		+	+			7	-175.289	364.579	5.3613
Bacteria;Bacteroidota;Bacteroidia;Bacteroidales;Prevotellaceae;Prevotella;metagenome	gm_nogenderint	4.72778		+	-7.00141	+	+	+		9	-173.616	365.231	6.01378
Bacteria;Bacteroidota;Bacteroidia;Bacteroidales;Prevotellaceae;Prevotella;metagenome	gm_nogender	5.31493		+	-7.2246		+	+		8	-174.73	365.46	6.24273
Bacteria;Bacteroidota;Bacteroidia;Bacteroidales;Prevotellaceae;Prevotella;metagenome	gm_noageint	0.241002		+	-2.18027	+	+		+	9	-174.328	366.657	7.4394
Bacteria;Bacteroidota;Bacteroidia;Bacteroidales;Prevotellaceae;Prevotella;metagenome	gm_full	4.97404		+	-7.0838	+	+	+	+	10	-173.572	367.144	7.9271
Bacteria;Bacteroidota;Bacteroidia;Bacteroidales;Prevotellaceae;Prevotella;metagenome	gm_noage	-1.97331		+		+	+		+	8
Bacteria;Bacteroidota;Bacteroidia;Bacteroidales;Prevotellaceae;Prevotella;metagenome	gm_noint	-0.00278669		+	-2.14997	+	+			8
Bacteria;Bacteroidota;Bacteroidia;Bacteroidales;Prevotellaceae;Prevotella;metagenome	gm_nogender_noint	-0.0836833		+	-1.64076		+			7
Bacteria;Bacteroidota;Bacteroidia;Bacteroidales;Rikenellaceae;Alistipes;Alistipes inops	gm_noage_norandom	0.52129		+		+	+		+	6	-473.683	959.366	0
Bacteria;Bacteroidota;Bacteroidia;Bacteroidales;Rikenellaceae;Alistipes;Alistipes inops	gm_onlystatus_norandom	0.793556		+			+			4	-475.84	959.679	0.312614
Bacteria;Bacteroidota;Bacteroidia;Bacteroidales;Rikenellaceae;Alistipes;Alistipes inops	gm_onlygender	0.697229		+		+				4	-476.338	960.676	1.30914
Bacteria;Bacteroidota;Bacteroidia;Bacteroidales;Rikenellaceae;Alistipes;Alistipes inops	gm_onlyage	0.36533		+	0.00386304					4	-476.467	960.935	1.56856
Bacteria;Bacteroidota;Bacteroidia;Bacteroidales;Rikenellaceae;Alistipes;Alistipes inops	gm_noageint_norandom	0.20232		+	0.00504446	+	+		+	7	-473.608	961.216	1.84942
Bacteria;Bacteroidota;Bacteroidia;Bacteroidales;Rikenellaceae;Alistipes;Alistipes inops	gm_nogender_norandom_noint	0.428496		+	0.00565961		+			5	-475.745	961.489	2.12287
Bacteria;Bacteroidota;Bacteroidia;Bacteroidales;Rikenellaceae;Alistipes;Alistipes inops	gm_noage_norandom_noint	0.837628		+		+	+			5	-475.757	961.514	2.14734
Bacteria;Bacteroidota;Bacteroidia;Bacteroidales;Rikenellaceae;Alistipes;Alistipes inops	gm_nostatus	0.3855		+	0.00480878	+				5	-476.269	962.538	3.17175
Bacteria;Bacteroidota;Bacteroidia;Bacteroidales;Rikenellaceae;Alistipes;Alistipes inops	gm_nogender_norandom	1.4621		+	-0.0100609		+	+		6	-475.351	962.703	3.33626
Bacteria;Bacteroidota;Bacteroidia;Bacteroidales;Rikenellaceae;Alistipes;Alistipes inops	gm_noint_norandom	0.440148		+	0.00623681	+	+			6	-475.643	963.285	3.91864
Bacteria;Bacteroidota;Bacteroidia;Bacteroidales;Rikenellaceae;Alistipes;Alistipes inops	gm_onlystatus	0.839845		+			+			6	-475.785	963.57	4.204
Bacteria;Bacteroidota;Bacteroidia;Bacteroidales;Rikenellaceae;Alistipes;Alistipes inops	gm_nogenderint_norandom	1.50759		+	-0.00992098	+	+	+		7	-475.228	964.455	5.08874
Bacteria;Bacteroidota;Bacteroidia;Bacteroidales;Rikenellaceae;Alistipes;Alistipes inops	gm_noage_noint	0.878814		+		+	+			7	-475.71	965.42	6.05401
Bacteria;Bacteroidota;Bacteroidia;Bacteroidales;Rikenellaceae;Alistipes;Alistipes inops	gm_nogender_noint	0.507511		+	0.00496054		+			7	-475.716	965.431	6.06467
Bacteria;Bacteroidota;Bacteroidia;Bacteroidales;Rikenellaceae;Alistipes;Alistipes inops	gm_full	1.72194		+	-0.0184688	+	+	+	+	10	-472.792	965.584	6.21728
Bacteria;Bacteroidota;Bacteroidia;Bacteroidales;Rikenellaceae;Alistipes;Alistipes inops	gm_nogender	1.70515		+	-0.012825		+	+		8	-475.255	966.51	7.14329
Bacteria;Bacteroidota;Bacteroidia;Bacteroidales;Rikenellaceae;Alistipes;Alistipes inops	gm_noint	0.506767		+	0.00562558	+	+			8	-475.622	967.243	7.87661
Bacteria;Bacteroidota;Bacteroidia;Bacteroidales;Rikenellaceae;Alistipes;Alistipes inops	gm_nogenderint	1.72848		+	-0.012462	+	+	+		9	-475.146	968.291	8.9248
Bacteria;Bacteroidota;Bacteroidia;Bacteroidales;Rikenellaceae;Alistipes;Alistipes inops	gm_noage	0.52132		+		+	+		+	8
Bacteria;Bacteroidota;Bacteroidia;Bacteroidales;Rikenellaceae;Alistipes;Alistipes inops	gm_noageint	0.202337		+	0.00504422	+	+		+	9
Bacteria;Firmicutes;Clostridia;Clostridiales;Clostridiaceae;Clostridium sensu stricto 1;?	gm_onlygender	4.61863		+		+				4	-1859.46	3726.93	0
Bacteria;Firmicutes;Clostridia;Clostridiales;Clostridiaceae;Clostridium sensu stricto 1;?	gm_onlystatus_norandom	4.74556		+			+			4	-1859.98	3727.95	1.02521
Bacteria;Firmicutes;Clostridia;Clostridiales;Clostridiaceae;Clostridium sensu stricto 1;?	gm_noage_norandom_noint	4.67663		+		+	+			5	-1859.08	3728.15	1.22585
Bacteria;Firmicutes;Clostridia;Clostridiales;Clostridiaceae;Clostridium sensu stricto 1;?	gm_onlyage	4.6054		+	0.00134969					4	-1860.19	3728.39	1.46011
Bacteria;Firmicutes;Clostridia;Clostridiales;Clostridiaceae;Clostridium sensu stricto 1;?	gm_nostatus	4.5313		+	0.00132641	+				5	-1859.44	3728.88	1.95699
Bacteria;Firmicutes;Clostridia;Clostridiales;Clostridiaceae;Clostridium sensu stricto 1;?	gm_nogender_norandom_noint	4.64666		+	0.00151496		+			5	-1859.95	3729.9	2.96956
Bacteria;Firmicutes;Clostridia;Clostridiales;Clostridiaceae;Clostridium sensu stricto 1;?	gm_noage_norandom	4.70446		+		+	+		+	6	-1859.01	3730.02	3.09195
Bacteria;Firmicutes;Clostridia;Clostridiales;Clostridiaceae;Clostridium sensu stricto 1;?	gm_noint_norandom	4.57604		+	0.00153807	+	+			6	-1859.05	3730.1	3.16819
Bacteria;Firmicutes;Clostridia;Clostridiales;Clostridiaceae;Clostridium sensu stricto 1;?	gm_onlystatus	4.7295		+			+			6	-1859.54	3731.07	4.14668
Bacteria;Firmicutes;Clostridia;Clostridiales;Clostridiaceae;Clostridium sensu stricto 1;?	gm_nogender_norandom	5.13392		+	-0.00589749		+	+		6	-1859.54	3731.09	4.15774
Bacteria;Firmicutes;Clostridia;Clostridiales;Clostridiaceae;Clostridium sensu stricto 1;?	gm_noage_noint	4.65786		+		+	+			7	-1858.58	3731.16	4.2324
Bacteria;Firmicutes;Clostridia;Clostridiales;Clostridiaceae;Clostridium sensu stricto 1;?	gm_nogenderint_norandom	5.02787		+	-0.00530403	+	+	+		7	-1858.7	3731.39	4.46496
Bacteria;Firmicutes;Clostridia;Clostridiales;Clostridiaceae;Clostridium sensu stricto 1;?	gm_noageint_norandom	4.60398		+	0.00153607	+	+		+	7	-1858.98	3731.96	5.03447
Bacteria;Firmicutes;Clostridia;Clostridiales;Clostridiaceae;Clostridium sensu stricto 1;?	gm_noage	4.69063		+		+	+		+	8	-1858.48	3732.97	6.04143
Bacteria;Firmicutes;Clostridia;Clostridiales;Clostridiaceae;Clostridium sensu stricto 1;?	gm_nogender_noint	4.6144		+	0.00176407		+			7	-1859.5	3733	6.07204
Bacteria;Firmicutes;Clostridia;Clostridiales;Clostridiaceae;Clostridium sensu stricto 1;?	gm_noint	4.54265		+	0.00176255	+	+			8	-1858.54	3733.09	6.15766
Bacteria;Firmicutes;Clostridia;Clostridiales;Clostridiaceae;Clostridium sensu stricto 1;?	gm_nogender	5.06682		+	-0.00511614		+	+		8	-1859.17	3734.34	7.40781
Bacteria;Firmicutes;Clostridia;Clostridiales;Clostridiaceae;Clostridium sensu stricto 1;?	gm_nogenderint	4.95327		+	-0.00444936	+	+	+		9	-1858.27	3734.54	7.60905
Bacteria;Firmicutes;Clostridia;Clostridiales;Clostridiaceae;Clostridium sensu stricto 1;?	gm_full	4.98882		+	-0.00449057	+	+	+	+	10	-1858.18	3736.35	9.4238
Bacteria;Firmicutes;Clostridia;Clostridiales;Clostridiaceae;Clostridium sensu stricto 1;?	gm_noageint	4.60399		+	0.00153625	+	+		+	9
Bacteria;Firmicutes;Clostridia;Lachnospirales;Lachnospiraceae;Lachnospira;?	gm_onlygender	2.58075		+		+				4	-1903.22	3814.45	0
Bacteria;Firmicutes;Clostridia;Lachnospirales;Lachnospiraceae;Lachnospira;?	gm_onlyage	2.35854		+	0.00403116					4	-1903.25	3814.5	0.0532269
Bacteria;Firmicutes;Clostridia;Lachnospirales;Lachnospiraceae;Lachnospira;?	gm_onlystatus_norandom	2.60996		+			+			4	-1903.32	3814.65	0.201617
Bacteria;Firmicutes;Clostridia;Lachnospirales;Lachnospiraceae;Lachnospira;?	gm_nogender_norandom	0.981331		+	0.0241211		+	+		6	-1902.12	3816.25	1.79998
Bacteria;Firmicutes;Clostridia;Lachnospirales;Lachnospiraceae;Lachnospira;?	gm_nostatus	2.31566		+	0.00402973	+				5	-1903.14	3816.29	1.84059
Bacteria;Firmicutes;Clostridia;Lachnospirales;Lachnospiraceae;Lachnospira;?	gm_noage_norandom_noint	2.57634		+		+	+			5	-1903.22	3816.45	1.99855
Bacteria;Firmicutes;Clostridia;Lachnospirales;Lachnospiraceae;Lachnospira;?	gm_nogender_norandom_noint	2.32878		+	0.00418741		+			5	-1903.24	3816.48	2.03051
Bacteria;Firmicutes;Clostridia;Lachnospirales;Lachnospiraceae;Lachnospira;?	gm_onlystatus	2.627		+			+			6	-1902.82	3817.64	3.1932
Bacteria;Firmicutes;Clostridia;Lachnospirales;Lachnospiraceae;Lachnospira;?	gm_nogenderint_norandom	0.848316		+	0.0253554	+	+	+		7	-1901.92	3817.83	3.38463
Bacteria;Firmicutes;Clostridia;Lachnospirales;Lachnospiraceae;Lachnospira;?	gm_noint_norandom	2.29999		+	0.00412101	+	+			6	-1903.14	3818.28	3.83377
Bacteria;Firmicutes;Clostridia;Lachnospirales;Lachnospiraceae;Lachnospira;?	gm_noage_norandom	2.58789		+		+	+		+	6	-1903.22	3818.44	3.98926
Bacteria;Firmicutes;Clostridia;Lachnospirales;Lachnospiraceae;Lachnospira;?	gm_nogender	1.09216		+	0.0226518		+	+		8	-1901.69	3819.37	4.92416
Bacteria;Firmicutes;Clostridia;Lachnospirales;Lachnospiraceae;Lachnospira;?	gm_noage_noint	2.59003		+		+	+			7	-1902.7	3819.39	4.94807
Bacteria;Firmicutes;Clostridia;Lachnospirales;Lachnospiraceae;Lachnospira;?	gm_nogender_noint	2.37008		+	0.00381249		+			7	-1902.75	3819.5	5.0506
Bacteria;Firmicutes;Clostridia;Lachnospirales;Lachnospiraceae;Lachnospira;?	gm_noageint_norandom	2.31184		+	0.00408471	+	+		+	7	-1903.14	3820.27	5.82761
Bacteria;Firmicutes;Clostridia;Lachnospirales;Lachnospiraceae;Lachnospira;?	gm_noint	2.33729		+	0.0037559	+	+			8	-1902.63	3821.26	6.81055
Bacteria;Firmicutes;Clostridia;Lachnospirales;Lachnospiraceae;Lachnospira;?	gm_noage	2.60807		+		+	+		+	8	-1902.69	3821.37	6.92461
Bacteria;Firmicutes;Clostridia;Lachnospirales;Lachnospiraceae;Lachnospira;?	gm_full	0.975738		+	0.0237788	+	+	+	+	10	-1901.45	3822.89	8.44641
Bacteria;Firmicutes;Clostridia;Lachnospirales;Lachnospiraceae;Lachnospira;?	gm_noageint	2.35787		+	0.00368637	+	+		+	9	-1902.62	3823.24	8.79231
Bacteria;Firmicutes;Clostridia;Lachnospirales;Lachnospiraceae;Lachnospira;?	gm_nogenderint	0.955171		+	0.0239004	+	+	+		9
Bacteria;Firmicutes;Clostridia;Lachnospirales;Lachnospiraceae;Lachnospiraceae NK4A136 group;?	gm_onlystatus_norandom	2.30032	-2.25849	+			+			5	-1147.46	2304.93	0
Bacteria;Firmicutes;Clostridia;Lachnospirales;Lachnospiraceae;Lachnospiraceae NK4A136 group;?	gm_nogender_norandom_noint	2.94896	-1.82913	+	-0.00903663		+			6	-1147.01	2306.01	1.08254
Bacteria;Firmicutes;Clostridia;Lachnospirales;Lachnospiraceae;Lachnospiraceae NK4A136 group;?	gm_nogender_norandom	1.89768	-2.23522	+	0.0059068		+	+		7	-1146.11	2306.23	1.30001
Bacteria;Firmicutes;Clostridia;Lachnospirales;Lachnospiraceae;Lachnospiraceae NK4A136 group;?	gm_noage_norandom_noint	2.28393	-2.23463	+		+	+			6	-1147.42	2306.84	1.90758
Bacteria;Firmicutes;Clostridia;Lachnospirales;Lachnospiraceae;Lachnospiraceae NK4A136 group;?	gm_onlyage	2.61513	-2.24477	+	-0.00719109					5	-1148.43	2306.85	1.92647
Bacteria;Firmicutes;Clostridia;Lachnospirales;Lachnospiraceae;Lachnospiraceae NK4A136 group;?	gm_onlygender	2.10543	-2.77909	+		+				5	-1148.75	2307.49	2.5668
Bacteria;Firmicutes;Clostridia;Lachnospirales;Lachnospiraceae;Lachnospiraceae NK4A136 group;?	gm_noint_norandom	2.96188	-1.78412	+	-0.00952307	+	+			7	-1146.92	2307.84	2.9153
Bacteria;Firmicutes;Clostridia;Lachnospirales;Lachnospiraceae;Lachnospiraceae NK4A136 group;?	gm_nogenderint_norandom	1.89944	-2.21269	+	0.0055934	+	+	+		8	-1146.05	2308.11	3.17894
Bacteria;Firmicutes;Clostridia;Lachnospirales;Lachnospiraceae;Lachnospiraceae NK4A136 group;?	gm_noage_norandom	2.32731	-2.23007	+		+	+		+	7	-1147.3	2308.61	3.68065
Bacteria;Firmicutes;Clostridia;Lachnospirales;Lachnospiraceae;Lachnospiraceae NK4A136 group;?	gm_nostatus	2.61342	-2.23822	+	-0.00723438	+				6	-1148.43	2308.85	3.92209
Bacteria;Firmicutes;Clostridia;Lachnospirales;Lachnospiraceae;Lachnospiraceae NK4A136 group;?	gm_nogender_noint	3.01231	-2.11649	+	-0.00788579		+			8	-1146.66	2309.32	4.39521
Bacteria;Firmicutes;Clostridia;Lachnospirales;Lachnospiraceae;Lachnospiraceae NK4A136 group;?	gm_noageint_norandom	2.97739	-1.8163	+	-0.00922218	+	+		+	8	-1146.83	2309.66	4.7325
Bacteria;Firmicutes;Clostridia;Lachnospirales;Lachnospiraceae;Lachnospiraceae NK4A136 group;?	gm_noint	3.02315	-2.03464	+	-0.00832576	+	+			9	-1146.58	2311.16	6.23562
Bacteria;Firmicutes;Clostridia;Lachnospirales;Lachnospiraceae;Lachnospiraceae NK4A136 group;?	gm_nogenderint	2.08546	-2.36719	+	0.00497234	+	+	+		10	-1145.78	2311.55	6.62442
Bacteria;Firmicutes;Clostridia;Lachnospirales;Lachnospiraceae;Lachnospiraceae NK4A136 group;?	gm_noage	2.47386	-2.59695	+		+	+		+	9	-1146.9	2311.79	6.86359
Bacteria;Firmicutes;Clostridia;Lachnospirales;Lachnospiraceae;Lachnospiraceae NK4A136 group;?	gm_full	2.10314	-2.35609	+	0.00526192	+	+	+	+	11	-1145.66	2313.31	8.38481
Bacteria;Firmicutes;Clostridia;Lachnospirales;Lachnospiraceae;Lachnospiraceae NK4A136 group;?	gm_nogender	1.89759	-2.23529	+	0.00590782		+	+		9
Bacteria;Firmicutes;Clostridia;Lachnospirales;Lachnospiraceae;Lachnospiraceae NK4A136 group;?	gm_noageint	3.04045	-2.07448	+	-0.00815167	+	+		+	10
Bacteria;Firmicutes;Clostridia;Lachnospirales;Lachnospiraceae;Lachnospiraceae NK4A136 group;?	gm_onlystatus	2.4567	-2.68226	+			+			7
Bacteria;Firmicutes;Clostridia;Lachnospirales;Lachnospiraceae;Lachnospiraceae NK4A136 group;?	gm_noage_noint	2.44171	-2.61701	+		+	+			8
Bacteria;Firmicutes;Clostridia;Oscillospirales;Ruminococcaceae;Ruminococcus;gut metagenome	gm_onlyage	-12.8495		+	0.0870565					4	-72.1697	152.339	0
Bacteria;Firmicutes;Clostridia;Oscillospirales;Ruminococcaceae;Ruminococcus;gut metagenome	gm_nostatus	-12.7346		+	0.0835481	+				5	-72.0987	154.197	1.85795
Bacteria;Firmicutes;Clostridia;Oscillospirales;Ruminococcaceae;Ruminococcus;gut metagenome	gm_nogender_norandom_noint	-12.8056		+	0.087331		+			5	-72.1645	154.329	1.98944
Bacteria;Firmicutes;Clostridia;Oscillospirales;Ruminococcaceae;Ruminococcus;gut metagenome	gm_nogender_norandom	-17.7893		+	0.154132		+	+		6	-71.5826	155.165	2.8257
Bacteria;Firmicutes;Clostridia;Oscillospirales;Ruminococcaceae;Ruminococcus;gut metagenome	gm_onlygender	-6.98152		+		+				4	-73.6278	155.256	2.91609
Bacteria;Firmicutes;Clostridia;Oscillospirales;Ruminococcaceae;Ruminococcus;gut metagenome	gm_onlystatus_norandom	-6.68912		+			+			4	-73.8527	155.705	3.366
Bacteria;Firmicutes;Clostridia;Oscillospirales;Ruminococcaceae;Ruminococcus;gut metagenome	gm_noint_norandom	-12.7027		+	0.0837216	+	+			6	-72.0966	156.193	3.85365
Bacteria;Firmicutes;Clostridia;Oscillospirales;Ruminococcaceae;Ruminococcus;gut metagenome	gm_nogenderint_norandom	-17.5214		+	0.149442	+	+	+		7	-71.5635	157.127	4.78742
Bacteria;Firmicutes;Clostridia;Oscillospirales;Ruminococcaceae;Ruminococcus;gut metagenome	gm_noage_norandom_noint	-6.97294		+		+	+			5	-73.6277	157.255	4.9159
Bacteria;Firmicutes;Clostridia;Oscillospirales;Ruminococcaceae;Ruminococcus;gut metagenome	gm_noageint_norandom	-12.7225		+	0.0805617	+	+		+	7	-71.9738	157.948	5.60811
Bacteria;Firmicutes;Clostridia;Oscillospirales;Ruminococcaceae;Ruminococcus;gut metagenome	gm_noage_norandom	-7.30381		+		+	+		+	6	-73.3977	158.795	6.45598
Bacteria;Firmicutes;Clostridia;Oscillospirales;Ruminococcaceae;Ruminococcus;gut metagenome	gm_nogender	-17.2198		+	0.153607		+	+		8	-71.5761	159.152	6.81262
Bacteria;Firmicutes;Clostridia;Oscillospirales;Ruminococcaceae;Ruminococcus;gut metagenome	gm_full	-16.4464		+	0.141598	+	+	+	+	10	-71.5188	163.038	10.6982
Bacteria;Firmicutes;Clostridia;Oscillospirales;Ruminococcaceae;Ruminococcus;gut metagenome	gm_noage	-6.6424		+		+	+		+	8
Bacteria;Firmicutes;Clostridia;Oscillospirales;Ruminococcaceae;Ruminococcus;gut metagenome	gm_noageint	-4.97173		+	0.0684923	+	+		+	9
Bacteria;Firmicutes;Clostridia;Oscillospirales;Ruminococcaceae;Ruminococcus;gut metagenome	gm_nogenderint	-17.5215		+	0.149442	+	+	+		9
Bacteria;Firmicutes;Clostridia;Oscillospirales;Ruminococcaceae;Ruminococcus;gut metagenome	gm_onlystatus	-6.6891		+			+			6
Bacteria;Firmicutes;Clostridia;Oscillospirales;Ruminococcaceae;Ruminococcus;gut metagenome	gm_noint	-4.57007		+	0.0693815	+	+			8
Bacteria;Firmicutes;Clostridia;Oscillospirales;Ruminococcaceae;Ruminococcus;gut metagenome	gm_noage_noint	-6.97302		+		+	+			7
Bacteria;Firmicutes;Clostridia;Oscillospirales;Ruminococcaceae;Ruminococcus;gut metagenome	gm_nogender_noint	-4.47469		+	0.0721409		+			7
Bacteria;Firmicutes;Clostridia;Oscillospirales;Ruminococcaceae;UBA1819;uncultured organism	gm_onlyage	-2.67148		+	1.78997					4	-575.556	1159.11	0
Bacteria;Firmicutes;Clostridia;Oscillospirales;Ruminococcaceae;UBA1819;uncultured organism	gm_nogender_norandom_noint	-2.70215		+	1.74867		+			5	-575.392	1160.78	1.67242
Bacteria;Firmicutes;Clostridia;Oscillospirales;Ruminococcaceae;UBA1819;uncultured organism	gm_nostatus	-2.68011		+	1.83947	+				5	-575.428	1160.86	1.74527
Bacteria;Firmicutes;Clostridia;Oscillospirales;Ruminococcaceae;UBA1819;uncultured organism	gm_noint_norandom	-2.71312		+	1.79925	+	+			6	-575.243	1162.49	3.37585
Bacteria;Firmicutes;Clostridia;Oscillospirales;Ruminococcaceae;UBA1819;uncultured organism	gm_nogender_norandom	-2.90721		+	1.96513		+	+		6	-575.362	1162.72	3.61213
Bacteria;Firmicutes;Clostridia;Oscillospirales;Ruminococcaceae;UBA1819;uncultured organism	gm_noageint_norandom	-2.83967		+	1.81417	+	+		+	7	-574.827	1163.65	4.54366
Bacteria;Firmicutes;Clostridia;Oscillospirales;Ruminococcaceae;UBA1819;uncultured organism	gm_nogenderint_norandom	-2.92933		+	2.02755	+	+	+		7	-575.211	1164.42	5.31109
Bacteria;Firmicutes;Clostridia;Oscillospirales;Ruminococcaceae;UBA1819;uncultured organism	gm_nogender_noint	-2.57543		+	1.74849		+			7	-575.366	1164.73	5.62021
Bacteria;Firmicutes;Clostridia;Oscillospirales;Ruminococcaceae;UBA1819;uncultured organism	gm_onlystatus_norandom	-0.947766		+			+			4	-578.807	1165.61	6.5029
Bacteria;Firmicutes;Clostridia;Oscillospirales;Ruminococcaceae;UBA1819;uncultured organism	gm_onlygender	-0.827984		+		+				4	-579.149	1166.3	7.18625
Bacteria;Firmicutes;Clostridia;Oscillospirales;Ruminococcaceae;UBA1819;uncultured organism	gm_nogender	-2.77012		+	1.91636		+	+		8	-575.35	1166.7	7.58868
Bacteria;Firmicutes;Clostridia;Oscillospirales;Ruminococcaceae;UBA1819;uncultured organism	gm_noage_norandom_noint	-0.9314		+		+	+			5	-578.783	1167.57	8.45562
Bacteria;Firmicutes;Clostridia;Oscillospirales;Ruminococcaceae;UBA1819;uncultured organism	gm_noageint	-2.68782		+	1.81586	+	+		+	9	-574.787	1167.57	8.46195
Bacteria;Firmicutes;Clostridia;Oscillospirales;Ruminococcaceae;UBA1819;uncultured organism	gm_nogenderint	-2.79794		+	1.98019	+	+	+		9	-575.2	1168.4	9.28925
Bacteria;Firmicutes;Clostridia;Oscillospirales;Ruminococcaceae;UBA1819;uncultured organism	gm_noage_norandom	-1.02824		+		+	+		+	6	-578.466	1168.93	9.8214
Bacteria;Firmicutes;Clostridia;Oscillospirales;Ruminococcaceae;UBA1819;uncultured organism	gm_onlystatus	-0.797372		+			+			6	-578.777	1169.55	10.4425
Bacteria;Firmicutes;Clostridia;Oscillospirales;Ruminococcaceae;UBA1819;uncultured organism	gm_full	-2.76927		+	1.88688	+	+	+	+	10	-574.784	1169.57	10.4562
Bacteria;Firmicutes;Clostridia;Oscillospirales;Ruminococcaceae;UBA1819;uncultured organism	gm_noage_noint	-0.786355		+		+	+			7	-578.755	1171.51	12.3995
Bacteria;Firmicutes;Clostridia;Oscillospirales;Ruminococcaceae;UBA1819;uncultured organism	gm_noage	-0.854501		+		+	+		+	8	-578.424	1172.85	13.7378
Bacteria;Firmicutes;Clostridia;Oscillospirales;Ruminococcaceae;UBA1819;uncultured organism	gm_noint	-2.59018		+	1.80007	+	+			8
Bacteria;Firmicutes;Clostridia;Peptostreptococcales-Tissierellales;Anaerovoracaceae;[Eubacterium] brachy group;?	gm_onlyage	-7.12438	-1.48221	+	-0.0270837					5	-212.891	435.782	0
Bacteria;Firmicutes;Clostridia;Peptostreptococcales-Tissierellales;Anaerovoracaceae;[Eubacterium] brachy group;?	gm_nogender_norandom_noint	-7.19628	-1.5522	+	-0.029022		+			6	-212.461	436.922	1.14009
Bacteria;Firmicutes;Clostridia;Peptostreptococcales-Tissierellales;Anaerovoracaceae;[Eubacterium] brachy group;?	gm_nostatus	-7.10518	-1.47965	+	-0.0278256	+				6	-212.846	437.692	1.9104
Bacteria;Firmicutes;Clostridia;Peptostreptococcales-Tissierellales;Anaerovoracaceae;[Eubacterium] brachy group;?	gm_onlystatus_norandom	-9.19165	-1.24738	+			+			5	-213.896	437.792	2.0105
Bacteria;Firmicutes;Clostridia;Peptostreptococcales-Tissierellales;Anaerovoracaceae;[Eubacterium] brachy group;?	gm_noage_norandom	-9.89453	-0.967452	+		+	+		+	7	-211.938	437.876	2.09413
Bacteria;Firmicutes;Clostridia;Peptostreptococcales-Tissierellales;Anaerovoracaceae;[Eubacterium] brachy group;?	gm_noageint_norandom	-8.20888	-1.16959	+	-0.0228776	+	+		+	8	-211.099	438.198	2.41646
Bacteria;Firmicutes;Clostridia;Peptostreptococcales-Tissierellales;Anaerovoracaceae;[Eubacterium] brachy group;?	gm_onlygender	-9.05286	-1.21656	+		+				5	-214.109	438.218	2.4358
Bacteria;Firmicutes;Clostridia;Peptostreptococcales-Tissierellales;Anaerovoracaceae;[Eubacterium] brachy group;?	gm_nogender_norandom	-6.02687	-1.46007	+	-0.0488274		+	+		7	-212.231	438.463	2.6808
Bacteria;Firmicutes;Clostridia;Peptostreptococcales-Tissierellales;Anaerovoracaceae;[Eubacterium] brachy group;?	gm_noint_norandom	-7.19683	-1.55227	+	-0.029013	+	+			7	-212.461	438.922	3.14007
Bacteria;Firmicutes;Clostridia;Peptostreptococcales-Tissierellales;Anaerovoracaceae;[Eubacterium] brachy group;?	gm_noage_norandom_noint	-9.18929	-1.25162	+		+	+			6	-213.883	439.767	3.98502
Bacteria;Firmicutes;Clostridia;Peptostreptococcales-Tissierellales;Anaerovoracaceae;[Eubacterium] brachy group;?	gm_nogenderint_norandom	-6.02694	-1.46007	+	-0.048826	+	+	+		8	-212.231	440.463	4.6808
Bacteria;Firmicutes;Clostridia;Peptostreptococcales-Tissierellales;Anaerovoracaceae;[Eubacterium] brachy group;?	gm_noint	-7.19779	-1.55226	+	-0.0290132	+	+			9	-212.461	442.922	7.14009
Bacteria;Firmicutes;Clostridia;Peptostreptococcales-Tissierellales;Anaerovoracaceae;[Eubacterium] brachy group;?	gm_full	-6.97458	-1.18059	+	-0.04396	+	+	+	+	11
Bacteria;Firmicutes;Clostridia;Peptostreptococcales-Tissierellales;Anaerovoracaceae;[Eubacterium] brachy group;?	gm_noage	-9.89452	-0.967452	+		+	+		+	9
Bacteria;Firmicutes;Clostridia;Peptostreptococcales-Tissierellales;Anaerovoracaceae;[Eubacterium] brachy group;?	gm_nogender	-5.34447	-1.4542	+	-0.0505325		+	+		9
Bacteria;Firmicutes;Clostridia;Peptostreptococcales-Tissierellales;Anaerovoracaceae;[Eubacterium] brachy group;?	gm_noageint	-8.20928	-1.16959	+	-0.0228776	+	+		+	10
Bacteria;Firmicutes;Clostridia;Peptostreptococcales-Tissierellales;Anaerovoracaceae;[Eubacterium] brachy group;?	gm_nogenderint	-6.02635	-1.46007	+	-0.0488272	+	+	+		10
Bacteria;Firmicutes;Clostridia;Peptostreptococcales-Tissierellales;Anaerovoracaceae;[Eubacterium] brachy group;?	gm_onlystatus	-9.18531	-1.2475	+			+			7
Bacteria;Firmicutes;Clostridia;Peptostreptococcales-Tissierellales;Anaerovoracaceae;[Eubacterium] brachy group;?	gm_noage_noint	-9.18353	-1.25172	+		+	+			8
Bacteria;Firmicutes;Clostridia;Peptostreptococcales-Tissierellales;Anaerovoracaceae;[Eubacterium] brachy group;?	gm_nogender_noint	-7.19689	-1.55219	+	-0.0290222		+			8
Bacteria;Proteobacteria;Gammaproteobacteria;Burkholderiales;Comamonadaceae;Comamonas;?	gm_onlyage	3.9271	1.37458	+	-0.043586					5	-124.446	258.891	0
Bacteria;Proteobacteria;Gammaproteobacteria;Burkholderiales;Comamonadaceae;Comamonas;?	gm_nogenderint_norandom	-15.2169	3.17678	+	0.280363	+	+	+		8	-121.672	259.344	0.452295
Bacteria;Proteobacteria;Gammaproteobacteria;Burkholderiales;Comamonadaceae;Comamonas;?	gm_onlygender	1.27351	2.17325	+		+				5	-124.721	259.442	0.550841
Bacteria;Proteobacteria;Gammaproteobacteria;Burkholderiales;Comamonadaceae;Comamonas;?	gm_onlystatus_norandom	0.627259	1.12041	+			+			5	-124.869	259.739	0.847453
Bacteria;Proteobacteria;Gammaproteobacteria;Burkholderiales;Comamonadaceae;Comamonas;?	gm_nostatus	3.65498	1.45584	+	-0.0430001	+				6	-124.143	260.285	1.39417
Bacteria;Proteobacteria;Gammaproteobacteria;Burkholderiales;Comamonadaceae;Comamonas;?	gm_nogender_norandom_noint	2.63101	0.283889	+	-0.0397262		+			6	-124.164	260.327	1.43577
Bacteria;Proteobacteria;Gammaproteobacteria;Burkholderiales;Comamonadaceae;Comamonas;?	gm_noage_norandom_noint	0.852472	1.76684	+		+	+			6	-124.639	261.277	2.38613
Bacteria;Proteobacteria;Gammaproteobacteria;Burkholderiales;Comamonadaceae;Comamonas;?	gm_noint_norandom	2.61093	0.420355	+	-0.0410316	+	+			7	-123.946	261.893	3.00123
Bacteria;Proteobacteria;Gammaproteobacteria;Burkholderiales;Comamonadaceae;Comamonas;?	gm_noage_norandom	0.853635	1.692	+		+	+		+	7	-124.634	263.267	4.37588
Bacteria;Proteobacteria;Gammaproteobacteria;Burkholderiales;Comamonadaceae;Comamonas;?	gm_noageint_norandom	2.52371	0.149016	+	-0.0408075	+	+		+	8	-123.936	263.871	4.97981
Bacteria;Proteobacteria;Gammaproteobacteria;Burkholderiales;Comamonadaceae;Comamonas;?	gm_full	-0.648387	0.584922	+	0.0258763	+	+	+	+	11	-122.341	266.681	7.78997
Bacteria;Proteobacteria;Gammaproteobacteria;Burkholderiales;Comamonadaceae;Comamonas;?	gm_noageint	2.52362	0.148752	+	-0.0408075	+	+		+	10	-123.936	267.871	8.97981
Bacteria;Proteobacteria;Gammaproteobacteria;Burkholderiales;Comamonadaceae;Comamonas;?	gm_noage	1.69863	1.55729	+		+	+		+	9
Bacteria;Proteobacteria;Gammaproteobacteria;Burkholderiales;Comamonadaceae;Comamonas;?	gm_nogender	-2.15371	-9.05488	+	0.0195396		+	+		9
Bacteria;Proteobacteria;Gammaproteobacteria;Burkholderiales;Comamonadaceae;Comamonas;?	gm_nogenderint	-1.48889	-111.63	+	0.0223347	+	+	+		10
Bacteria;Proteobacteria;Gammaproteobacteria;Burkholderiales;Comamonadaceae;Comamonas;?	gm_onlystatus	1.79207	1.46874	+			+			7
Bacteria;Proteobacteria;Gammaproteobacteria;Burkholderiales;Comamonadaceae;Comamonas;?	gm_noint	2.61233	0.422929	+	-0.0410329	+	+			9
Bacteria;Proteobacteria;Gammaproteobacteria;Burkholderiales;Comamonadaceae;Comamonas;?	gm_noage_noint	1.58328	1.5734	+		+	+			8
Bacteria;Proteobacteria;Gammaproteobacteria;Burkholderiales;Comamonadaceae;Comamonas;?	gm_nogender_noint	2.63415	0.289361	+	-0.039732		+			8
Bacteria;Proteobacteria;Gammaproteobacteria;Burkholderiales;Comamonadaceae;Comamonas;?	gm_nogender_norandom	-2.15372	-16.1158	+	0.0195389		+	+		7
Bacteria;Proteobacteria;Gammaproteobacteria;Burkholderiales;Sutterellaceae;Sutterella;?	gm_onlygender	1.76134	-1.23167	+		+				5	-1060.54	2131.08	0
Bacteria;Proteobacteria;Gammaproteobacteria;Burkholderiales;Sutterellaceae;Sutterella;?	gm_onlystatus_norandom	1.88228	-1.12431	+			+			5	-1061.37	2132.74	1.66245
Bacteria;Proteobacteria;Gammaproteobacteria;Burkholderiales;Sutterellaceae;Sutterella;?	gm_onlyage	1.95473	-1.07498	+	-0.043571					5	-1061.38	2132.77	1.68701
Bacteria;Proteobacteria;Gammaproteobacteria;Burkholderiales;Sutterellaceae;Sutterella;?	gm_nostatus	1.87044	-1.22892	+	-0.113818	+				6	-1060.52	2133.05	1.96612
Bacteria;Proteobacteria;Gammaproteobacteria;Burkholderiales;Sutterellaceae;Sutterella;?	gm_noage_norandom_noint	1.76167	-1.231	+		+	+			6	-1060.54	2133.08	2
Bacteria;Proteobacteria;Gammaproteobacteria;Burkholderiales;Sutterellaceae;Sutterella;?	gm_nogender_norandom_noint	1.92165	-1.12439	+	-0.0404453		+			6	-1061.37	2134.74	3.65828
Bacteria;Proteobacteria;Gammaproteobacteria;Burkholderiales;Sutterellaceae;Sutterella;?	gm_noage_norandom	1.74197	-1.20195	+		+	+		+	7	-1060.52	2135.04	3.95368
Bacteria;Proteobacteria;Gammaproteobacteria;Burkholderiales;Sutterellaceae;Sutterella;?	gm_noint_norandom	1.8724	-1.22569	+	-0.114137	+	+			7	-1060.52	2135.05	3.96601
Bacteria;Proteobacteria;Gammaproteobacteria;Burkholderiales;Sutterellaceae;Sutterella;?	gm_nogender_norandom	1.6928	-1.12899	+	0.190887		+	+		7	-1061.34	2136.67	5.59112
Bacteria;Proteobacteria;Gammaproteobacteria;Burkholderiales;Sutterellaceae;Sutterella;?	gm_onlystatus	1.90245	-1.1786	+			+			7	-1061.36	2136.72	5.63474
Bacteria;Proteobacteria;Gammaproteobacteria;Burkholderiales;Sutterellaceae;Sutterella;?	gm_nogenderint_norandom	1.56656	-1.23529	+	0.192091	+	+	+		8	-1060.46	2136.92	5.84098
Bacteria;Proteobacteria;Gammaproteobacteria;Burkholderiales;Sutterellaceae;Sutterella;?	gm_noageint_norandom	1.85241	-1.196	+	-0.113536	+	+		+	8	-1060.5	2137	5.9202
Bacteria;Proteobacteria;Gammaproteobacteria;Burkholderiales;Sutterellaceae;Sutterella;?	gm_noage_noint	1.77393	-1.26614	+		+	+			8	-1060.54	2137.07	5.99098
Bacteria;Proteobacteria;Gammaproteobacteria;Burkholderiales;Sutterellaceae;Sutterella;?	gm_nogender_noint	1.93038	-1.17748	+	-0.0294008		+			8	-1061.36	2138.71	7.63251
Bacteria;Proteobacteria;Gammaproteobacteria;Burkholderiales;Sutterellaceae;Sutterella;?	gm_noint	1.87611	-1.254	+	-0.108273	+	+			9	-1060.52	2139.04	7.96066
Bacteria;Proteobacteria;Gammaproteobacteria;Burkholderiales;Sutterellaceae;Sutterella;?	gm_nogender	1.65731	-1.20786	+	0.256202		+	+		9	-1061.31	2140.62	9.53721
Bacteria;Proteobacteria;Gammaproteobacteria;Burkholderiales;Sutterellaceae;Sutterella;?	gm_nogenderint	1.54232	-1.30259	+	0.238825	+	+	+		10	-1060.45	2140.89	9.81285
Bacteria;Proteobacteria;Gammaproteobacteria;Burkholderiales;Sutterellaceae;Sutterella;?	gm_full	1.54066	-1.27731	+	0.223188	+	+	+	+	11	-1060.43	2142.87	11.7845
Bacteria;Proteobacteria;Gammaproteobacteria;Burkholderiales;Sutterellaceae;Sutterella;?	gm_noage	1.74225	-1.20309	+		+	+		+	9
Bacteria;Proteobacteria;Gammaproteobacteria;Burkholderiales;Sutterellaceae;Sutterella;?	gm_noageint	1.85257	-1.19732	+	-0.113327	+	+		+	10
Bacteria;Proteobacteria;Gammaproteobacteria;Pasteurellales;Pasteurellaceae;Haemophilus;?	gm_onlystatus_norandom	-5.58477	-19.0439	+			+			5	-485.693	981.386	0
Bacteria;Proteobacteria;Gammaproteobacteria;Pasteurellales;Pasteurellaceae;Haemophilus;?	gm_onlyage	-5.54716	-18.7634	+	-0.00293952					5	-486.25	982.5	1.11402
Bacteria;Proteobacteria;Gammaproteobacteria;Pasteurellales;Pasteurellaceae;Haemophilus;?	gm_onlygender	-5.67312	-19.0793	+		+				5	-486.251	982.501	1.1152
Bacteria;Proteobacteria;Gammaproteobacteria;Pasteurellales;Pasteurellaceae;Haemophilus;?	gm_noage_norandom_noint	-5.53543	-19.0456	+		+	+			6	-485.661	983.323	1.93651
Bacteria;Proteobacteria;Gammaproteobacteria;Pasteurellales;Pasteurellaceae;Haemophilus;?	gm_nogender_norandom_noint	-5.67118	-19.3691	+	0.00151988		+			6	-485.686	983.371	1.98499
Bacteria;Proteobacteria;Gammaproteobacteria;Pasteurellales;Pasteurellaceae;Haemophilus;?	gm_noage_norandom	-5.6353	-19.3678	+		+	+		+	7	-485.148	984.297	2.91052
Bacteria;Proteobacteria;Gammaproteobacteria;Pasteurellales;Pasteurellaceae;Haemophilus;?	gm_nostatus	-5.52514	-18.8881	+	-0.00257915	+				6	-486.227	984.454	3.06785
Bacteria;Proteobacteria;Gammaproteobacteria;Pasteurellales;Pasteurellaceae;Haemophilus;?	gm_nogender_norandom	-6.35356	-18.8966	+	0.0118356		+	+		7	-485.493	984.986	3.6003
Bacteria;Proteobacteria;Gammaproteobacteria;Pasteurellales;Pasteurellaceae;Haemophilus;?	gm_noint_norandom	-5.64604	-19.1522	+	0.00203041	+	+			7	-485.648	985.297	3.91033
Bacteria;Proteobacteria;Gammaproteobacteria;Pasteurellales;Pasteurellaceae;Haemophilus;?	gm_noageint_norandom	-5.71841	-19.1665	+	0.00153698	+	+		+	8	-485.141	986.281	4.89517
Bacteria;Proteobacteria;Gammaproteobacteria;Pasteurellales;Pasteurellaceae;Haemophilus;?	gm_nogenderint_norandom	-6.32583	-18.6775	+	0.0122565	+	+	+		8	-485.46	986.921	5.53462
Bacteria;Proteobacteria;Gammaproteobacteria;Pasteurellales;Pasteurellaceae;Haemophilus;?	gm_noageint	-5.71817	-20.5621	+	0.00153663	+	+		+	10	-485.141	990.281	8.89517
Bacteria;Proteobacteria;Gammaproteobacteria;Pasteurellales;Pasteurellaceae;Haemophilus;?	gm_full	-7.11223	-3766.72	+	0.00986016	+	+	+	+	11
Bacteria;Proteobacteria;Gammaproteobacteria;Pasteurellales;Pasteurellaceae;Haemophilus;?	gm_noage	-5.63537	-15.2941	+		+	+		+	9
Bacteria;Proteobacteria;Gammaproteobacteria;Pasteurellales;Pasteurellaceae;Haemophilus;?	gm_nogender	-7.32611	-1414.99	+	0.0134352		+	+		9
Bacteria;Proteobacteria;Gammaproteobacteria;Pasteurellales;Pasteurellaceae;Haemophilus;?	gm_nogenderint	-7.32093	-3018.7	+	0.013939	+	+	+		10
Bacteria;Proteobacteria;Gammaproteobacteria;Pasteurellales;Pasteurellaceae;Haemophilus;?	gm_onlystatus	-5.58484	-12.7332	+			+			7
Bacteria;Proteobacteria;Gammaproteobacteria;Pasteurellales;Pasteurellaceae;Haemophilus;?	gm_noint	-5.64576	-18.7233	+	0.00203046	+	+			9
Bacteria;Proteobacteria;Gammaproteobacteria;Pasteurellales;Pasteurellaceae;Haemophilus;?	gm_noage_noint	-5.53575	-13.2836	+		+	+			8
Bacteria;Proteobacteria;Gammaproteobacteria;Pasteurellales;Pasteurellaceae;Haemophilus;?	gm_nogender_noint	-5.67124	-28.7758	+	0.00152014		+			8
Bacteria;Proteobacteria;Gammaproteobacteria;Pasteurellales;Pasteurellaceae;Haemophilus;uncultured organism	gm_onlyage	1.72129		+	-0.0100402					4	-692.215	1392.43	0
Bacteria;Proteobacteria;Gammaproteobacteria;Pasteurellales;Pasteurellaceae;Haemophilus;uncultured organism	gm_onlystatus_norandom	1.11258		+			+			4	-692.667	1393.33	0.904222
Bacteria;Proteobacteria;Gammaproteobacteria;Pasteurellales;Pasteurellaceae;Haemophilus;uncultured organism	gm_onlygender	1.07183		+		+				4	-692.758	1393.52	1.08599
Bacteria;Proteobacteria;Gammaproteobacteria;Pasteurellales;Pasteurellaceae;Haemophilus;uncultured organism	gm_nogender_norandom_noint	1.76367		+	-0.00993881		+			5	-692.127	1394.25	1.82493
Bacteria;Proteobacteria;Gammaproteobacteria;Pasteurellales;Pasteurellaceae;Haemophilus;uncultured organism	gm_nostatus	1.72486		+	-0.0100022	+				5	-692.213	1394.43	1.99572
Bacteria;Proteobacteria;Gammaproteobacteria;Pasteurellales;Pasteurellaceae;Haemophilus;uncultured organism	gm_nogender_norandom	0.681686		+	0.00626196		+	+		6	-691.342	1394.68	2.25484
Bacteria;Proteobacteria;Gammaproteobacteria;Pasteurellales;Pasteurellaceae;Haemophilus;uncultured organism	gm_noage_norandom_noint	1.11605		+		+	+			5	-692.666	1395.33	2.90189
Bacteria;Proteobacteria;Gammaproteobacteria;Pasteurellales;Pasteurellaceae;Haemophilus;uncultured organism	gm_noint_norandom	1.76327		+	-0.00994506	+	+			6	-692.127	1396.25	3.82481
Bacteria;Proteobacteria;Gammaproteobacteria;Pasteurellales;Pasteurellaceae;Haemophilus;uncultured organism	gm_noage_norandom	0.998645		+		+	+		+	6	-692.156	1396.31	3.88227
Bacteria;Proteobacteria;Gammaproteobacteria;Pasteurellales;Pasteurellaceae;Haemophilus;uncultured organism	gm_nogenderint_norandom	0.678374		+	0.00624813	+	+	+		7	-691.34	1396.68	4.25152
Bacteria;Proteobacteria;Gammaproteobacteria;Pasteurellales;Pasteurellaceae;Haemophilus;uncultured organism	gm_noageint_norandom	1.65011		+	-0.0100294	+	+		+	7	-691.604	1397.21	4.77932
Bacteria;Proteobacteria;Gammaproteobacteria;Pasteurellales;Pasteurellaceae;Haemophilus;uncultured organism	gm_onlystatus	1.07646		+			+			6	-692.629	1397.26	4.82798
Bacteria;Proteobacteria;Gammaproteobacteria;Pasteurellales;Pasteurellaceae;Haemophilus;uncultured organism	gm_nogender	0.703324		+	0.00557542		+	+		8	-691.324	1398.65	6.21914
Bacteria;Proteobacteria;Gammaproteobacteria;Pasteurellales;Pasteurellaceae;Haemophilus;uncultured organism	gm_noage_noint	1.07899		+		+	+			7	-692.628	1399.26	6.82697
Bacteria;Proteobacteria;Gammaproteobacteria;Pasteurellales;Pasteurellaceae;Haemophilus;uncultured organism	gm_noage	0.954404		+		+	+		+	8	-692.107	1400.21	7.78553
Bacteria;Proteobacteria;Gammaproteobacteria;Pasteurellales;Pasteurellaceae;Haemophilus;uncultured organism	gm_nogenderint	0.699972		+	0.00554235	+	+	+		9	-691.322	1400.64	8.21436
Bacteria;Proteobacteria;Gammaproteobacteria;Pasteurellales;Pasteurellaceae;Haemophilus;uncultured organism	gm_full	0.685485		+	0.00401273	+	+	+	+	10	-690.891	1401.78	9.35224
Bacteria;Proteobacteria;Gammaproteobacteria;Pasteurellales;Pasteurellaceae;Haemophilus;uncultured organism	gm_noageint	1.65013		+	-0.0100295	+	+		+	9
Bacteria;Proteobacteria;Gammaproteobacteria;Pasteurellales;Pasteurellaceae;Haemophilus;uncultured organism	gm_noint	1.76327		+	-0.00994503	+	+			8
Bacteria;Proteobacteria;Gammaproteobacteria;Pasteurellales;Pasteurellaceae;Haemophilus;uncultured organism	gm_nogender_noint	1.7637		+	-0.00993899		+			7
