# Supplementary material for: Meta-analysis of the Parkinson’s disease gut microbiome suggests alterations linked to intestinal inflammation
Source: NPJ Parkinsons Dis. 2021 Mar 10;7:27. doi: 10.1038/s41531-021-00156-z (PMC7946946; doi:10.1038/s41531-021-00156-z)
Supplement: Supplementary file 6 — Datset 5 [file 41531_2021_156_MOESM6_ESM.xlsx]

## Sheet: Sheet1
Study	minSeqLength	minAvgQuality	*minSeqLength	*minAvgQuality	TruncateSequenceLength	QualWindowThreshhold	TrimWindowThreshhold	BinErrorModelMaxExpError
Heintz-Buschart et al	170	25	150	20	170	25	25	2.5
Hill-Burns et al	130	25	170	20	130	25	25	2.5
Petrov et al	130	23	130	20	130	20	20	2.5
Pietrucci et al	200	25	150	20	200	25	25	2.5
Aho et al	170	25	170	20	170	25	25	2.5
Scheperjans et al	170	25	170	20	170	25	25	2.5
Qian et al	170	25	150	20	170	25	25	2.5
Hopfner et al	200	25	150	20	200	25	25	2.5
Weis et al	150	17	150	17	150	17	17	3.5
Keshavarzian et al.	130	25	170	20	130	25	25	2.5
